# Supplementary material for: Incorporating 16S Gene Copy Number Information Improves Estimates of Microbial Diversity and Abundance
Source: PLoS Comput Biol. 2012 Oct 25;8(10):e1002743. doi: 10.1371/journal.pcbi.1002743 (PMC3486904; doi:10.1371/journal.pcbi.1002743)
Supplement: Dataset S1 — Software for copy number and organismal abundance estimation. (ZIP) [file pcbi.1002743.s001.zip]

Archive with 26 entries (19 files):
- copynum_estimation_scripts/
- copynum_estimation_scripts/copynum_estimation.R
- __MACOSX/
- __MACOSX/copynum_estimation_scripts/
- __MACOSX/copynum_estimation_scripts/._copynum_estimation.R
- copynum_estimation_scripts/copynum_estimation.sh
- __MACOSX/copynum_estimation_scripts/._copynum_estimation.sh
- copynum_estimation_scripts/R/
- copynum_estimation_scripts/R/reftree.phyEstRef
- __MACOSX/copynum_estimation_scripts/R/
- __MACOSX/copynum_estimation_scripts/R/._reftree.phyEstRef
- __MACOSX/copynum_estimation_scripts/._R
- copynum_estimation_scripts/README.txt
- __MACOSX/copynum_estimation_scripts/._README.txt
- copynum_estimation_scripts/refdir/
- copynum_estimation_scripts/refdir/copynum_estimation_workspace.RData
- __MACOSX/copynum_estimation_scripts/refdir/
- __MACOSX/copynum_estimation_scripts/refdir/._copynum_estimation_workspace.RData
- copynum_estimation_scripts/refdir/RAxML_info.reftree
- __MACOSX/copynum_estimation_scripts/refdir/._RAxML_info.reftree
- copynum_estimation_scripts/refdir/RAxML_result.reftree
- __MACOSX/copynum_estimation_scripts/refdir/._RAxML_result.reftree
- copynum_estimation_scripts/refdir/reftree.alignment.fasta
- __MACOSX/copynum_estimation_scripts/refdir/._reftree.alignment.fasta
- __MACOSX/copynum_estimation_scripts/._refdir
- __MACOSX/._copynum_estimation_scripts
