# Supplementary material for: Incorporating 16S Gene Copy Number Information Improves Estimates of Microbial Diversity and Abundance
Source: PLoS Comput Biol. 2012 Oct 25;8(10):e1002743. doi: 10.1371/journal.pcbi.1002743 (PMC3486904; doi:10.1371/journal.pcbi.1002743)
Supplement: Dataset S1 — Software for copy number and organismal abundance estimation. (ZIP) [file pcbi.1002743.s001.zip › copynum_estimation_scripts/copynum_estimation.R]

#copynum_estimation.R
## automated copy number estimation R script to accompany copynum_estimation.sh
## Steven Kembel skembel@uoregon.edu
## depends on R libraries picante, phangorn, ape being installed

arg <- commandArgs(TRUE)
workDir <- arg[1]
refDir <- arg[2]
inseqs <- arg[3]

#setwd(workDir)

require(picante)
#, lib.loc="/Library/Frameworks/R.framework/Versions/2.12/Resources/library")
require(phangorn)
#, lib.loc="/Library/Frameworks/R.framework/Versions/2.12/Resources/library")

load(paste(refDir, "copynum_estimation_workspace.RData", sep="/"))

intree <- read.tree(paste(workDir, "/pplacer/", inseqs, ".aligned.masked.tog.tre", sep="" ))

intree <- multi2di(intree)

intree <- addRefLabels(reftree.phyEstRef, intree)

copynum.est <- phyEstimateFast(reftree.phyEstRef, intree)

save.image(file=paste(workDir, "copynum.est.RData", sep="/"))
write.csv(copynum.est, paste(workDir, "copynum.est.csv", sep="/"))
