# Supplementary material for: Incorporating 16S Gene Copy Number Information Improves Estimates of Microbial Diversity and Abundance
Source: PLoS Comput Biol. 2012 Oct 25;8(10):e1002743. doi: 10.1371/journal.pcbi.1002743 (PMC3486904; doi:10.1371/journal.pcbi.1002743)
Supplement: Dataset S1 — Software for copy number and organismal abundance estimation. (ZIP) [file pcbi.1002743.s001.zip › copynum_estimation_scripts/copynum_estimation.sh]

#!/bin/bash
## automated copy number estimation script
## Steven Kembel skembel@uoregon.edu
## depends on qiime >=1.3, pplacer >=1.1, guppy >=1.1, R being in path
## depends on R libraries picante, phangorn, ape being installed
## depends on Greengenes aligned 16S core set and lanemask files in $refdir
##  - download these files from the following links and place in $refdir
## http://greengenes.lbl.gov/Download/Sequence_Data/Fasta_data_files/core_set_aligned.fasta.imputed
## http://greengenes.lbl.gov/Download/Sequence_Data/lanemask_in_1s_and_0s

# refdir - path to directory with reference alignments, trees, R workspace, etc.
refdir="/common/users/steve/copynum/scripts/refdir"
# workdir - path to working directory
workdir="/common/users/steve/copynum/scripts/test"
# inseqs   - input sequence filename prefix
#   - assumes FASTA format input sequences
#   - assumed to be in $workdir and end with .fasta
#   - i.e. if input file is myseqs.fasta, inseqs="myseqs"
inseqs="myseqs"
# incomm - path to input community data name - assumed to be in $workdir
#   - community data format is tab-delimited, samples in rows, taxa in columns
#   - the vegan or picante R packages can generate files in this format
incomm="comm.txt"

#check for and create output dir if needed
if [ ! -d $workdir ]; then
    mkdir $workdir
fi

cd $workdir

#check for and create pplacer dir if needed
if [ ! -d $workdir/pplacer ]; then
    mkdir $workdir/pplacer
fi

# align sequences to gg core set
parallel_align_seqs_pynast.py -i $workdir/$inseqs.fasta -o $workdir/aligned -t $refdir/core_set_aligned.fasta.imputed

#lanemask aligned seqs
aligned=$workdir"/aligned/"$inseqs"_aligned.fasta"
filter_alignment.py -i $aligned -m $refdir/lanemask_in_1s_and_0s -g 1 -o $workdir/aligned

#strip whitespace in headers
pfiltered=$workdir"/aligned/"$inseqs"_aligned_pfiltered.fasta"
sed 's/[[:space:]][0-9]*\.\.[0-9]*//g' $pfiltered > $workdir/aligned/$inseqs.aligned.masked.fasta

#place query seqs on tree using pplacer
#   - assumes pplacer-1.1a08 or newer
#   - modify filename if using newer version
pplacer-1.1 -t $refdir/RAxML_result.reftree -r $refdir/reftree.alignment.fasta -s $refdir/RAxML_info.reftree --out-dir $workdir/pplacer $workdir/aligned/$inseqs.aligned.masked.fasta
#generate guppy tog tree with ref + query sequences
#    - assumes guppy 1.1a08 or newer
#    - modify filename if using newer version
guppy-1.1 tog --out-dir $workdir/pplacer $workdir/pplacer/$inseqs.aligned.masked.json

#### run R code to estimate copy number and adjust relative abundance
Rscript copynum_estimation.R $workdir $refdir $inseqs
