# Supplementary material for: Incorporating 16S Gene Copy Number Information Improves Estimates of Microbial Diversity and Abundance
Source: PLoS Comput Biol. 2012 Oct 25;8(10):e1002743. doi: 10.1371/journal.pcbi.1002743 (PMC3486904; doi:10.1371/journal.pcbi.1002743)
Supplement: Dataset S1 — Software for copy number and organismal abundance estimation. (ZIP) [file pcbi.1002743.s001.zip › copynum_estimation_scripts/README.txt]

copynum_estimation.sh: an automated copy number estimation script
Written by Steven Kembel (skembel@uoregon.edu)

Notes on usage:
-this is a bash script and associated reference data sets and R scripts
-the user will need to edit copynum_estimation.sh to set local paths and filenames
-depends on qiime >=1.3, pplacer >=1.1, guppy >=1.1, R being in path
-depends on R libraries picante, phangorn, ape being installed
-depends on Greengenes aligned 16S core set and lanemask files in $refdir. These files cannot be redistributed so users will need to download these files from the following links and place in $refdir:
http://greengenes.lbl.gov/Download/Sequence_Data/Fasta_data_files/core_set_aligned.fasta.imputed
http://greengenes.lbl.gov/Download/Sequence_Data/lanemask_in_1s_and_0s
