# Supplementary material for: Incorporating 16S Gene Copy Number Information Improves Estimates of Microbial Diversity and Abundance
Source: PLoS Comput Biol. 2012 Oct 25;8(10):e1002743. doi: 10.1371/journal.pcbi.1002743 (PMC3486904; doi:10.1371/journal.pcbi.1002743)
Supplement: Dataset S1 — Software for copy number and organismal abundance estimation. (ZIP) [file pcbi.1002743.s001.zip › copynum_estimation_scripts/refdir/RAxML_info.reftree]

IMPORTANT WARNING: Alignment column 384 contains only undetermined values which will be treated as missing data

IMPORTANT WARNING
Found 1 column that contains only undetermined values which will be treated as missing data.
Normally these columns should be excluded from the analysis.

An alignment file with undetermined columns removed has already
been printed to file ../16s.ref.aligned/16s.ref.nogap_aligned.pruned_pfiltered.fasta.phylip.reduced


This is RAxML version 7.2.8 released by Alexandros Stamatakis in October 2010.

With greatly appreciated code contributions by:
Andre Aberer (TUM)
Simon Berger (TUM)
John Cazes (TACC)
Michael Ott (TUM)
Nick Pattengale (UNM)
Wayne Pfeiffer (SDSC)
Akifumi S. Tanabe (Univ. Tsukuba)


Alignment has 1080 distinct alignment patterns

Proportion of gaps and completely undetermined characters in this alignment: 1.36%

RAxML rapid hill-climbing mode

Using 1 distinct models/data partitions with joint branch length optimization


Executing 1 inferences on the original alignment using 1 distinct randomized MP trees

All free model parameters will be estimated by RAxML
GAMMA model of rate heteorgeneity, ML estimate of alpha-parameter

GAMMA Model parameters will be estimated up to an accuracy of 0.1000000000 Log Likelihood units

Partition: 0
Alignment Patterns: 1080
Name: No Name Provided
DataType: DNA
Substitution Matrix: GTR


RAxML was called as follows:

raxmlHPC-PTHREADS-SSE3 -m GTRGAMMA -T 8 -n reftree.pruned -s ../16s.ref.aligned/16s.ref.nogap_aligned.pruned_pfiltered.fasta.phylip 


Testing which likelihood implementation to use
Standard Implementation full tree traversal time: 0.054437
Subtree Equality Vectors for gap columns full tree traversal time: 0.054567
... using standard implementation

Inference[0]: Time 325.750730 GAMMA-based likelihood -125050.491440, best rearrangement setting 15
alpha[0]: 0.501782 rates[0] ac ag at cg ct gt: 0.750479 2.629867 1.465286 0.755681 4.520022 1.000000 


Conducting final model optimizations on all 1 trees under GAMMA-based models ....

Inference[0] final GAMMA-based Likelihood: -125049.107277 tree written to file /commonShare/users/steve/copynum/pynast-workflow/ref.pruned.tree/RAxML_result.reftree.pruned


Starting final GAMMA-based thorough Optimization on tree 0 likelihood -125049.107277 .... 

Final GAMMA-based Score of best tree -125049.107277

Program execution info written to /commonShare/users/steve/copynum/pynast-workflow/ref.pruned.tree/RAxML_info.reftree.pruned
Best-scoring ML tree written to: /commonShare/users/steve/copynum/pynast-workflow/ref.pruned.tree/RAxML_bestTree.reftree.pruned

Overall execution time: 401.086370 secs or 0.111413 hours or 0.004642 days
