# Supplementary material for: Incorporating 16S Gene Copy Number Information Improves Estimates of Microbial Diversity and Abundance
Source: PLoS Comput Biol. 2012 Oct 25;8(10):e1002743. doi: 10.1371/journal.pcbi.1002743 (PMC3486904; doi:10.1371/journal.pcbi.1002743)
Supplement: Dataset S1 — Software for copy number and organismal abundance estimation. (ZIP) [file pcbi.1002743.s001.zip › copynum_estimation_scripts/refdir/RAxML_result.reftree]

(((t321314-Salmonella:0.00923117227477450973,t272994-Salmonella:0.00000134077022767631):0.04671075289583476176,(t465817-Erwinia:0.01566584991087730319,((((t579405-Dickeya:0.02941535841584157554,t218491-Pectobacterium:0.00308703900481237161):0.01015980381574365515,((t214092-Yersinia:0.02533719615208658571,t399741-Serratia:0.00321132838119609536):0.00999724887299385453,(t561230-Pectobacterium:0.00878911439716891126,(((((((((((t498211-Cellvibrio:0.07903155153025114010,((t523791-Kangiella:0.11585463045391214409,(((((t205922-Pseudomonas:0.01155703971152602892,(t399739-Pseudomonas:0.00130437767439007136,(t381754-Pseudomonas:0.01306791547871307031,t322710-Azotobacter:0.02948815923461127475):0.02525234582510936174):0.01550210510801686668):0.09434301582186471746,t351348-Marinobacter:0.09694146048137472493):0.01759872323953951684,((t246195-Dichelobacter:0.18071784834818374610,((t405440-Xylella:0.03472836444727052385,(t360094-Xanthomonas:0.01019943004683338678,t522373-Stenotrophomonas:0.02652084890484330409):0.02179301099591091431):0.15412140302897037181,(((t395495-Leptothrix:0.02047369033118465534,t420662-Methylibium:0.02110508612243680235):0.03206934625215580176,(t398578-Delftia:0.02422145283907819677,(t365044-Polaromonas:0.06106402802940270186,(t338969-Rhodoferax:0.02754777088932100493,(t543728-Variovorax:0.01678621517518614353,(t391735-Verminephrobacter:0.05634470793554487156,(t397945-Acidovorax:0.00721292937197846960,t535289-Diaphorobacter:0.01872495528710687099):0.00772709588033257400):0.01362913027690198543):0.01357586596685874877):0.04224730929974292171):0.00934465741401894860):0.04259288237291658508):0.05505136142101007407,((((((t228410-Nitrosomonas:0.00968563489297144184,t335283-Nitrosomonas:0.01900683138823686807):0.05382460166787944589,t323848-Nitrosospira:0.02464276781305788436):0.06425843009484692725,(t340100-Bordetella:0.00561219532004095766,t360910-Bordetella:0.01989126795057595196):0.09124103486162135623):0.04230425774683638923,((t375286-Janthinobacterium:0.05909682576191885306,(t583345-Methylotenera:0.04617595933714842282,(t582744-Methylovorus:0.01949315582267088093,t265072-Methylobacillus:0.02813370487310046936):0.03431148845485563342):0.05139843396734011804):0.02395753331378018547,(t292415-Thiobacillus:0.08836200611588622411,(t272831-Neisseria:0.10443706254097886998,(t243365-Chromobacterium:0.06410733685506116164,t557598-Laribacter:0.08335781001299548409):0.02390054648592727926):0.02880232324511709449):0.02633338584086751880):0.00572871957809400513):0.01811012177415686694,((t267608-Ralstonia:0.03223514001208701435,(t452638-Polynucleobacter:0.15274172650306055976,(t164546-Cupriavidus:0.01404360560212112620,t381666-Ralstonia:0.00618094048202790566):0.01203763176728296115):0.01318614977407430930):0.03381245700360700074,((t391038-Burkholderia:0.01966838555977411251,t266265-Burkholderia:0.01093363138645437119):0.01428360886683760489,(t272560-Burkholderia:0.00000134077022767631,t339670-Burkholderia:0.03752303481691013354):0.01213388688880891360):0.05705045591083213186):0.02222791076326769213):0.01688410232877040132,((t159087-Dechloromonas:0.06583086506723880016,t522306-Candidatus:0.03647042391122227306):0.02980629883218641890,((t62928-Azoarcus:0.02039892756292184528,t76114-Aromatoleum:0.04551659395185724682):0.01822075725756251013,t85643-Thauera:0.02919230922267374365):0.05242346518293837521):0.02580470171100293642):0.01153100271296469970):0.15593641816423217672):0.02977183345690452565):0.05737374216805323640,((t243233-Methylococcus:0.05995758915327480815,t297245-Legionella:0.15547432921398440797):0.01661245246971115169,(t360115-Coxiella:0.11813724551389148676,(((t323261-Nitrosococcus:0.07954271335165383205,(t243159-Acidithiobacillus:0.20146595439638723124,((((((t240015-Acidobacterium:0.07362900650247200529,t204669-Candidatus:0.10307278157009591713):0.16373450628173957799,t234267-Candidatus:0.19231281609807152067):0.17246973195666123746,((t565034-Brachyspira:0.47254855251648963943,((t243275-Treponema:0.13332270411225344287,t243276-Treponema:0.06923647263150754794):0.13259310747517813467,(t314724-Borrelia:0.01464995848383166335,t390236-Borrelia:0.03530114141473088968):0.29042344487967713951):0.14992107563661230540):0.09256878799770008881,(t355278-Leptospira:0.11878398066083323270,t267671-Leptospira:0.08430917873356341685):0.25618210922974571364):0.10797040095952450955):0.01298820492515404337,(((((t203119-Clostridium:0.02920069618132989722,t394503-Clostridium:0.17495467999726360686):0.15565496538672810023,((t357809-Clostridium:0.08186470264153877796,(t515619-Eubacterium:0.07007558936517364889,t515620-Eubacterium:0.07601300369379734856):0.04227046098532987600):0.11960886109212198747,((t334413-Finegoldia:0.18609179060660546723,t525919-Anaerococcus:0.24023979345029047860):0.14302155866516946814,(((((t290402-Clostridium:0.01436202601717074569,t508767-Clostridium:0.03609980688210127908):0.02631840728098662138,t289380-Clostridium:0.06255953863794125325):0.03083167471394511125,((t212717-Clostridium:0.07001995135780678114,t498214-Clostridium:0.06021877107322080175):0.02877953808553768492,t272562-Clostridium:0.07154238063234248657):0.02250974578285612135):0.01659642689758129841,(t583346-Clostridium:0.11379619956263081759,t386415-Clostridium:0.07910394561108673173):0.02181760871656197517):0.14564133689187011567,(t272563-Clostridium:0.12783099407019066218,(t293826-Alkaliphilus:0.02950930587629004009,t350688-Alkaliphilus:0.06729094588932220400):0.07987580543003325317):0.05761381008422568339):0.02915072936657493730):0.01733170672925665387):0.05588175534905386738):0.04574010700153564868,((t292459-Symbiobacterium:0.27074421343297433440,((((t265311-Mesoplasma:0.05370448932648289736,t340047-Mycoplasma:0.02739389117820392391):0.15160950870367315146,(((t441768-Acholeplasma:0.12792553596543990158,(t37692-Candidatus:0.06683997321439623385,(t59748-Candidatus:0.02359859238253719099,t322098-Aster:0.01539643262658167699):0.05896390118952019033):0.05075910951745757349):0.17358382697911131642,((t272633-Mycoplasma:0.14223692254119063572,t565575-Ureaplasma:0.16756609192137306152):0.04441553612513129967,(t233150-Mycoplasma:0.04995700112518819402,(t272634-Mycoplasma:0.00984470804078595683,t243273-Mycoplasma:0.01266246962130517656):0.09885971928796245811):0.05420306126037255368):0.31584416578141844001):0.05431747500326104122,(t243272-Mycoplasma:0.07768802472122893210,(t272635-Mycoplasma:0.11464001206980464764,((t267748-Mycoplasma:0.12439744259990444253,(t295358-Mycoplasma:0.06901601907454095464,t45361-Mycoplasma:0.02947090247884412428):0.12039331236221657850):0.05164878860445362707,(t262723-Mycoplasma:0.08475018527812190616,t347257-Mycoplasma:0.09568877956412101538):0.05093702692151919065):0.01241527726802913768):0.04567973384192605679):0.25853664543188803471):0.02878261414766324078):0.19446164363147191989,t358681-Brevibacillus:0.07108143211788631177):0.06070286330290540489,(t324057-Paenibacillus:0.10713624255011311437,((t491915-Anoxybacillus:0.03904943950941543174,(t471223-Geobacillus:0.00000134077022767631,(t235909-Geobacillus:0.01372367875327860226,t420246-Geobacillus:0.01571838263634916730):0.02429143913616391842):0.03883912940084623816):0.03350488944353269272,((((t458233-Macrococcus:0.03484545587987835508,(t396513-Staphylococcus:0.01207112089862879059,(t426430-Staphylococcus:0.01065272894685246642,t342451-Staphylococcus:0.01401380944822739651):0.00527707580368047026):0.04274010475974761997):0.05790333882608331151,(t315750-Bacillus:0.01461619419794668584,t279010-Bacillus:0.01619645276774443060):0.01496165987034893917):0.01780322956323976760,(((t315749-Bacillus:0.00890672125105166843,(t412694-Bacillus:0.00133868702734535696,t315730-Bacillus:0.04342121801575923173):0.00978290976488695174):0.03613858986987335264,(t66692-Bacillus:0.06341332513410949390,t272558-Bacillus:0.03247343053530184903):0.01909945052724668080):0.00517868313196429095,((t262543-Exiguobacterium:0.02862355834410495320,t360911-Exiguobacterium:0.05430885171176350057):0.10042867552629437811,((t226185-Enterococcus:0.03339057515217584704,(((t486410-Streptococcus:0.00686388509382081062,((t553482-Streptococcus:0.02163189123335527639,(((t388919-Streptococcus:0.00236369469484147294,((t210007-Streptococcus:0.07461945544960851828,t467705-Streptococcus:0.01127804254897571933):0.00434716546664333601,t487214-Streptococcus:0.01352969769270628494):0.00667705257579867713):0.01231811909278181412,(t391296-Streptococcus:0.00616060786366545623,t322159-Streptococcus:0.02870518768508037444):0.00850441499718022215):0.01378404900855470690,t218495-Streptococcus:0.00460705675176447879):0.00406711877876937949):0.01195047982238560402,t286636-Streptococcus:0.00791912015102678134):0.00684345407239989306):0.06028666958931905295,t272623-Lactococcus:0.09418107915603411706):0.07028778537217945932,(t362948-Lactobacillus:0.09547590539148796684,(t314315-Lactobacillus:0.02691147909763350402,((((t272621-Lactobacillus:0.02152809644988506674,t321956-Lactobacillus:0.05658893860877409893):0.05775612011789934414,t257314-Lactobacillus:0.02313078747354706255):0.07789694709863803634,(((t349519-Leuconostoc:0.01543891899847311955,t203120-Leuconostoc:0.01240389342436492431):0.08122144884216396521,t203123-Oenococcus:0.23068195943493985389):0.14033600676591159728,(t334390-Lactobacillus:0.03869582986519896906,t557436-Lactobacillus:0.04480890572293124569):0.03143923532537694354):0.01391144095736141818):0.03226584849276376704,(t543734-Lactobacillus:0.03426906734695011475,(t278197-Pediococcus:0.03658977536016935761,(t387344-Lactobacillus:0.03867237084731516700,t220668-Lactobacillus:0.03097572624400272631):0.02278995138766003875):0.02021897187057351136):0.00838525351872133201):0.01378700155499839111):0.02472396969405111708):0.02770679286941532884):0.03593908769356696231):0.06238998859702875321,t386043-Listeria:0.05434598226640593999):0.02949609095378308288):0.00449273751636815842):0.00301693388166081322):0.01786185605276209218,(t221109-Oceanobacillus:0.07866910815882917352,t444177-Lysinibacillus:0.07349457282974719563):0.00343906077074898836):0.01873143479281022539):0.05270673829684502376):0.01521891475237336505):0.09561868242389617856):0.01311224565006162239,(((t264732-Moorella:0.08300687024625112709,(((((t498761-Heliobacterium:0.19137491601675346575,t138119-Desulfitobacterium:0.15565194701369691743):0.04940922119781605143,t349161-Desulfotomaculum:0.19639580464429143292):0.03824531292141061106,t370438-Pelotomaculum:0.08592360820425952450):0.00912494438192122843,t477974-Candidatus:0.19808742489972247514):0.02780972634212018624,t246194-Carboxydothermus:0.18027649047318827780):0.02947947359860163957):0.02750538298285715513,(((t273068-Thermoanaerobacter:0.10252591094814951511,(t340099-Thermoanaerobacter:0.06849708741877942597,t399726-Thermoanaerobacter:0.00313204855259173161):0.07320271840263589680):0.02864802959703926025,t335541-Syntrophomonas:0.28611544211920231229):0.01588000980784936428,((t515635-Dictyoglomus:0.18958794531764100455,(t521460-Anaerocellum:0.03338144382487347184,t351627-Caldicellulosiruptor:0.01685055217019869669):0.18026344516405642948):0.04824788900040832135,((t266117-Rubrobacter:0.19623717534975923527,((t471855-Slackia:0.09189346821721318392,t469378-Cryptobacterium:0.11523483689313733513):0.24617935086844833226,(t525909-Acidimicrobium:0.16848189662901408292,(t351607-Acidothermus:0.01513923601994081325,((t298653-Frankia:0.01250868269764994142,t106370-Frankia:0.01529762091097863937):0.02039750234163909340,((t269800-Thermobifida:0.13796819047079197929,(t100226-Streptomyces:0.00000134077022767631,(t455632-Streptomyces:0.01414174763033913818,t227882-Streptomyces:0.01137999446432727373):0.02970126720288834149):0.07101329160081135128):0.02604036740843083605,((((t266940-Kineococcus:0.06187658021449601170,(((t378753-Kocuria:0.04011129899201155286,(t290340-Arthrobacter:0.00464343593675927736,(t465515-Micrococcus:0.03044383910428368964,(t288705-Renibacterium:0.02722928340670639075,t452863-Arthrobacter:0.00000134077022767631):0.00867128578188400105):0.00402265229568386003):0.01552674836951991981):0.03195189664323803275,((t471856-Jonesia:0.06786247421566628246,t446465-Brachybacterium:0.05083649020619586401):0.02866276357668635921,t471853-Beutenbergia:0.04547608223968425262):0.00831934194928690696):0.01332882831391554376,(((t31964-Clavibacter:0.04203120978147115855,t281090-Leifsonia:0.02923820720095359968):0.02501796497225900612,((t580050-Bifidobacterium:0.05332771684063678658,(t367928-Bifidobacterium:0.02185332687860373768,t206672-Bifidobacterium:0.03569516552517742330):0.02173060511459624922):0.27091467393566703858,t203267-Tropheryma:0.08412866728821603857):0.01652880272303755907):0.02129680886269856230,t478801-Kytococcus:0.06332093853296899555):0.00854535010919289621):0.02122305927299130215):0.03288194532892664557,((t267747-Propionibacterium:0.16664662392522422429,t196162-Nocardioides:0.12940468419472342387):0.04922518907685472650,t391037-Salinispora:0.06456503912774382015):0.00269357319767211598):0.01149851378717908074,(t446462-Actinosynnema:0.02449891124228324030,((((t247156-Nocardia:0.02567465934071867448,(t632772-Rhodococcus:0.00000134077022767631,t101510-Rhodococcus:0.02733359829530690802):0.01193144079500187485):0.01386502801633122429,(t36809-Mycobacterium:0.03056272762813107280,((t164757-Mycobacterium:0.03071660886204845980,t350058-Mycobacterium:0.01007802499973802120):0.00929838282712567611,(t246196-Mycobacterium:0.00000134077022767631,(t272631-Mycobacterium:0.02144411676744284109,t233413-Mycobacterium:0.00213375385738175972):0.03631263405461657851):0.01039627270642283843):0.00900644214871630482):0.04455072550388423924):0.00899393761069844366,(t645127-Corynebacterium:0.06809899788046291924,((t196627-Corynebacterium:0.00931540606877727384,t196164-Corynebacterium:0.01322952131964340132):0.01932625548661022485,((t257309-Corynebacterium:0.03286672625530768360,t548476-Corynebacterium:0.02974595489786039521):0.01690760759672276306,(t306537-Corynebacterium:0.00665241255533321422,t504474-Corynebacterium:0.03316786462460430407):0.01943127314411114553):0.00653056628522757573):0.03106686314766119242):0.05725406569426287617):0.02727049479606359628,(t405948-Saccharopolyspora:0.04640809684693817522,t471857-Saccharomonospora:0.06219147038376704462):0.01635254999200583259):0.02455051085936842126):0.03184016426601064126):0.00769264423592641664,t479433-Catenulispora:0.07630826705360689577):0.00506936690099057084):0.02572319685953472837):0.03064087275605638719):0.07859946477247224672):0.05140216425551914076):0.04065997253400985278):0.06464623351203392654,((((t380749-Hydrogenobaculum:0.28755338335037605724,t224324-Aquifex:0.20490717042969142092):0.10170652846240819944,((t436114-Sulfurihydrogenibium:0.02184628277320177850,t204536-Sulfurihydrogenibium:0.02522036534288946488):0.11468145063320910049,t123214-Persephonella:0.02953936258162504283):0.12700573617093971479):0.24767565073562819444,((t403833-Petrotoga:0.54663455002696570428,t521045-Kosmotoga:0.23143687095815837496):0.04978803886883717555,((t390874-Thermotoga:0.07601499497461779165,t416591-Thermotoga:0.11755076660032927338):0.04059443220108531480,(t381764-Fervidobacterium:0.21517147898227997893,(t484019-Thermosipho:0.01473824540756974930,t391009-Thermosipho:0.05369225643575804841):0.04597425737000428170):0.06843837169240224449):0.04575885477420332109):0.17730967076056652898):0.06753164385660950786,((t309798-Coprothermobacter:0.43736093836432121673,(t243164-Dehalococcoides:0.43277486941955545241,(t309801-Thermomicrobium:0.36322054545747806120,(t316274-Herpetosiphon:0.39737792610393513071,((t383372-Roseiflexus:0.04635566322746849377,t357808-Roseiflexus:0.03254200176664828748):0.17734156034532794211,(t480224-Chloroflexus:0.00145553707798668375,t326427-Chloroflexus:0.06147775897899367820):0.25963891419062334887):0.13070917223508354832):0.23962329430124640339):0.07256373120756506867):0.09878162113832542057):0.05867932518236438494,((((t546414-Deinococcus:0.05142337110088383151,t243230-Deinococcus:0.05623187774076270767):0.05352507440487615231,t319795-Deinococcus:0.11389461139853832017):0.36590552869024556282,t262724-Thermus:0.21159451639894477637):0.23400708790743393606,t289376-Thermodesulfovibrio:0.29819324774521782651):0.03251720891448838663):0.01610528820451519183):0.05738013052123040053):0.04254151766903565418):0.02924281930910804794):0.01824742130293674144):0.04018993621582667153,t457570-Natranaerobius:0.17075247131739426654):0.01512203519452916950):0.04669929581207490216):0.03252816615268736694,(t373903-Halothermothrix:0.22750130234233068016,(t251221-Gloeobacter:0.08941916373176256316,((t321332-Synechococcus:0.03199701205648183139,t321327-Synechococcus:0.04797415057390654741):0.11400700206506331202,(((t197221-Thermosynechococcus:0.08482044944277224163,(t329726-Acaryochloris:0.08253150608694934109,t395961-Cyanothece:0.03721627303352419841):0.02932533292391653265):0.01033676120864598404,(t269084-Synechococcus:0.09104147140928617321,(t316278-Synechococcus:0.00954390759957817955,((t64471-Synechococcus:0.00520558432816116672,t110662-Synechococcus:0.01611677552995378557):0.00675128464112657346,(t59922-Prochlorococcus:0.00825472646671350160,(t93059-Prochlorococcus:0.00555747301693103150,(t167539-Prochlorococcus:0.00989104120276677705,(t59920-Prochlorococcus:0.00891087397057545132,t59919-Prochlorococcus:0.01077638374962243753):0.00966170744544631380):0.00579064425097306108):0.01134614656319618033):0.00911333268936516221):0.02551858402194762815):0.09088272121297261141):0.06428933399999268994):0.02628424893844845400,((t203124-Trichodesmium:0.09846512316743767645,(t63737-Nostoc:0.06239050055750529344,t240292-Anabaena:0.02779666330096354498):0.09817294718954547306):0.03946657684208705608,(t32049-Synechococcus:0.08104767876110974267,((t449447-Microcystis:0.10213097357788916697,t1148-Synechocystis:0.06560809529095715242):0.02625881313836055109,((t65393-Cyanothece:0.08581431018455476512,t43989-Cyanothece:0.04456982280902862387):0.02411446811809889179,t41431-Cyanothece:0.04913204429102498855):0.02845034960478563801):0.01954883455732065595):0.03240973854312000080):0.03581997712989922616):0.05708553286843733032):0.03597659458347124417):0.21372493026596051102):0.07689240833005919762):0.01479471606870159592,t523794-Leptotrichia:0.64699885267026846503):0.03523214269654289382):0.02852887732356350001,(((t525897-Desulfomicrobium:0.08830223070413437125,(t573370-Desulfovibrio:0.13422145805585122824,(t526222-Desulfovibrio:0.12127707983036395412,(t207559-Desulfovibrio:0.11450035476176176341,(t363253-Lawsonia:0.11510993498175971228,((t883-Desulfovibrio:0.04382670255145858923,t882-Desulfovibrio:0.04171224138488578009):0.04678283128641515937,t525146-Desulfovibrio:0.08122241897768996133):0.02345347513849327728):0.04494388225685592986):0.03196181002838697355):0.02963548233451117689):0.05242035437370121120):0.13907399412637094782,((((t439235-Desulfatibacillum:0.07595999957744618836,t96561-Desulfococcus:0.08931175233473605257):0.04429761642414507816,t177437-Desulfobacterium:0.14323790879484937788):0.08581978435343939893,((t177439-Desulfotalea:0.21456554288207568826,((t448385-Sorangium:0.20691534880706102806,(t246197-Myxococcus:0.14792372083264962446,(t404589-Anaeromyxobacter:0.02498281193462603342,t290397-Anaeromyxobacter:0.02032732798179518255):0.05242184950899889812):0.08714131913975124710):0.06332993578881734864,t335543-Syntrophobacter:0.18014218063951320525):0.03090080480706523455):0.03207528056581663428,(t338963-Pelobacter:0.07591204416692234891,(t243231-Geobacter:0.04656091422791715229,((t398767-Geobacter:0.03029522028073635201,t338966-Pelobacter:0.04799369014734444078):0.01938325271281046008,(t404380-Geobacter:0.02407137958066122088,t351605-Geobacter:0.01692484716213544724):0.01887900314877916097):0.01776091012880685882):0.04327080959160079648):0.03917614932477689327):0.02101034183089665539):0.01734500357328980572,(t264462-Bdellovibrio:0.31063767495997191004,t56780-Syntrophus:0.15228406115596898607):0.01139089167948406124):0.04365082182420421120):0.05571098495458800398,(((t379066-Gemmatimonas:0.38378553971718282201,((t309807-Salinibacter:0.32926363274392150826,(((t485918-Chitinophaga:0.30249670038658593718,t452471-Candidatus:0.25620203961619775201):0.03775845870150097705,((t471854-Dyadobacter:0.24287006317548304191,t485917-Pedobacter:0.18185604552211964702):0.05514280412428879813,t269798-Cytophaga:0.17603149800581738282):0.02708820307215015558):0.04146530385107900091,((t511995-Candidatus:0.22791176432049722878,((t242619-Porphyromonas:0.17816749006615320572,t435591-Parabacteroides:0.14794763293482041111):0.05801341825845676703,(t435590-Bacteroides:0.10546958667103283058,(t272559-Bacteroides:0.03759676415521105708,t226186-Bacteroides:0.03151714443677359340):0.02880861642129255856):0.11750651128430429637):0.04272096524778619397):0.15266547532684551780,((t595499-Candidiatus:0.07661744313676807638,t444179-Candidatus:0.06917508720986846604):0.27597105530566445886,((t411154-Gramella:0.13110924801974471743,((t376686-Flavobacterium:0.02890224612767238951,t402612-Flavobacterium:0.04470163489295560927):0.07233238159544148893,t521097-Capnocytophaga:0.12862484340731464294):0.03878472133851545295):0.10141113481936757379,t531844-Flavobacteriaceae:0.19321569079240133449):0.04455082131508689147):0.08151991493082154372):0.04176548134621484165):0.29666358793371733205):0.09573219227454636548,(t517418-Chloroherpeton:0.10282697764116331685,((t331678-Chlorobium:0.04161600443562569335,t290512-Prosthecochloris:0.01729589106758037953):0.03601749096517351673,(t340177-Chlorobium:0.05020774935500762343,((t324925-Pelodictyon:0.02281921679009987769,t290317-Chlorobium:0.01562228150872637181):0.01151561768819267181,(t290318-Chlorobium:0.02308204943643332382,(((t194439-Chlorobium:0.02887831637953822486,t517417-Chlorobaculum:0.01889794862155192573):0.02695852781089261990,t319225-Pelodictyon:0.01819681123957246280):0.01831102735682433799,t290315-Chlorobium:0.01362625741545080843):0.00991732855579160501):0.00396294979399424829):0.01652331418459285217):0.02328541327515190607):0.10538957372592658301):0.36411475170166085480):0.05009058310070715891):0.04091910752309766558,(t598659-Nautilia:0.12387211000986013409,(t387092-Nitratiruptor:0.03530192709833451792,((t273121-Wolinella:0.05547453309268651073,(t235279-Helicobacter:0.03102335915677317119,(t570508-Helicobacter:0.00582326457701566082,t382638-Helicobacter:0.02340367942538386370):0.07287298596922928140):0.03835667839920438998):0.11298060003134099971,((t326298-Sulfurimonas:0.16016845962462150643,t387093-Sulfurovum:0.11290884223409598797):0.06642909517464919145,(t367737-Arcobacter:0.19874193366023804042,(t360107-Campylobacter:0.08995813479888335740,((t360106-Campylobacter:0.02339845842772801318,(t360105-Campylobacter:0.02863605053721782548,t360104-Campylobacter:0.00913315970046325344):0.01882504087988142588):0.01803936411312380417,(t306263-Campylobacter:0.01890428332312480905,t354242-Campylobacter:0.00676676422454873527):0.03187360439792977923):0.01616757209328095052):0.11220518255314786138):0.05774106071790965217):0.00822314244140883929):0.16051720509086364608):0.07846379994852449580):0.19391073454996854419):0.06120358822097669849,((t243090-Rhodopirellula:0.75970609661532895185,(t481448-Methylacidiphilum:0.25021567900667701645,(t452637-Opitutus:0.31545157847553856323,t349741-Akkermansia:0.29079867390902042201):0.05119051322743812388):0.15711163968844135685):0.06653536705045388910,(t264201-Candidatus:0.14811274233098989384,(t115711-Chlamydophila:0.03230832572219259624,(t243161-Chlamydia:0.02930543529641331177,(t218497-Chlamydophila:0.01162810277077654629,t264202-Chlamydophila:0.01427005565084664765):0.01881907200559667162):0.01744808387289621676):0.10169816757323026091):0.35829655106909685802):0.08592020810306547074):0.02183424790100537208):0.01435529936559988388):0.05779270813932251699,(t156889-Magnetococcus:0.23828571552310379156,(((t334380-Orientia:0.10978167428286388085,(t293614-Rickettsia:0.01813713745781299347,t336407-Rickettsia:0.00633286423855779299):0.07782626853787502630):0.10635453861563015643,(t434131-Neorickettsia:0.24719748224076984466,((t570417-Wolbachia:0.03417706376626855613,(t292805-Wolbachia:0.02546546083670266775,t163164-Wolbachia:0.00856675649197301790):0.00977526659497616329):0.10555754761131881658,((t234826-Anaplasma:0.02094759657357024921,t212042-Anaplasma:0.01817465645394849422):0.03938593131142854864,(t254945-Ehrlichia:0.01854903991858034007,(t269484-Ehrlichia:0.01496058194495449543,t205920-Ehrlichia:0.00580096957838079855):0.00658340598203773896):0.05505157864056660355):0.08300989790148036174):0.06012220841093816187):0.08306656451104608985):0.08182982887540837802,((((t269796-Rhodospirillum:0.13881654549822441957,t342108-Magnetospirillum:0.13843714391778821904):0.02794292118290885377,t414684-Rhodospirillum:0.17693984432591811085):0.04292642041566592515,((t573234-Candidatus:0.45534540441228354979,t537021-Candidatus:0.07190729350864352720):0.07042270489150057045,((t450851-Phenylobacterium:0.05130604649395353878,(t366602-Caulobacter:0.00970908049837825027,t190650-Caulobacter:0.03776012599091665284):0.05913230111695496477):0.09864414189405479316,((((t78245-Xanthobacter:0.01312869128769592400,t438753-Azorhizobium:0.05004069659282752575):0.06314315031083321539,(((((t460265-Methylobacterium:0.01312091099129576895,t426117-Methylobacterium:0.01133508842302479586):0.02985357673400878056,t419610-Methylobacterium:0.04146212934236160469):0.02164618738875431422,t426355-Methylobacterium:0.05436140304218485542):0.07520943538094627956,((t323098-Nitrobacter:0.00933365831329184895,t323097-Nitrobacter:0.01406269477922475128):0.00191690601488562801,(t504832-Oligotropha:0.02964428669588525453,((t258594-Rhodopseudomonas:0.02337907558576481429,(t316056-Rhodopseudomonas:0.01113170910297737841,(t316055-Rhodopseudomonas:0.00346702400422492637,t316058-Rhodopseudomonas:0.02303821010715451437):0.00931418450789078117):0.01922131732510834468):0.00961457917478138364,t114615-Bradyrhizobium:0.01596731793726003518):0.00867847473907522142):0.00326850595858036710):0.05721781167183244421):0.03582095167180286699,(t395965-Methylocella:0.02240465195218258737,t395963-Beijerinckia:0.02014571318865907706):0.03196096687782899043):0.04240402827800125035):0.05225474179781016554,(t439375-Ochrobactrum:0.04131531109646542632,((t266835-Mesorhizobium:0.00000134077022767631,t266779-Mesorhizobium:0.05460410288368496012):0.03420554806427059807,(((t311402-Agrobacterium:0.02697839365555249058,t176299-Agrobacterium:0.01431221266667734651):0.03965870604793994558,((t311403-Agrobacterium:0.05350893680154118759,t266834-Sinorhizobium:0.00944774551251234898):0.00957977989515565627,t394-Rhizobium:0.00334625617136425409):0.01253969900746293095):0.01447107971439533583,(t283166-Bartonella:0.00517866358197998766,t360095-Bartonella:0.01463860672309108719):0.03917209751404054224):0.00567184149690653627):0.01249785257241595171):0.02939033179334330642):0.02214924884506302982,(((t392499-Sphingomonas:0.05536166669600739443,t264203-Zymomonas:0.09886150237964315413):0.01994239232903262035,((t314225-Erythrobacter:0.06793562005457805253,t317655-Sphingopyxis:0.03690154255838704739):0.01511813518185752860,t279238-Novosphingobium:0.07818672870225315541):0.01461401832260714184):0.12667184213026108641,(t402881-Parvibaculum:0.13099027612643149299,((t318586-Paracoccus:0.06010423885847243630,((t398580-Dinoroseobacter:0.04210783981768373430,((t292414-Ruegeria:0.03050436527878531978,t246200-Ruegeria:0.03466489177134988303):0.02900609241776123948,(t375451-Roseobacter:0.03082515321765278565,t290400-Jannaschia:0.07062852717052670037):0.03022059246023541326):0.03596424895085852114):0.02952726604150381420,(t349102-Rhodobacter:0.02203657851681559837,t272943-Rhodobacter:0.01704684269932741497):0.04256012144193459246):0.00962016524655173906):0.10366128870997316780,((t582402-Hirschia:0.12115675981839248154,t228405-Hyphomonas:0.09971443565943953480):0.05646924830043499599,t394221-Maricaulis:0.09309331549656714444):0.04321425552627487093):0.03990347773759276434):0.02797088928771660626):0.01206834998189076393):0.01419988614080395367):0.00492740062540540039):0.05325825549565289113):0.01773420791504900715,((t349163-Acidiphilium:0.08218365163331609047,(t391165-Granulibacter:0.02269241096529023283,(t290633-Gluconobacter:0.07453204348226678821,t272568-Gluconacetobacter:0.01049750030595308393):0.03009217986428129946):0.03349433317947204253):0.14136255673640044095,t335992-Candidatus:0.39276799275840262871):0.03056892607035319176):0.04073802028955890442):0.04291441800675964424):0.07514997874486596674):0.07854124332460314661):0.03555260986301831544):0.02492834900246940558,(t396588-Thioalkalivibrio:0.05446008750379718183,(t187272-Alkalilimnicola:0.01461162921452361860,t349124-Halorhodospira:0.08432501922639897007):0.05450415821376899950):0.03535601175283170639):0.03203846760383442793,(t441952-Francisella:0.22714736852005740220,(t413404-Candidatus:0.01942717753961428762,t412965-Candidatus:0.01699538011346962696):0.11889045054776258004):0.05502135746208760420):0.00435973024579129620):0.01010177444559299045):0.00558387420197546235):0.02326734608562779777):0.01196220313419681623,(((t62977-Acinetobacter:0.01906988148775871569,t509170-Acinetobacter:0.01100606222693835227):0.06876547012711289875,(t349106-Psychrobacter:0.02387208934739078192,t259536-Psychrobacter:0.02207205819154506310):0.07538448828886665232):0.09321259067330427139,(t290398-Chromohalobacter:0.12187530851957438516,t349521-Hahella:0.11020689080565761186):0.01904707510464330456):0.02333272578333253633):0.01758388398393219074,t393595-Alcanivorax:0.11187764439579558906):0.01958510913851874494):0.02056727735065675897,t400668-Marinomonas:0.14753614317184357563):0.02965542859177638241):0.01500941070976973858,(t377629-Teredinibacter:0.07415886342588115521,t203122-Saccharophagus:0.02254122126779070645):0.01356434243830670870):0.08706894715208154945,(t167879-Colwellia:0.10220793693306387540,(t317025-Thiomicrospira:0.20954720930930237355,(t342610-Pseudoalteromonas:0.04358144604906335345,t314275-Alteromonas:0.07725310661223847020):0.07693872617976794948):0.04035162213492042571):0.02862679240696890462):0.04938377322775969885,(t283942-Idiomarina:0.12534967784456915729,t357804-Psychromonas:0.09399652550659855221):0.02566215284627842291):0.01737889699410838720,t326442-Pseudoalteromonas:0.11989409467754894023):0.02230406975602085631,((t60481-Shewanella:0.00000134077022767631,(t318161-Shewanella:0.02377593179655605390,t318167-Shewanella:0.00818492723117864029):0.01686536681687722875):0.02545554225393125217,(t326297-Shewanella:0.02087399842216465171,((t458817-Shewanella:0.01085636718995007695,t225849-Shewanella:0.01242422458978856108):0.00830012074432298630,(t323850-Shewanella:0.01761070840849894223,t425104-Shewanella:0.03034220158718605939):0.00180457957925286849):0.03207570008100542325):0.00769026993233145988):0.05131639688014068973):0.02365515214235452621,(t298386-Photobacterium:0.01533185571276928123,((t312309-Vibrio:0.02001157107520755429,t316275-Aliivibrio:0.00519118927809858032):0.00542082802610096681,((t243277-Vibrio:0.09811105250194394889,(t338187-Vibrio:0.01475505717513616970,t216895-Vibrio:0.00692235705192699186):0.01239471288130643278):0.02049901807614810598,t575788-Vibrio:0.01087581926872106808):0.01914936018206314650):0.05895986534765186582):0.06287463066936868628):0.04673964375403427685,(t595494-Tolumonas:0.04802091012373613244,t382245-Aeromonas:0.06694162811066781127):0.04418020793770330301):0.00497847440743419238,(t233412-Haemophilus:0.01037774657282917838,((t228400-Haemophilus:0.06539375799186404603,(t339671-Actinobacillus:0.02448797104187956652,(t374930-Haemophilus:0.02805400299762129263,(t634176-Aggregatibacter:0.02528134621776539220,(t221988-Mannheimia:0.02875713988210161151,t272843-Pasteurella:0.03501596131790167543):0.01518752819581365397):0.01452576482914869592):0.00595814495377824504):0.00435814156788071495):0.02991236442919730301,t537457-Actinobacillus:0.02054868589859620842):0.01125565130323861324):0.15236740236127072068):0.04456686155556709161,(t343509-Sodalis:0.01686934611690427133,((t374463-Baumannia:0.09845286699359193094,t291272-Candidatus:0.07303711009395144615):0.01988094615809233787,((t372461-Buchnera:0.05549069806126177146,(t224915-Buchnera:0.04557347199614478206,(t198804-Buchnera:0.01581548702959359107,t561501-Buchnera:0.01705221097638677172):0.03477048374661167313):0.01607253449544093771):0.09669596231641039430,t36870-Wigglesworthia:0.09194408211429472289):0.03634246772155379224):0.02829889909261127171):0.01638137273605033695):0.01289506756532735401,(t572265-Candidatus:0.10624005862254420895,(t634503-Edwardsiella:0.03044202954886948698,((t243265-Photorhabdus:0.01514428958760562216,t291112-Photorhabdus:0.00894977552858676473):0.04193631820615330297,t529507-Proteus:0.02590062294899684453):0.01796348630261789328):0.01464768637088445166):0.00496579136174700106):0.00454273482625577700):0.00403859749975034148):0.00714115170487633101):0.01061377858109905509,t399742-Enterobacter:0.01298006192209952801):0.00834052429086240207,t507522-Klebsiella:0.00555013867233756023):0.01397400337410041951):0.00491362793884286397):0.01562620414159504242,t405955-Escherichia:0.01679142874502977112,t511693-Escherichia:0.00338570456760898825):0.0;
