# Supplementary material for: Incorporating 16S Gene Copy Number Information Improves Estimates of Microbial Diversity and Abundance
Source: PLoS Comput Biol. 2012 Oct 25;8(10):e1002743. doi: 10.1371/journal.pcbi.1002743 (PMC3486904; doi:10.1371/journal.pcbi.1002743)
Supplement: Dataset S1 — Software for copy number and organismal abundance estimation. (ZIP) [file pcbi.1002743.s001.zip › copynum_estimation_scripts/refdir/reftree.alignment.fasta]

>t511693-Escherichia
attg-acgctggcggcaggcctaacacatgcaagtcgaacg-agtggcggacgggtgagtaatgtctggga-aactgcctgatggagggggataactactggaaacggtagctaataccgcataccatcggatgtgcccagatgggattagctagtaggtggggtaacggctcacctaggcgacgatccctagctggtctgagaggatgaccagccacactggaactgagacacggtccagactcctacgggaggcagcagtggggaatattgcacaatgggcgcaagcctgatgcagccatgccgcgtgtatgaagaaggccttcgggttgtaaagtactttcagcggggaggcgttacccgcagaagaagcaccggctaac-tccgtgccagcagccgcggtaatacggagggtgcaagcgttaatcggaattactgggcgtaaagcgcacgcaggcggtttgttaagtcagatgtgaaatccccgggctcaacctgggaactgcatctgatactggcaagcttgagtctcgtagaggggggtagaattccaggtgtagcggtgaaatgcgtagagatctggaggaataccggtggcgaaggcggccccctggacgaagactgacgctcaggtgcgaaagcgtggggagcaaacaggattagataccctggtagtccacgccgtaaacgatgtcgacttggaggttgtggcttccggagctaacgcgttaagtcgaccgcctggggagtacggccgcaaggttaaaactcaaatgaattgacgggggcccgcacaagcggtggagcatgtggtttaattcgatgcaacgcgaagaaccttacctggtcttgacatccaggtgctgcatggctgtcgtcagctcgtgttgtgaaatgttgggttaagtcccgcaacgagcgcaacccttatcctttgttgcaactcaaaggaggcggccagtgataaactggaggaaggtggggatgacgtcaagtcatcatggcccttacgaccagggctacacacgtgctacaatggcgcatacaaagagaagcgacctcgcgagagcaagcggacctcataaagtgcgtcgtagtccggattggagtctgcaactcgactccatgaagtcggaatcgctagtaatcgtggatcag-atgccacggtgaatacgttcccgggccttgtacacaccgcccgtcacaccatgggagtgggttgcaaaagaagtaggttaccactttgtgattcatgactggggtgaagtcgtaacaaggtaaccgt
>t405955-Escherichia
attg-acgctggcggcaggcctaacacatgcaagtcgaacg-agtggcggacgggtgagtaatgtctggga-aactgcccgatggagggggataactactggaaacggtagctaataccgcataccatcggatgtgcccagatgggattagctagtaggtggggtaacggctcacctaggcgacgacccctagctggtctgagaggatgaccagccacactggaactgagacacggtccagactcctacgggaggcagcagtggggaatattgcacaatgggcgcaagcctgatgcacccatgccccgtgtatgaagaaggccttcgggttgtaaagtactttcacgggggaggcgttacccgcagaagaagcaccggctaac-tccgtgccagcagccgcggtaatacggagggtgcaagcgttaatcggaattactgggcgtaaagcgcacgcaggcggtttgttaagtcagatgtgaaatccccgggctcaacctgggaactgcatctgatactggcaagcttgagtctcgtagaggggggtagaattccaggtgtagcggtgaaatgcgtagagatctggaggaataccggtggcgaaggcggccccctggacgaagactgacgctcaggtgcgaaagcgtggggagcaaacaggattagataccctggtagtccacgccgtaaacgatgtcgacttggaggttgtggcttccggagctaacgcgttaagtcgaccgcctggggagtacggccgcaaggttaaaactcaaatgaattgacgggggcccgcacaagcggtggagcatgtggtttaattcgatgcaacgcgaagaaccttacctggtcttgacatccaggtgctgcatggctgtcgtcagctcgtgttgtgaaatgttgggttaagtcccgcaacgagcgcaacccttatcctttgttgcaactcaaaggagactgccagtgataaactggaggaaggtggggatgacgtcaagtcatcatggcccttacgaccagggctacacacgtgctacaatggcgcatac-aagagaagcgacctcgcgagagcaagcggacctcataaagtgcgtcgtagtccggattggagtctgcaactcgactccatgaagtcggaatccctagtaatcgtggatcag-atgccaccgggaatacgttccc-ggccttgtacccaccgcccgtcacaccatgggagtgggttgcaaaagaagtaggttaccactttgtgattcatgactggggtgaagtcgtaacaaggtaaccgt
>t272994-Salmonella
attgaacgctggcggcaggcctaacacatgcaagtcgaacg-agtggcggacgggtgagtaatgtctggga-aactgcctgatggagggggataactactggaaacggtggctaataccgcataccatcagatgtgcccagatgggattagctagttggtgaggtaacggctcaccaaggcgacgatccctagctggtctgagaggatgaccagccacactggaactgagacacggtccagactcctacgggaggcagcagtggggaatattgcacaatgggcgcaagcctgatgcagccatgccgcgtgtatgaagaaggccttcgggttgtaaagtactttcagcggggaggcgttacccgcagaagaagcaccggctaac-tccgtgccagcagccgcggtaatacggagggtgcaagcgttaatcg-----------------------------------------------------------------------------------------------------------------------------------------------------------------------------------------------------------------------------------------------------------------------------------------------------------------------------------------------------------------------------------------------------------------------------------------------------------------------------------------------------------------------------------------------------------------------------------------------------------------------------------------------------------------------------------------------------------------------------------------------------------------------------------------------------------------------------------------------------------------------------------------
>t321314-Salmonella
attgaacgctggcggcaggcctaacacatgcaagtcgaacg-agtggcggacgggtgagtaatgtctggga-aactgcctgatggagggggataactactggaaacggtggctaataccgcataccatcagatgtgcccagatgggattagcttgttggtgaggtaacggctcaccaaggcgacgatccctagctggtctgagaggatgaccagccacactggaactgagacacggtccagactcctacgggaggcagcagtggggaatattgcacaatgggcgcaagcctgatgcagccatgccgcgtgtatgaagaaggccttcgggttgtaaagtactttcagcggggaggcgttacccgcagaagaagcaccggctaac-tccgtgccagcagccgcggtaatacggagggtgcaagcgttaatcggaattactgggcgtaaagcgcacgcaggcggtctgtcaagtcggatgtgaaatccccgggctcaacctgggaactgcattcgaaactggcaggcttgagtcttgtagaggggggtagaattccaggtgtagcggtgaaatgcgtagagatctggaggaataccggtggcgaaggcggccccctggacaaagactgacgctcaggtgcgaaagcgtggggagcaaacaggattagataccctggtagtccacgccgtaaacgatgtctacttggaggttgtggcttccggagctaacgcgttaagtagaccgcctggggagtacggccgcaaggttaaaactcaaatgaattgacgggggcccgcacaagcggtggagcatgtggtttaattcgatgcaacgcgaagaaccttacctggtcttgacatccaggtgctgcatggctgtcgtcagctcgtgttgtgaaatgttgggttaagtcccgcaacgagcgcaacccttatcctttgttgcaactcaaaggagactgccagtgataaactggaggaaggtggggatgacgtcaagtcatcatggcccttacgaccagggctacacacgtgctacaatggcgcatacaaagagaagcgacctcgcgagggcaagcggacctcataaagtgcgtcgtagtccggattggagtctgcaactcgactccatgaagtcggaatcgctagtaatcgtggatcag-atgccacggtgaatacgttcccgggacctgtacacaccgcccgtcacctggactgggtgggcacaagcaagctacgcttaccactttgtgattcatgactggggtgaagtcgtaacaaggtaaccgt
>t465817-Erwinia
attgaacgctggcggcaggcctaacacatgcaagtcgaacg-agtggcggacgggtgagtaatgtctggga-aactgcccgatggagggggataactactggaaacggtagctaataccgcataccatcggatgtgcccagatgggattagctagtaggtggggtaacggctcacctaggcgacgatccctagctggtctgagaggatgaccagccacactggaactgagacacggtccagactcctacgggaggcagcagtggggaatattgcacaatgggcgcaagcctgatgcagccatgccgcgtgtatgaagaaggccttcgggttgtaaagtactttcagcggggaggcgttacccgcagaagaagcaccggctaac-tccgtgccagcagccgcggtaatacggagggtgcaagcgttaatcggaattactgggcgtaaagcgcacgcaggcggtctgtcaagtcggatgtgaaatccccgggctcaacccgggaactgcattcgaaactggcaggctagagtcttgtagaggggggtagaattccaggtgtagcggtgaaatgcgtagagatctggaggaataccggtggcgaaggcggccccctggacaaagactgacgctcaggtgcgaaagcgtggggagcaaacaggattagataccctggtagtccacgccgtaaacgatgtcgacttggaggctgtggcttccggagctaacgcgttaagtcgaccgcctggggagtacggccgcaaggttaaaactcaaatgaattgacgggggcccgcacaagcggtggagcatgtggtttaattcgatgcaacgcgaagaaccttacctggccttgacatccaggtgctgcatggctgtcgtcagctcgtgttgtgaaatgttgggttaagtcccgcaacgagcgcaacccttatcctttgttgcaactcaaaggagactgccggtgataaaccggaggaaggtggggatgacgtcaagtcatcatggcccttacggccagggctacacacgtgctacaatggcgcatacaaagagaagcgacctcgcgagagcaagcggacctcataaagtgcgtcgtagtccggatcggagtctgcaactcgactccgtgaagtcggaatcgctagtaatcgtagatcag-atgctacggtgaatacgttcccgggccttgtacacaccgcccgtcacaccatgggagtgggttgcaaaagaagtaggttaccactttgtgattcatgactggggtgaagtcgtaacaaggtaaccgt
>t507522-Klebsiella
attgaacgctggcggcaggcctaacacatgcaagtcgagcg-agcggcggacgggtgagtaatgtctggga-aactgcctgatggagggggataactactggaaacggtagctaataccgcataccatcagatgtgcccagatgggattagctagtaggtggggtaacggctcacctaggcgacgatccctagctggtctgagaggatgaccagccacactggaactgagacacggtccagactcctacgggaggcagcagtggggaatattgcacaatgggcgcaagcctgatgcagccatgccgcgtgtgtgaagaaggccttcgggttgtaaagcactttcagcggggaggcgttacccgcagaagaagcaccggctaac-tccgtgccagcagccgcggtaatacggagggtgcaagcgttaatcggaattactgggcgtaaagcgcacgcaggcggtctgtcaagtcggatgtgaaatccccgggctcaacctgggaactgcattcgaaactggcaggctagagtcttgtagaggggggtagaattccaggtgtagcggtgaaatgcgtagagatctggaggaataccggtggcgaaggcggccccctggacaaagactgacgctcaggtgcgaaagcgtggggagcaaacaggattagataccctggtagtccacgctgtaaacgatgtcgatttggaggttgtggcttccggagctaacgcgttaaatcgaccgcctggggagtacggccgcaaggttaaaactcaaatgaattgacgggggcccgcacaagcggtggagcatgtggtttaattcgatgcaacgcgaagaaccttacctggtcttgacatccaggtgctgcatggctgtcgtcagctcgtgttgtgaaatgttgggttaagtcccgcaacgagcgcaacccttatcctttgttgcaactcaaaggagactgccagtgataaactggaggaaggtggggatgacgtcaagtcatcatggcccttacgaccagggctacacacgtgctacaatggcatatacaaagagaagcgacctcgcgagagcaagcggacctcataaagtatgtcgtagtccggattggagtctgcaactcgactccatgaagtcggaatcgctagtaatcgtagatcag-atgctacggtgaatacgttcccgggccttgtacacaccgcccgtcacaccatgggagtgggttgcaaaagaagtaggttaccactttgtgattcatgactggggtgaagtcgtaacaaggtaaccgt
>t399742-Enterobacter
attgaacgctggcggcaggcctaacacatgcaagtcgagcg-agcggcggacgggtgagtaatgtctggga-aactgcctgatggagggggataactactggaaacggtagctaataccgcataccatcagatgtgcccagatgggattagctagtaggtggggtaatggctcacctaggcgacgatccctagctggtctgagaggatgaccagccacactggaactgagacacggtccagactcctacgggaggcagcagtggggaatattgcacaatgggcgcaagcctgatgcagccatgccgcgtgtatgaagaaggccttcgggttgtaaagtactttcagcgaggaggcgttactcgcagaagaagcaccggctaac-tccgtgccagcagccgcggtaatacggagggtgcaagcgttaatcggaattactgggcgtaaagcgcacgcaggcggtctgtcaagtcggatgtgaaatccccgggctcaacctgggaactgcattcgaaactggcaggctagagtcttgtagaggggggtagaattccaggtgtagcggtgaaatgcgtagagatctggaggaataccggtggcgaaggcggccccctggacaaagactgacgctcaggtgcgaaagcgtggggagcaaacaggattagataccctggtagtccacgccgtaaacgatgtcgacttggaggttgtggcttccggagctaacgcgttaagtcgaccgcctggggagtacggccgcaaggttaaaactcaaatgaattgacgggggcccgcacaagcggtggagcatgtggtttaattcgatgcaacgcgaagaaccttacctactcttgacatccaggtgctgcatggctgtcgtcagctcgtgttgtgaaatgttgggttaagtcccgcaacgagcgcaacccttatcctttgttgcaactcaaaggagactgccagtgataaactggaggaaggtggggatgacgtcaagtcatcatggcccttacgagtagggctacacacgtgctacaatggcatatacaaagagaagcgacctcgcgagagcaagcggacctcacaaagtatgtcgtagtccggatcggagtctgcaactcgactccgtgaagtcggaatcgctagtaatcgtagatcag-atgctacggtgaatacgttcccgggccttgtacacaccgcccgtcacaccatgggagtgggttgcaaaagaagtaggttaccactttgtgattcatgactggggtgaagtcgtaacaaggtaaccgt
>t218491-Pectobacterium
attgaacgctggcggcaggcctaacacatgcaagtcgagcg-agcggcggacgggtgagtaatgtctggga-aactgcctgatggagggggataactactggaaacggtagctaataccgcataccatcagatgtgcccagatgggattagctagtaggcggggtaatggcccacctaggcgacgatccctagctggtctgagaggatgaccagccacactggaactgagacacggtccagactcctacgggaggcagcagtggggaatattgcacaatgggcgcaagcctgatgcagccatgccgcgtgtgtgaagaaggccttcgggttgtaaagcactttcagcggggaggcgttacccgcagaagaagcaccggctaac-tccgtgccagcagccgcggtaatacggagggtgcaagcgttaatcggaatgactgggcgtaaagcgcacgcaggcggtctgttaagttggatgtgaaatccccgggcttaacctgggaactgcattcaaaactgacaggctagagtcttgtagaggggggtagaattccaggtgtagcggtgaaatgcgtagagatctggaggaataccggtggcgaaggcggccccctggacaaagactgacgctcaggtgcgaaagcgtggggagcaaacaggattagataccctggtagtccacgctgtaaacgatgtcgacttggaggttgtggcttccggagctaacgcgttaagtcgaccgcctggggagtacggccgcaaggttaaaactcaaatgaattgacgggggcccgcacaagcggtggagcatgtggtttaattcgatgcaacgcgaagaaccttacctactcttgacatccaggtgctgcatggctgtcgtcagctcgtgttgtgaaatgttgggttaagtcccgcaacgagcgcaacccttatcctttgttgcaactcaaaggagactgccggtgataaaccggaggaaggtggggatgacgtcaagtcatcatggcccttacgagtagggctacacacgtgctacaatggcgtatacaaagagaagcgaactcgcgagagccagcggacctcataaagtacgtcgtagtccggattggagtctgcaactcgactccatgaagtcggaatcgctagtaatcgtagatcag-atgctacggtgaatacgttcccgggccttgtacacaccgcccgtcacaccatgggagtgggttgcaaaagaagtaggttaccactttgtgattcatgactggggtgaagtcgtaacaaggtaaccgt
>t579405-Dickeya
attgaacgctggcggcaggcctaacacatgcaagtcgagcg-agcggcggacgggtgagtaatgtctggga-aactgcctgatggagggggataactactggaaacggtagctaataccgcataccatcggatgtgcccagatgggattagctagtaggcggggtaaaggcccacctaggcgacgatccctagctggtctgagaggatgaccagccacactggaactgagacacggtccagactcctacgggaggcagcagtggggaatattgcacaatgggggaaaccctgatgcagccatgccgcgtgtgtgaagaaggccttcgggttgtaaagcactttcagcggggaggcgttacccgcagaagaagcaccggctaac-tccgtgccagcagccgcggtaatacggagggtgcaagcgttaatcggaatgactgggcgtaaagcgcacgcaggcggtctgttaagttggatgtgaaatccccgggcttaacctgggaactgcattcaaaactgacaggctagagtctcgtagaggggggtagaattccaggtgtagcggtgaaatgcgtagagatctggaggaataccggtggcgaaggcggccccctggacgaagactgacgctcaggtgcgaaagcgtggggagcaaacaggattagataccctggtagtccacgctgtaaacgatgtcgatttggaggttgtggcttccggagctaacgcgttaaatcgaccgcctggggagtacggccgcaaggttaaaactcaaatgaattgacgggggcccgcacaagcggtggagcatgtggtttaattcgatgcaacgcgaagaaccttacctactcttgacatccaggtgctgcatggctgtcgtcagctcgtgttgtgaaatgttgggttaagtcccgcaacgagcgcaacccttatcctttgttgcaactcaagggagactgccggtgataaaccggaggaaggtggggatgacgtcaagtcatcatggcccttacgagtagggctacacacgtgctacaatggcgcatacaaagagaagcgacctcgcgagagcaagcggatctcataaagtgcgtcgtagtccggattggagtctgcaactcgactccatgaagtcggaatcgctagtaatcgcggatcag-atgccgcggtgaatacgttcccgggccttgtacacaccgcccgtcacaccatgggagtgggttgcaaaagaagtaggttaccactttgtgattcatgactggggtgaagtcgtaacaaggtaaccgt
>t572265-Candidatus
attgaacgctggtggcaggcctaacacatgcaagtcgagcg-agcggcggacgggtgagtaaagtctggga-atctggccgaaggagggggataactgctggaaacggcagctaataccgcatgccttcggatgagcccagatgagattagctggtaggtaaggtaaaggcttacctaggcgacgatctctagcgggtctgagaggatagcccgccacactggaactgagacacggtccagactcctacgggaggcagcagtggggaatattgcacaatgggcgaaagcctgatgcagccatgccacgtgtgtgaagaaggccttcgggttgtaaagcactttcagcgaggaggcgttactcgcagaagaagcaccggctaac-tccgtgccagcagccgcggtaatacggagggtgcgagcgttaatcggaataactgggcgtaaagggcatgtaggcggtgagttaagtcagatgtgaaatccccgagctcaacttgggaatggcatttgaaactgggtcgctagagttttctagaggggggtagaattccaggtgtagcggtgaaatgcgtagatatctggaggaataccggtggcgaaggcggccccctggagaaagactgacgctgaggtgcgaaagcgtggggagcaaacaggattagataccctggtagtccacgctgtaaacgatgtcgatttggaggttgcggcgtccggagctaacgcgttaaatcgaccgcctggggagtacggccgcaaggttaaaactcaaatgaattgacgggggcccgcacaagcggtggagcatgtggtttaattcgatgcaacgcgaagaaccttacctactcttgacatccaggtgctgcatggctgtcgtcagctcgtgttgtgaaatgttgggttaagtcccgcaacgagcgcaaccctcgtcctttgttgcaactcaaaggagactgccggtgataaaccgtaggaaggtggggacgacgtcaagtcatcatggcccttacgagtagggctacacacgtgctacaatggcgtatacaaagggatgcgaacctgcgagggaaagcggaactcagaaagtacgtcgtagtccggattggagtctgcaactcgactccatgaagtcggaatcgctagtaatcgtagatcag-atgctacggtgaatacgttcccgggccttgtacacaccgcccgtcacaccatgggagtgggttgcaaaagaagtaggttaccactttgtgattcatgactggggtgaagtcgtaacaaggtaaccgt
>t634503-Edwardsiella
attgaacgctggcggcaggcttaacacatgcaagtcgggcg-agcggcggacgggtgagtaatgtctgggg-atctgcctgatggagggggataactactggaaacggtagctaataccgcataccatcagatgaacccagatgggattagctagtaggtggggtaatggctcacctaggcgacgatccctagctggtctgagaggatgaccagccacactggaactgagacacggtccagactcctacgggaggcagcagtggggaatattgcacaatgggcgcaagcctgatgcagccatgccgcgtgtatgaagaaggccttcgggttgtaaagtactttcagtagggaggcgttacctacagaagaagcaccggctaac-tccgtgccagcagccgcggtaatacggagggtgcaagcgttaatcg-----------------------------------------------------------------------------------------------------------------------------------------------------------------------------------------------------------------------------------------------------------------------------------------------------------------------------------------------------------------------------------------------------------------------------------------------------------------------------------------------------------------------------------------------------------------------------------------------------------------------------------------------------------------------------------------------------------------------------------------------------------------------------------------------------------------------------------------------------------------------------------------
>t529507-Proteus
attgaacgctggcggcaggcctaacacatgcaagtcgagcg-agcggcggacgggtgagtaatgtatgggg-atctgcccgatagagggggataactactggaaacggtggctaataccgcatactatcggatgaacccatatgggattagctagtaggtggggtaaaggctcacctaggcgacgatctctagctggtctgagaggatgatcagccacactgggactgagacacggcccagactcctacgggaggcagcagtggggaatattgcacaatgggcgcaagcctgatgcagccatgccgcgtgtatgaagaaggccttagggttgtaaagtactttcagcggggaggcgttacccgcagaagaagcaccggctaac-tccgtgccagcagccgcggtaatacggagggtgcaagcgttaatcggaattactgggcgtaaagcgcacgcaggcggtcaattaagtcagatgtgaaagccccgagcttaacttgggaattgcatctgaaactggttggctagagtcttgtagaggggggtagaattccatgtgtagcggtgaaatgcgtagagatgtggaggaataccggtggcgaaggcggccccctggacaaagactgacgctcaggtgcgaaagcgtggggagcaaacaggattagataccctggtagtccacgctgtaaacgatgtcgatttagaggttgtggcttctggagctaacgcgttaaatcgaccgcctggggagtacggccgcaaggttaaaactcaaatgaattgacgggggcccgcacaagcggtggagcatgtggtttaattcgatgcaacgcgaagaaccttacctactcttgacatccaggtgctgcatggctgtcgtcagctcgtgttgtgaaatgttgggttaagtcccgcaacgagcgcaacccttatcctttgttgcaactcaaaggagactgccggtgataaaccggaggaaggtggggatgacgtcaagtcatcatggcccttacgagtagggctacacacgtgctacaatggcagatacaaagagaagcgacctcgcgagagcaagcggaactcataaagtctgtcgtagtccggattggagtctgcaactcgactccatgaagtcggaatcgctagtaatcgtagatcag-atgctacggtgaatacgttcccgggccttgtacacaccgcccgtcacaccatgggagtgggttgcaaaagaagtaggttaccactttgtgattcatgactggggtgaagtcgtaacaaggtaaccgt
>t243265-Photorhabdus
attgaacgctggcggcaggcctaacacatgcaagtcgggcg-agcggcggacgggtgagtaatgtctgggg-atctgcccgagggcgggggataaccactggaaacggtggctaataccgcataccgtcggatgaacccagatgggattagctggtaggtagggtaatggcctacctaggcgacgatctctagctggtctgagaggatgaccagccacactgggactgagacacggcccagactcctacgggaggcagcagtggggaatattgcacaatgggcgcaagcctgatgcagccatgccgcgtgtatgaagaaggccttcgggttgtaaagtactttcagcggggaggcgttacccgcagaagaagcaccggctaac-tccgtgccagcagccgcggtaatacggagggtgcaagcgttaatcggaatgactgggcgtaaagcgcacgcaggc-ggtcaataagttagatgtgaaatccccgggctcaacctgggaatggcatctaagactggttgactggagtctcgtagaggggggtagaattccatgtgtagcggtgaaatgcgtagagatgtggaggaataccggtggcgaaggcggccccctggacgaagactgacgctcaggtgcgaaagcgtggggagcaaacaggattagataccctggtagtccacgctgtaaacgatgtcgatttggaggttgcggcttccgaagctaacgcgttaaatcgaccgcctggggagtacggccgcaaggttaaaactcaaatgaattgacgggggcccgcacaagcggtggagcatgtggtttaattcgatgcaacgcgaagaaccttacctactcttgacatccaggtgctgcatggctgtcgtcagctcgtgttgtgaaatgttgggttaagtcccgcaacgagcgcaacccttatcctttgttgcaactcaaaggagactgccggtgataaaccggaggaaggtggggatgacgtcaagtcatcatggcccttacgagtagggctacacacgtgctacaatggcggatacaaagtgaagcgacctcgcgagagcaagcggaacacacaaagtctgtcgtagtccggattggagtctgcaactcgactccatgaagtcggaatcgctagtaatcgtagatcag-atgctacggtgaatacgttcccgggccttgtacacaccgcccgtcacaccatgggagtgggttgcaaaagaagtcggtgaccactttgtggctcatgactggggtgaagtcgtaacaaggtaaccgt
>t291112-Photorhabdus
attgaacgctggcggcaggcctaacacatgcaagtcgagcg-agcggcggacgggtgagtaatgtctgggg-atctgcccgagggcgggggataaccactggaaacggtggctaataccgcatgccctcggatgaacccagatgggattagctagtaggtagggtaatggcctacctaggcgacgatccctagctggtctgagaggatgaccagccacactgggactgagacacggcccagactcctacgggaggcagcagtggggaatattgcacaatgggcgcaagcctgatgcagccatgccgcgtgtatgaagcaggccttcgggttgtaaagtactttcagcggggaggcgttacccgcagaagaagcaccggctaac-tccgtgccagcagccgcggtaatacggagggtgcaagcgttaatcggaatgactgggcgtaaagcgcacgcaggc-ggtcaataagttagatgtgaaatccccgggctcaacctgggaatggcatctaagactggttggctagagtctcgtagaggggggtagaattccatgtgtagcggtgaaatgcgtagagatgtggaggaataccggtggcgaaggcggccccctggacgaagactgacgctcaggtgcgaaagcgtggggagcaaacaggattagataccctggtagtccacgctgtaaacgatgtcgatttggaggttgtggcttccggagctaacgcgttaaatcgaccgcctggggagtacggccgcaaggttaaaactcaaatgaattgacgggggcccgcacaagcggtggagcatgtggtttaattcgatgcaacgcgaagaaccttacctactcttgacatccaggtgctgcatggctgtcgtcagctcgtgttgtgaaatgttgggttaagtcccgcaacgagcgcaacccttatcctttgttgcaactcaaaggagactgccggtgataaaccggaggaaggtggggatgacgtcaagtcatcatggccctgacgagtagggctacacacgtgctacaatggcggatacaaagtgaagcgacctcgcgagagcaagcggaacacacaaagtctgtcgtagtccggattggagtctgcaactcgactccatgaagtcggaatcgctagtaatcgtagatcag-atgctacggtgaatacgttcccgggccttgtacacaccgcccgtcacaccatgggagtgggtggcaaaagaagtcggtgaccactttgtgattcatgactggggtgaag------------------
>t228400-Haemophilus
attgaacgctggcggcaggcttaacacatgcaagtcgaacg-agtggcggacgggtgagtaaagcttggga-atctggcgaatggagggggatagccacgggaaactgtgggtaataccgcgtaccatttgatgagcccaagtgggattaggtagttggtgaggtaagggctcaccaagctgacgatctctagctggtctgagaggatggccagccacactggaactgagacacggtccagactcctacgggaggcagcagtggggaatattgcgcaatggggggaacc-tgacgcagccatgccgcgtgaatgaagaaggccttcgggttgtaaagttctttcggtgatgaggcgataatcacagaagaagcaccggctaac-tccgtgccagcagccgcggtaatacggagggtgcgagcgttaatcggaatgactgggcgtaaagggcacgcaggtggtgacttaagtgaggtgtgaaatccccgggcttaacctgggaacagcatttcagactgggtgactagagtactttagggaggggtagaattccacgtgtagcggtgaaatgcgtagagatgtggaggaataccgaaggcgaaggcagccccttgggaagatactgacgctcgagtgcgaaagcgtggggagcaaacaggattagataccctggtagtccacgctgtaaacgatgtcgatttggggattg-ggtgcccgaagctaacgtgataaatcgaccgcctggggagtacggccgcaaggttaaaactcaaatgaattgacgggggcccgcacaagcggtggagcatgtggtttaattcgatgcaacgcgaagaaccttacctactcttgacatccaggtgctgcatggccgtcgtcagctcgtgttgtgaaatgttgggttaagtcccgcaacgagcgcaacccttatcctttgttgcaactcaaaggagactgccggtgataaactggaggaaggtggggatgacgtcaagtcatcatggcccttacgagtagggctacacacgtgctacaatggcgtatacagagggaggcgagcctgcgagggtaagcgaagctcagaaagtacgtctaagtccggattggagtctggaactcgactccatgaagtcggaatcgctagtaatcgcggatcag-atgtcgcggtgaatacgttcccgggccttgtacacaccgcccgtcacaccatgggagtgggttgtaccagaagtagattaccacggtatggttcatgactggggtgaagtcgtaacaaggtaaccgt
>t339671-Actinobacillus
attgaacgctggcggcaggcttaacacatgcaagtcgaacg-agtggcggacgggtgagtaatgcttgggg-atctggcttatggagggggataacgacgggaaactgtcgctaataccgcgtaccataagatgagcccaagtgggattaggtagttggtggggtaaaggcctaccaagccgacgatctctagctggtctgagaggatgaccagccacactggaactgagacacggtccagactcctacgggaggcagcagtggggaatattgcgcaatgggggcaacc-tgacgcagccatgccgcgtgaatgaagaaggccttcgggttgtaaagttctttcggtggtgaggcgttagccacagaagaagcaccggctaac-tccgtgccagcagccgcggtaatacggagggtgcgagcgttaatcggaataactgggcgtaaagggcacgcaggcggctatttaagtgagatgtgaaatccccgggcttaacctgggaactgcatttcagactgggtagctagagtactttagggaggggtagaattccacgtgtagcggtgaaatgcgtagagatgtggaggaataccgaaggcgaaggcagccccttgggaacgtactgacgctcatgtgcgaaagcgtggggagcaaacaggattagataccctggtagtccacgctgtaaacgctgtcgatttggggattg-ggtgcccgaagctaacgtgataaatcgaccgcctggggagtacggccgcaaggttaaaactcaaatgaattgacgggggcccgcacaagcggtggagcatgtggtttaattcgatgcaacgcgaagaaccttacctactcttgacatccaggtgctgcatggctgtcgtcagctcgtgttgtgaaatgttgggttaagtcccgcaacgagcgcaacccttatcctttgttgcaactcaaaggagactgccggtgataaaccggaggaaggtggggatgacgtcaagtcatcatggcccttacgagtagggctacacacgtgctacaatggcgtatacagagggaaacgagcctgcgagggggagtgaatctcagaaagtgcgtcgtagtccggattggagtctgcaactcgactccatgaagtcggaatcgctagtaatcgcgaatcag-atgtcgcggtgaatacgttcccgggccttgtacacaccgcccgtcacaccatgggagtgggttgtaccagaagtagattaccacggtatgattcatgactggggtgaagtcgtaacaaggtaaccgt
>t374930-Haemophilus
attgaacgctggcggcaggcttaacacatgcaagtcgaacg-agtggcggacgggtgagtaatgcttggga-atctggcctatggagggggataacgacgggaaactgtcgctaataccgcgtaccataggatgagcccaagtgggattaggtagttggtggggtaaaggcctaccaagcctgcgatctctagctggtctgagaggatgaccagccacactggaactgagacacggtccagactcctacgggaggcagcagtggggaatattgcgcaatggggggaacc-tgacgcagccatgccgcgtgaatgaagaaggccttagggttgtaaagttctttcggtattgaggcgttaaatacagaagaagcaccggctaac-tccgtgccagcagccgcggtaatacggagggtgcgagcgttaatcggaataactgggcgtaaagggcacgcaggcggttatttaagtgaggtgtgaaagccccgggcttaacctgggaattgcatttcagactgggtaactagagtactttagggaggggtagaattccacgtgtagcggtgaaatgcgtagagatgtggaggaataccgaaggcgaaggcagccccttgggaatgtactgacgctcatgtgcgaaagcgtggggagcaaacaggattagataccctggtagtccacgctgtaaacgctgtcgatttgggggttg-ggcgcccgtagctaacgtgataaatcgaccgcctggggagtacggccgcaaggttaaaactcaaatgaattgacgggggcccgcacaagcggtggagcatgtggtttaattcgatgcaacgcgaagaaccttacctactcttgacatccaggtgctgcatggctgtcgtcagctcgtgttgtgaaatgttgggttaagtcccgcaacgagcgcaacccttatcctttgttgcaactcaaaggagactgccagtgataaactggaggaaggtggggatgacgtcaagtcatcatggcccttacgagtagggctacacacgtgctacaatggcgtatacagagggaagcgaagctgcgaggtggagcgaatctcataaagtacgtctaagtccggattggagtctgcaactcgactccatgaagtcggaatcgctagtaatcgcgaatcag-atgtcgcggtgaatacgttcccgggccttgtacacaccgcccgtcacaccatgggagtgggttgtaccagaagtagattaccacggtatgattcatgactggggtgaagtcgtaacaaggtaaccgt
>t634176-Aggregatibacter
attgaacgctggcggcaggcttaacacatgcaagtcgaacg-agtggcggacgggtgagtaatgcttgggg-atctggcttatggagggggataacgacgggaaactgtcgctaataccgcgtaccataggatgagcccaagtgggattaggtagttggtggggtaatggcctaccaagccgacgatctctagctggtctgagaggatgaccagccacaccgggactgagacacggcccggactcctacgggaggcagcagtggggaatattgcgcaatgggggcaacc-tgacgcagccatgccgcgtgaatgaagaaggccttcgggttgtaaagttctttcggtgacgaggcgttaatcacagaagaagcaccggctaac-tccgtgccagcagccgcggtaatacggagggtgcgagcgttaatcggaataactgggcgtaaagggcacgcaggcggacttttaagtgaggtgtgaaatccccgggcttaacctgggaattgcatttcagactgggggtctagagtactttagggaggggtagaattccacgtgtagcggtgaaatgcgtagagatgtggaggaataccgaaggcgaaggcagccccttgggaatgtactgacgctcatgtgcgaaagcgtggggagcaaacaggattagataccctggtagtccacgctgtaaacggtgtcgatttggggattg-ggtgcccgtagctaacgtgataaatcgaccgcctggggagtacggccgcaaggttaaaactcaaatgaattgacgggggcccgcacaagcggtggagcatgtggtttaattcgatgcaacgcgaagaaccttacctactcttgacatccaggtgctgcatggctgtcgtcagctcgtgttgtgaaatgttgggttaagtcccgcaacgagcgcaacccttatcctttgttgcaactcaaaggagactgccggtgataaaccggaggaaggtggggatgacgtcaagtcatcatggcccttacgagtagggctacacacgtgctacaatggcgtatacagagggcgacgaagccgcgaggtggagtgaatctcagaaagtacgtctaagtccggattggagtctgcaactcgactccatgaagtcggaatcgctagtaatcgcgaatcag-atgtcgcggtgaatacgttcccgggccttgtacacaccgcccgtcacaccatgggagtgggttgtaccagaagtagattaccacggtatgattcatgactggggtgaagtcgtaacaaggtaaccgt
>t272843-Pasteurella
attgaacgctggcggcaggcttaacacatgcaagtcgaacg-agtggcggacgggtgagtaatgcttggga-atctggcttatggagggggataactgtgggaaactgcagctaataccgcgtaccataagatgagcccaagtgggattaggtagttggtggggtaaaggcctaccaagcctgcgatctctagctggtctgagaggatgaccagccacactggaactgagacacggtccagactcctacgggaggcagcagtggggaatattgcgcaatggggggaacc-tgacgcagccatgccgcgtgaatgaagaaggccttcgggttgtaaagttctttcggtaatgaggcgttaattacagaagaagcaccggctaac-tccgtgccagcagccgcggtaatacggagggtgcgagcgttaatcggaataactgggcgtaaagggcacgcaggcggacttttaagtgagatgtgaaatccccgagcttaacttgggaactgcatttcagactgggagtctagagtactttagggaggggtagaattccacgtgtagcggtgaaatgcgtagagatgtggaggaataccgaaggcgaaggcagccccttgggaatgtactgacgctcatgtgcgaaagcgtggggagcaaacaggattagataccctggtagtccacgctgtaaacgctgtcgatttggggattg-ggtgcccgaagctaacgtgataaatcgaccgcctggggagtacggccgcaaggttaaaactcaaatgaattgacgggggcccgcacaagcggtggagcatgtggtttaattcgatgcaacgcgaagaaccttacctactcttgacatccaggtgctgcatggctgtcgtcagctcgtgttgtgaaatgttgggttaagtcccgcaacgagcgcaacccttatcctttgttgcaactcaaaggagactgccagtgacaaactggaggaaggtggggatgacgtcaagtcatcatggcccttacgagtagggctacacacgtgctacaatggtgcatacagagggcagcgagagtgcgagcttgagcgaatctcagaaagtgcatctaagtccggattggagtctgcaactcgactccatgaagtcggaatcgctagtaatcgcaaatcag-atgttgcggtgaatacgttcccgggccttgtacacaccgcccgtcacaccatgggagtgggttgtaccagaagtagattaccacggtatgattcatgactggggtgaagtcgtaacaaggtaaccgt
>t221988-Mannheimia
attgaacgctggcggcaggcttaacacatgcaagtcgaacg-agtggcggacgggtgagtaatgcttgggg-atctggcttatggagggggataacgacgggaaactgtcgctaataccgcgtaccataagatgagcccaagtgggattaggtagttggtggggtaaaggcctaccaagccgacgatctctagctggtctgagaggatgaccagccacactggaactgagacacggtccagactcctacgggaggcagcagtggggaatattgcacaatggggggaacc-tgatgcagccatgccgcgtgaatgaagaaggccttcgggttgtaaagttctttcggtgacgaggcgttaatcacagaagaagcaccggctaac-tccgtgccagcagccgcggtaatacggagggtgcgagcgttaatcggaataactgggcgtaaagggcatgcaggcggacttttaagtgagatgtgaaagccccgggcttaacctgggaatagcatttcagactgggagtctagagtactttagggaggggtagaattccacgtgtagcggtgaaatgcgtagagatgtggaggaataccgaaggcgaaggcagccccttgggaagatactgacgctcatatgcgaaagcgtggggagcaaacaggattagataccctggtagtccacgcggtaaacgctgtcgatttggggattg-ggtgctcgtagctaacgtgataaatcgaccgcctggggagtacggccgcaaggttaaaactcaaatgaattgacgggggcccgcacaagcggtggagcatgtggtttaattcgatgcaacgcgaagaaccttacctactcttgacatccaggtgctgcatggctgtcgtcagctcgtgttgtgaaatgttgggttaagtcccgcaacgagcgcaacccttatcctttgttgcaactcaaaggagactgccggtgacaaaccggaggaaggtggggatgacgtcaagtcatcatggcccttacgagtagggctacacacgtgctacaatggtgcatacagagggcggcgataccgcgaggtagagcgaatctcagaaagtgcatcgtagtccggattggagtctgcaactcgactccatgaagtcggaatcgctagtaatcgcaaatcag-atgttgcggtgaatacgttcccgggccttgtacacaccgcccgtcacaccatgggagtgggttgtaccagaagtagattaccacggtatgattcatgactggggtgaagtcgtaacaaggtaaccgt
>t537457-Actinobacillus
attgaacgctggcggcaggcttaacacatgcaagtcgaacg-agtggcggacgggtgagtaatgcttggga-atctggcttatggagggggataactacgggaaactgtagctaataccgcgtaccataagatgagcccaagtgggattaggtagttggttaggtaaaggctgaccaagccgacgatctctagctggtctgagaggatgaccagccacactggaactgagacacggtccagactcctacgggaggcagcagtggggaatattgcacaatggggggaacc-tgatgcagccatgccgcgtgaatgaagaaggccttcgggttgtaaagttctttcggtagcgaggcgttaactacagaagaagcaccggctaac-tccgtgccagcagccgcggtaatacggagggtgcgagcgttaatcggaataactgggcgtaaagggcacgcaggcggttgattaagtgagatgtgaaagccccgggcttaacctgggaattgcatttcatactggtcaactagagtactttagggaggggtagaattccacgtgtagcggtgaaatgcgtagagatgtggaggaataccgaaggcgaaggcagccccttgggaatgtactgacgctcatgtgcgaaagcgtggggagcaaacaggattagataccctggtagtccacgctgtaaacgctgtcgatttggggattg-ggtgcccgaagctaacgtgataaatcgaccgcctggggagtacggccgcaaggttaaaactcaaatgaattgacgggggcccgcacaagcggtggagcatgtggtttaattcgatgcaacgcgaagaaccttacctactcttgacatccaggtgctgcatggctgtcgtcagctcgtgttgtgaaatgttgggttaagtcccgcaacgagcgcaacccttatcctttgttgcaactcaaaggagactgccggtgataaaccggaggaaggtggggatgacgtcaagtcatcatggcccttacgagtagggctacacacgtgctacaatggcgtatacagagggaagcaagatggcgacatggagcaaatctcacaaagtacgtctaagtccggattggagtctgcaactcgactccatgaagtcggaatcgctagtaatcgcaaatcag-atgttgcggtgaatacgttcccgggccttgtacacaccgcccgtcacaccatgggagtgggttgtaccagaagtagattaccacggtatgattcatgactggggtgaagtcgtaacaaggtaaccgt
>t233412-Haemophilus
attgaacgctggcggcaggcttaacacatgcaagtcgaacg-agtggcggacgggtgagtaatgcttggga-atctggcttatggagggggataactacgggaaactgtagctaataccgcgtaccataagatgagcccaagtgggattaggtagttggttaggtaaaggctgaccaagccgacgatctctagctggtctgagaggatgaccagccacactggaactgagacacggtccagactcctacgggaggcagcagtggggaatattgcacaatgggggaaacc-tgatgcagccatgccgcgtgaatgaagaaggccttcgggttgtaaagttctttcggtgatgaggcgttagtcacagaagaagcaccggctaac-tccgtgccagcagccgcggtaatacggagggtgcgagcgttaatcggaataactgggcgtaaagggcacgcaggcggttgattaagtgagatgtgaaagccccgggcttaacctgggaattgcatttcatactggtcaactagagtactttagggaggggtagaattccacgtgtagcggtgaaatgcgtagagatgtggaggaataccgaaggcgaaggcagccccttgggaatatactgacgctcatgtgcgaaagcgtggggagcaaacaggattagataccctggtagtccacgctgtaaacgatgtcgatttgggggttg-ggcgcccgaagctaacgtgataaatcgaccgcctggggagtacggccgcaaggttaaaactcaaatgaattgacgggggcccgcacaagcggtggagcatgtggtttaattcgatgcaacgcgaagaaccttacctactcttgacatccaggtgctgcatggctgtcgtcagctcgtgttgtgaaatgttgggttaagtcccgcaacgagcgcaacccttatcctttgttgcaactcaaaggagactgccagtgataaactggaggaaggtggggatgacgtcaagtcatcatggcccttacgagtagggctacacacgtgctacaatggcgtatacagagggcggcaaacctgcaaaggggagcgaatctcacaaagtacgtctaagtccggattggagtctgcaactcgactccatgaagtcggaatcgctagtaatcgcaaatcag-atgttgcggtgaatacgttcccgggccttgtacacaccgcccgtcacaccatgggagtgggttgtaccagaagtagattaccacggtatgattcatgactggggtgaagtcgtaacaaggtaaccgt
>t595494-Tolumonas
attgaacgctggcggcaggcctaacacatgcaagtcgaacg-agtggcggacgggtgagtaatgcctgggg-agctgcccaatcgagggggataccaactggaaacggttgctaataccgcatacgattggatgcacccaggtgggattagctggttggtgaggtaacggctcaccaaggcgacgatctctagctggtctgagaggatgaccagccacactggaactgagacacggtccagactcctacgggaggcagcagtggggaatattgcacaatgggggaaaccctgatgcagccatgccgcgtgtgtgaagaaggccttcgggttgtaaagcactttcagtagggaggcgttacctacagaagaagcaccggctaac-tccgtgccagcagccgcggtaatacggagggtgcaagcgttaatcggaataactgggcgtaaagcgcacgcaggcggttagataagtcagatgtgaaatccccgggctcaacctgggaactgcatttgaaactgtccgactagagtcttgtagaggggggtagaattccaggtgtagcggtgaaatgcgtagagatctggaggaataccggtggcgaaggcggccccctggacaaagactgacgctcaggtgcgaaagcgtggggagcaaacaggattagataccctggtagtccacgctgtaaacgatgtcgatttggagtttgtgggttccgaagctaacgcgataaatcgaccgcctggggagtacggccgcaaggttaaaactcaaatgaattgacgggggcccgcacaagcggtggagcatgtggtttaattcgatgcaacgcgaagaaccttacctggccttgacatgcaggtgctgcatggctgtcgtcagctcgtgtcgtgagatgttgggttaagtcccgcaacgagcgcaacccctatcctttgttgcaactcaagggagactgccggtgataaaccggaggaaggtggggatgacgtcaagtcatcatggcccttacggccagggctacacacgtgctacaatggcgtatacagagggaagcgacctcgcgagagcaagcggaacccacaaagtacgtcgtagtccggatcggagtctgcaactcgactccgtgaagtcggaatcgctagtaatcgtggatcag-atgccacggtgaatacgttcccgggccttgtacacaccgcccgtcacaccatgggagtgggttgtaccagaagtagtttaccacggtgtgattcatgactggggtgaagtcgtaacaaggtaaccgt
>t382245-Aeromonas
attgaacgctggcggcaggcctaacacatgcaagtcgagcg-agcggcggacgggtgagtaatgcctggg--gactgcccagtcgagggggataacagttggaaacgactgctaataccgcatacgattggataa-cccaggtgggattagctagttggtggggtaatggctcaccaaggcgacgatccctagctggtctgagaggatgatcagccacactggaactgagacacggtccagactcctacgggaggcagcagtggggaatattgcacaatgggggaaaccctgatgcagctatgccgcgtgtgtgaagaaggccttcgggttgtaaagcactttcagcgaggaggcgttactcgcagaagaagcaccggctaac-tccgtgccagcagccgcggtaatacggagggtgcaagcgttaatcggaattactgggcgtaaagcgcacgcaggcggttggataagttagatgtgaaagccccgggctcaacctgggaattgcatttaaaactgtccagctagagtcttgtagaggggggtagaattccaggtgtagcggtgaaatgcgtagagatctggaggaataccggtggcgaaggcggccccctggacaaagactgacgctcaggtgcgaaagcgtggggagcaaacaggattagataccctggtagtccacgccgtaaacgatgtcgatttggaggctgtggcttccggagctaacgcgttaaatcgaccgcctggggagtacggccgcaaggttaaaactcaaatgaattgacgggggcccgcacaagcggtggagcatgtggtttaattcgatgcaacgcgaagaaccttacctggccttgacatgcaggtgctgcatggctgtcgtcagctcgtgtcgtgagatgttgggttaagtcccgcaacgagcgcaacccctgtcctttgttgcaactcaagggagactgccggtgataaaccggaggaaggtggggatgacgtcaagtcatcatggcccttacggccagggctacacacgtgctacaatggcgcgtacagagggctgcaagctagcgatagtgagcgaatcccaaaaagcgcgtcgtagtccggatcggagtctgcaactcgactccgtgaagtcggaatcgctagtaatcgcgaatcag-atgtcgcggtgaatacgttcccgggccttgtacacaccgcccgtcacaccatgggagtgggttgcaccagaagtagattaccacggtgtgattcatgactggggtgaagtcgtaacaaggtaaccct
>t298386-Photobacterium
attgaacgctggcggcaggcctaacacatgcaagtcgagcg-agcggcggacgggtgagtaatgcctggga-atatgccttagtgtgggggataactattggaaacgatagctaataccgcatacgctaagattagcccaggtgggattagctagttggtgaggtaaaggctcaccaaggcaacgatccctagctggtctgagaggatgatcagccacactggaactgagacacggtccagactcctacgggaggcagcagtggggaatattgcacaatgggggaaaccctgatgcagccatgccgcgtgtatgaagaaggccttcgggttgtaaagtactttcagtcgtgaggcgttagcgacagaagaagcaccggctaac-tccgtgccagcagccgcggtaatacggagggtgcgagcgttaatcggaattactgggcgtaaagcgcatgcaggcggtctgttaagcaagatgtgaaagcccggggctcaacctcggaaccgcattttgaactggcagactagagtcttgtagaggggggtagaatttcaggtgtagcggtgaaatgcgtagagatctgaaggaataccggtggcgaaggcggccccctggacaaagactgacgctcagatgcgaaagcgtggggagcaaacaggattagataccctggtagtccacgccgtaaacgatgtctacttgaaggttgtggctttcggagctaacgcgttaagtagaccgcctggggagtacggtcgcaagattaaaactcaaatgaattgacgggggcccgcacaagcggtggagcatgtggtttaattcgatgcaacgcgaagaaccttacctactcttgacatccaggtgctgcatggctgtcgtcagctcgtgttgtgaaatgttgggttaagtcccgcaacgagcgcaacccttatccttgtttgcaactccagggagactgccggtgataaaccggaggaaggtggggacgacgtcaagtcatcatggcccttacgagtagggctacacacgtgctacaatggcgtatacagagggctgccaaccagcgatggtgagcgaatcccacaaagtacgtcgtagtccggatcggagtctgcaactcgactccgtgaagtcggaatcgctagtaatcgtgaatcagaatgtcacggtgaatacgttcccgggccttgtacacaccgcccgtcacaccatgggagtgggctgcaccagaagtagattaccacggtgtggttcatgactggggtgaagtcgtaacaaggtagccct
>t575788-Vibrio
attgaacgctggcggcaggcctaacacatgcaagtcgagcg-agcggcggacgggtgagtaatgcctagga-aattgccttgatgtgggggataaccattggaaacgatggctaataccgcatacgtcaagatatgcctaggtgggattagctagttggtgaggtaatggctcaccaaggcgacgatccctagctggtctgagaggatgatcagccacactggaactgagacacggtccagactcctacgggaggcagcagtggggaatattgcacaatgggcgcaagcctgatgcagccatgccgcgtgtatgaagaaggccttcgggttgtaaagtactttcagttgtgaggcgttagcaacagaagaagcaccggctaac-tccgtgccagcagccgcggtaatacggagggtgcgagcgttaatcggaattactgggcgtaaagcgcatgc-ggtggttcattaagtcagatgtgaaagcccggggctcaacctcggaactgcatttgaaactggtgaactagag-gctgtag-ggggggtagaatttcaggtgtagcggtgaaatgcgtagagatctgaaggaataccagtggcgaaggcggccccctggacagacac-gacactcagatgcgaaagcgtggggagc-aacaggattagataccctggtagtccacgccgtaaacgatgtctacttggaggttgtggctttcggagctaacgcgttaagtag--acgctggggagtacggtcgcaagattaaaactcaaatgaattgacgggggcccgcacaagcggtggagcatgtggtttaattcgatgcaacgcgaagaaccttacctactcttgacatccaggtgctgcatggctgtcgtcagctcgtgttgtgaaatgttgggttaagtcccgcaacgagcgcaacccttatccttgtttgcaactccagggagactgccggtgataaaccggaggaaggtggggacgacgtcaagtcatcatggcccttacgagtagggctacacacgtgctacaatggcgcatacagagggcagcaagctagcgatagtgagcgaatcccaaaaagtgcgtcgtagtccggattggagtctgcaactcgactccatgaagtcggaatcgctagtaatcgtgaatcag-atgtcacggtgaatacgttcccgggccttgtacacaccgcccgtcacaccatgggagtgggctgcaaaagaagtgggtcaccactttgtggttcatgactggggtgaagtcgtaacaaggtagccct
>t216895-Vibrio
attgaacgctggcggcaggcctaacacatgcaagtcgagcg-agcggcggacgggtgagtaatgcctggga-aattgccctgatgtgggggataaccattggaaacgatggctaataccgcatgcgtcaggatatgcccaggtgggattagctagttggtgaggtaagggctcaccaaggcgacgatccctagctggtctgagaggatgatcagccacactggaactgagacacggtccagactcctacgggaggcagcagtggggaatattgcacaatgggcgcaagcctgatgcagccatgccgcgtgtgtgaagaaggccttcgggttgtaaagcactttcagttgtgaggcgttagcaacagaagaagcaccggctaac-tccgtgccagcagccgcggtaatacggagggtgcgagcgttaatcggaattactgggcgtaaagcgcatgcaggtggtttgttaagtcagatgtgaaagcccggggctcaacctcggaactgcatttgaaactggcagactagagtactgtagaggggggtagaatttcaggtgtagcggtgaaatgcgtagagatctgaaggaataccggtggcgaaggcggccccctggacagatactgacactcagatgcgaaagcgtggggagcaaacaggattagataccctggtagtccacgctgtaaacgatgtctacttggaggttgtggctttcggagctaacgcgttaagtagaccgcctggggagtacggtcgcaagattaaaactcaaatgaattgacgggggcccgcacaagcggtggagcatgtggtttaattcgatgcaacgcgaagaaccttacctactcttgacatccaggtgctgcatggctgtcgtcagctcgtgttgtgaaatgttgggttaagtcccgcaacgagcgcaacccttatccttgtttgcaactccagggagactgccggtgataaaccggaggaaggtggggacgacgtcaagtcatcatggcccttacgagtagggctacacacgtgctacaatggcgcatacagagggcggccaacttgcgaaagtgagcgaatcccaaaaagtgcgtcgtagtccggattggagtctgcaactcgactccatgaagtcggaatcgctagtaatcgtggatcag-atgccacggtgaatacgttcccgggccttgtacacaccgcccgtcacaccatgggagtgggctgcaaaagaagtgggtcaccactttgtggttcatgactggggtgaagtcgtaacaaggtagcgct
>t338187-Vibrio
attgaacgctggcggcaggcctaacacatgcaagtcgagcg-agcggcggacgggtgagtaatgcctagga-aattgccctgatgtgggggataaccattggaaacgatggctaataccgcatacgtcaggatatgcctaggtgggattagctagttggtgaggtaagggctcaccaaggcgacgatccctagctggtctgagaggatgatcagccacactggaactgagacacggtccagactcctacgggaggcagcagtggggaatattgcacaatgggcgcaagcctgatgcagccatgccgcgtgtgtgaagaaggccttcgggttgtaaagcactttcagtcgtgaggcgttagcgacagaagaagcaccggctaac-tccgtgccagcagccgcggtaatacggagggtgcgagcgttaatcggaattactgggcgtaaagcgcatgcaggtggtttgttaagtcagatgtgaaagcccggggctcaacctcggaattgcatttgaaactggcagactagagtactgtagaggggggtagaatttcaggtgtagcggtgaaatgcgtagagatctgaaggaataccggtggcgaaggcggccccctggacagatactgacactcagatgcgaaagcgtggggagcaaacaggattagataccctggtagtccacgccgtaaacgatgtctacttggaggttgtggctttcggagctaacgcgttaagtagaccgcctggggagtacggtcgcaagattaaaactcaaatgaattgacgggggcccgcacaagcggtggagcatgtggtttaattcgatgcaacgcgaagaaccttacctactcttgacatccaggtgctgcatggctgtcgtcagctcgtgttgtgaaatgttgggttaagtcccgcaacgagcgcaacccttatccttgtttgcaactccagggagactgccggtgataaaccggaggaaggtggggacgacgtcaagtcatcatggcccttacgagtagggctacacacgtgctacaatggcgcatacagagggcagccaacttgcgagagtgagcgaatcccaaaaagtgcgtcgtagtccggatcggagtctgcaactcgactccgtgaagtcggaatcgctagtaatcgtggatcag-atgccacggtgaatacgttcccgggccttgtacacaccgcccgtcacaccatgggagtgggctgcaaaagaagtaggttaccactttgtggttcatgactggggtgaagtcgtaacaaggtagcgct
>t243277-Vibrio
attgaacgctggcggcaggcctaacacatgcaagtcgagcg-agcggcggacgggtgagtaatgcctggga-aattgcccggtagagggggataaccattggaaacgatggctaataccgcatactaccggatatgcccaggtgggattagctagttggtgaggtaagggctcaccaaggcgacgatccctagctggtctgagaggatgatcagccacactggaactgagacacggtccagactcctacgggaggcagtagtggggaatattgcacaatgggcgcaagcctgatgcagccatgccgcgtgtatgaagaaggccttcggattgtaaagtactttacagtatggagcattgcctacagaagaagcaccggctaac-ttcgtgccagcagccgcggtaatacggagggtgcatgcgttaatcggaattactgggcgtaaagcgcatgcaggtggttcgttaagtcacatgtgaaagccctgggctcaaactaggaatcgcatttgaaactgacaagctagagtactgtagaggggggtagaatttcaggtgtagcggtgaaatgcgtagagatctgaaggaataccggtggcgaaggcggccccctggacagatactgacactcagatgcgaaagcgtggggagcaaacaggattagataccctggtagtccacgccgtaaacgatgtctacttggaggttgtggctttcggagctaacgcgttaagtagaccgcctggggagtacggtcgcaagattaaaactcaaatgaattgacgggggcccgcacaagcggtggagcatgtggtttaattcgatgcaacgcgaagaaccttacctactcttgacatccaggtgctgcatggctgtcgtcagctcgtgttgtgaaatgttgggttaagtcccgcaacgagcgcaacccttatccttgtttgcaactccagggagactgccggtgataaaccggaggaaggtggggacgacgtcaagtcatcatggcccttacgagtagggctacacacgtgctacaatggcgtatacagagggcagcgataccgcgaggtggagcgaatctcacaaagtacgtcgtagtccggattggagtctgcaactcgactccatgaagtcggaatcgctagtaatcgcaaatcag-atgttgcggtgaatacgttcccgggccttgtacacaccgcccgtcacaccatgggagtgggctgcaaaagaagcaggttgccactttgtggttcatgactggggtgaagtcgtaacaaggtagcgct
>t316275-Aliivibrio
attgaacgctggcggcaggcctaacacatgcaagtcgagcg-agcggcggacgggtgagtaatgcctggga-atatgccttgatgtgggggataactattggaaacgatagctaataccgcatacgtcaagattagcccaggtgagattagctagttggtggggtaagagctcaccaaggcgacgatctctagctggtctgagaggatgatcagccacactggaactgagacacggtccagactcctacgggaggcagcagtggggaatattgcacaatgggcgaaagcctgatgcagccatgccgcgtgtatgaagaaggccttcgggttgtaaagtactttcagtcgtgaggcgttagcgacagaagaagcaccggctaac-tccgtgccagcagccgcggtaatacggagggtgcgagcgttaatcggaattactgggcgtaaagcgcatgcaggtggttcattaagtcagatgtgaaagcccggggctcaacctcggaaccgcatttgaaactggtgaactagagtgctgtagaggggggtagaatttcaggtgtagcggtgaaatgcgtagagatctgaaggaataccagtggcgaaggcggccccctggacagacactgacactcagatgcgaaagcgtggggagcaaacaggattagataccctggtagtccacgccgtaaacgatgtctacttggaggttgtggctttcggagctaacgcgttaagtagaccgcctggggagtacggtcgcaagattaaaactcaaatgaattgacgggggcccgcacaagcggtggagcatgtggtttaattcgatgcaacgcgaagaaccttacctactcttgacatccaggtgctgcatggctgtcgtcagctcgtgttgtgaaatgttgggttaagtcccgcaacgagcgcaacccttatccttgtttgcaactccagggagactgccggtgataaaccggaggaaggtggggacgacgtcaagtcatcatggcccttacgagtagggctacacacgtgctacaatggcgcatacagagggctgcaagctagcgatagtgagcgaatcccaaaaagtgcgtcgtagtccggatcggagtctgcaactcgactccgtgaagtcggaatcgctagtaatcgtgaatcagaatgtcacggtgaatacgttcccgggccttgtacacaccgcccgtcacaccatgggagtgggctgcaaaagaagtgggtcaccactttgtggttcatgactggggtgaagtcgtaacaaggtagccct
>t312309-Vibrio
attgaacgctggcggcaggcctaacacatgcaagtcgagcg-agcggcggacgggtgagtaatgcctggga-atatgccttagtgtgggggataactattggaaacgatagctaataccgcatacgctaagattagcccaggtgagattagctagttggtgaggtaagagctcaccaaggcgacgatctctagctggtctgagaggatgatcagccacactggaactgagacacggtccagactcctacgggaggcagcagtggggaatattgcacaatgggcgaaagcctgatgcagccatgccgcgtgtatgaagaaggccttcgggttgtaaagtactttcagtagggaggcgttacctacagaagaagcaccggctaac-tccgtgccagcagccgcggtaatacggagggtgcgagcgttaatcggaattactgggcgtaaagcgcatgcaggtggttcattaagtcagatgtgaaagcccggggctcaacctcggaaccgcatttgaaactggtgaactagagtgctgtagaggggggtagaatttcaggtgtagcggtgaaatgcgtagagatctgaaggaataccagtggcgaaggcggccccctggacagacactgacactcagatgcgaaagcgtggggagcaaacaggattagataccctggtagtccacgccgtaaacgatgtctacttggaggttgtggctttcggagctaacgcgttaagtagaccgcctggggagtacggtcgcaagattaaaactcaaatgaattgacgggggcccgcacaagcggtggagcatgtggtttaattcgatgcaacgcgaagaaccttacctactcttgacatccaggtgctgcatggctgtcgtcagctcgtgttgtgaaatgttgggttaagtcccgcaacgagcgcaacccttatccttgtttgcaactccagggagactgccggtgataaaccggaggaaggtggggacgacgtcaagtcatcatggcccttacgagtagggctacacacgtgctacaatggcgcatacagagggctgcaagctagcgatagtgagcgaatcccaaaaagtgcgtcgtagtccggattggagtctgcaactcgactccatgaagtcggaatcgctagtaatcgtagatcagaatgctacggtgaatacgttcccgggccttgtacacaccgcccgtcacaccatgggagtgggctgcaaaagaagtgggtcaccactttgtggttcatgactggggtgaagtcgtaacaaggtagccct
>t60481-Shewanella
attgaacgctggcggcaggcctaacacatgcaagtcgagcg-agcggcggacgggtgagtaatgcctaggg-atctgcccagtcgagggggataacagttggaaacgactgctaataccgcatacgattggatgaacctaggtgggattagctagttggtgaggtaatggctcaccaaggcgacgatccctagctgttctgagaggatgatcagccacactgggactgagacacggcccagactcctacgggaggcagcagtggggaatattgcacaatgggggaaaccctgatgcagccatgccgcgtgtgtgaagaaggccttcgggttgtaaagcactttcagtagggaggcgttacctacagaagaaggaccggctaac-tccgtgccagcagccgcggtaatacggagggtccaagcgttaatcggaattactgggcgtaaagcgtgcgcaggcggtttgttaagcgagatgtgaaagccccgggctcaacctgggaattgcatttcgaactggcaaactagagtcttgtagaggggggtagaattccaggtgtagcggtgaaatgcgtagagatctggaggaataccggtggcgaaggcggccccctggacaaagactgacgctcaggcacgaaagcgtggggagcaaacaggattagataccctggtagtccacgccgtaaacgatgtctactcggagtttgggggctctcaagctaacgcattaagtagaccgcctggggagtacggccgcaaggttaaaactcaaatgaattgacgggggcccgcacaagcggtggagcatgtggtttaattcgatgcaacgcgaagaaccttacctactcttgacatccaggtgctgcatggctgtcgtcagctcgtgttgtgaaatgttgggttaagtcccgcaacgagcgcaacccctatccttatttgcaactctagggagactgccggtgataaaccggaggaaggtggggacgacgtcaagtcatcatggcccttacgagtagggctacacacgtgctacaatggcgagtacagagggttgcaaagccgcgaggtggagctaatctcacaaagctcgtcgtagtccggattggagtctgcaactcgactccatgaagtcggaatcgctagtaatcgtggatcag-atgccacggtgaatacgttcccgggccttgtacacaccgcccgtcacaccatgggagtgggctgcaaaagaagtgggtcaccactttgtggttcatgactggggtgaagtcgtaacaaggtagccct
>t318167-Shewanella
attgaacgctggcggcaggcctaacacatgcaagtcgagcg-agcgg-ggacgggtgagtaatgcctaggg-atctgcccagtcgagggggataacagttggaaacgactgctaataccgcatacgattggatgaacctaggtgggattagctagttggtgaggtaatggctcaccaaggcgacgatccctagctgttctgagaggatgatcagccacactgggactgagacacggcccagactcctacgggaggcagcagtggggaatattgcacaatgggggaaaccctgatgcagccatgccgcgtgtgtgaagaaggccttcgggttgtaaagcactttcagtagggaggcgttacctacagaagaaggaccggctaac-tccgtgccagcagccgcggtaatacggagggtccgagcgttaatcggaattactgggcgtaaagcgtgcgcaggcggtttgttaagccagatgtgaaatccccgggctcaacctgggaattgcatttggaactggcgaactagagtcttgtagaggggggtagaattccaggtgtagcggtgaaatgcgtagatatctggaggaataccggtggcgaaggcggccccctggacaaagactgacgctcatgcacgaaagcgtggggagcaaacaggattagataccctggtagtccacg-cctaaacgatgtctactcggagtttgggggctcccaagctaacgcattaagtagaccgcctggggagtacggccgcaaggttaaaactcaaatgaattgac-ggggcccgcacaagcggtggagcatgtggtttaattcgatgcaacgcgaagaaccttacctactcttgacatccaggtgctgcatggctgtcgtcagctcgtgttgtgaaatgttgggttaagtcccgcaacgagcgcaacccctatccttatttgcaactctagggagactgccggtgataaaccggaggaaggtggggacgacgtcaagtcatcatggcccttacgagtagggctacacacgtgctacaatggcgtatacagagggttgcaaagccgcgaggtggagctaatctcacaaagtacgtcgtagtccggatcggagtctgcaactcgactccgtgaagtcggaatcgctagtaatcgtggatcag-atgccacggtgaatacgttcccgggccttgtacacaccgcccgtcacaccatgggagtgggctgcaaaagaagtgggtcaccactttgtggttcatgactggggtgaagtcgtaacaaggtagccct
>t318161-Shewanella
attgaacgctggcggcaggcctaacacatgcaagtcgagcg-agcgg-ggacgggtgagtaatgcctaggg-atctgcccagtcgtgggggataacagttggaaacgactgctaataccgcatacgattggatgaacctaggtgggattagctagttggtgaggtaatggctcaccaaggcgacgatccctagctggtctgagaggatgatcagccacactggaactgagacacggtccagactcctacgggaggcagcagtggggaatattgcacaatgggggaaaccctgatgcagccatgccgcgtgtgtgaagaaggccttcgggttgtaaagcactttcagtcaggaggcgttactgacagaagaaggaccggctaac-tccgtgccagcagccgcggtaatacggagggtccgagcgttaatcggaattactgggcgtaaagcgtgcgcaggcggtttgttaagccagatgtgaaagccccgggctcaacctgggaattgcatttggaactggcgaactagagtcttgtagagggaggtagaatttcaggtgtagcggtgaaatgcgtagatatctgaaggaataccggtggcgaaggcggcctcctggacaaagactgacgctcatgcacgaaagcgtggggagcaaacaggattagataccctggtagtccacg-cctaaacgatgtctactcggagtttgggggctcccaagctaacgcattaagtagaccgcctggggagtacggccgcaaggttaaaactcaaatgaattgac-ggggcccgcacaagcggtggagcatgtggtttaattcgatgcaacgcgaagaaccttacctactcttgacatccaggtgctgcatggctgtcgtcagctcgtgttgtgaaatgttgggttaagtcccgcaacgagcgcaacccctatccttatttgcaactctagggagactgccggtgataaaccggaggaaggtggggacgacgtcaagtcatcatggcccttacgagtagggctacacacgtgctacaatggcgagtacagagggttgcaaagccgcgaggtggagctaatctcacaaagctcgtcgtagtccggatcggagtctgcaactcgactccgtgaagtcggaatcgctagtaatcgtgaatcag-atgtcacggtgaatacgttcccgggccttgtacacaccgcccgtcacaccatgggagtgggctgcaaaagaagtgggtcaccactttgtggttcatgactggggtgaagtcgtaacaaggtagccct
>t326297-Shewanella
attgaacgctggcggcaggcctaacacatgcaagtcgagcg-agcggcggacgggtgagtaatacctgggg-atctgcccaatcgagggggataacagttggaaacgactgctaataccgcatacgattggat-gacccaggcgggattagctagtaggtgaggtaatggctcacctaggcgacgatccctagctgttctgagaggatggacagccacactgggactgagacacggcccagactcctacgggaggcagcagtggggaatattggacaatgggggaaaccctgatccagccatgccgcgtgtgtgaagaaggccttcgggttgtaaagcactttcagtggggaggcgttacccacagaagaagcaccggctaac-tccgtgccagcagccgcggtaatacggagggtgcaagcgttaatcggaattactgggcgtaaagcgtgcgcaggcggtctgttaagcgagatgtgaaagccccgggctcaacctgggaactgcatttcgaactggcagactagagtcttgtagaggggggtagaattccaggtgtagcggtgaaatgcgtagagatctggaggaataccggtggcgaaggcggccccctggacaaagactgacgctcaggcacgaaagcgtggggagcaaacaggattagataccctggtagtccacgccgtaaacgatgtctactcggagtttgggggctctcaagctaacgcattaagtagaccgcctggggagtacggccgcaaggttaaaactcaaatgaattgacgggggcccgcacaagcggtggagcatgtggtttaattcgatgcaacgcgaagaaccttacctactcttgacatccaggtgctgcatggctgtcgtcagctcgtgttgtgaaatgttgggttaagtcccgcaacgagcgcaacccttatccttatttgcaactttagggagactgccggtgataaaccggaggaaggtggggacgacgtcaagtcatcatggcccttacgagtagggctacacacgtgctacaatggcgagtacagagggttgcgaagccgcgaggtggagctaatctcataaagctcgtcgtagtccggattggagtctgcaactcgactccatgaagtcggaatcgctagtaatcgtggatcag-atgccacggtgaatacgttcccgggccttgtacacaccgcccgtcacaccatgggagtgggctgcaccagaagtagattaccacggtgtggttcatgactggggtgaagtcgtaacaaggtagccct
>t323850-Shewanella
attgaacgctggcggcaggcctaacacatgcaagtcgagcg-agcggcggacgggtgagtaatgcctaggg-aactgcccagtcgagggggataacagttggaaacgactgctaataccgcatacgattggat-gtcctaggtgggattagctagtaggtgaggtaatggctcacctaggcgacgatccctagctgttctgagaggatgatcagccacactgggactgagacacggcccagactcctacgggaggcagcagtggggaatattgcacaatgggcgcaagcctgatgcagccatgccgcgtgtgtgaagaaggccttcgggttgtaaagcactttcagcgaggaggcgttactcgcagaagaagcaccggctaac-ttcgtgccagcagccgcggtaatacgaggggtgcaagcgttaatcggaattactgggcgtaaagcgtacgcaggcggttgattaagcgagatgtgaaagccccgggcttaacctgggaactgcatttcgaactggtcaactagagtcttgtagaggggggtagaatttcaggtgtagcggtgaaatgcgtagagatctgaaggaataccggtggcgaaggcggccccctggacaaagactgacgctcaggtacgaaagcgtggggagcaaacaggattagataccctggtagtccacgccgtaaacgatgtctactcggaatttgggggttctcaagctaacgcattaagtagaccgcctggggagtacggccgcaaggttaaaactcaaatgaattgacgggggcccgcacaagcggtggagcatgtggtttaattcgatgcaacgcgaagaaccttacctactcttgacatccaggtgctgcatggctgtcgtcagctcgtgttgtgaaatgttgggttaagtcccgcaacgagcgcaacccttatccttacttgcaactttagggagactgccggtgataaaccggaggaaggtggggacgacgtcaagtcatcatggcccttacgagtagggctacacacgtgctacaatggtcggtacagagggttgcgaagccgcgaggtggagctaatctcacaaagccggtcgtagtccggattggagtctgcaactcgactccatgaagtcggaatcgctagtaatcgtggatcag-atgccacggtgaatacgttcccgggccttgtacacaccgcccgtcacaccatgggagtgggctgcaccagaagtagattaccacggtgtggttcatgactggggtgaagtcgtaacaaggtagccct
>t425104-Shewanella
attgaacgctggcggcaggcctaacacatgcaagtcgagcg-agcggcggacgggtgagtaatgcctaga--tactgcctagtcgtgggggataacagttggaaacgactgctaataccgcatacgattagatag-tctaggtgggattagctagtaggtgaggtaatggctcacctaggcgacgatccctagctgttctgagaggatgatcagccacactgggactgagacacggcccagactcctacgggaggcagcagtggggaatattgcacaatgggcgaaagcctgatgcagccatgccgcgtgtgtgaagaaggccttcgggttgtaaagcactttcagcgaggaggcgttactcgcagaagaagcaccggctaac-ttcgtgccagcagccgcggtaatacgaggggtgcaagcgttaatcggaattactgggcgtaaagcgtacgcaggcggtttgttaagccagatgtgaaagccccgggctcaacctgggaattgcatttggaactggcaaactagagtcttgtagaggggggtagaatttcaggtgtagcggtgaaatgcgtagagatctgaaggaataccggtggcgaaggcggccccctggacaaagactgacgctcatgtacgaaagcgtggggagcaaacaggattagataccctggtagtccacgccgtaaacgatgtctactcggagtttgggggctcccaagctaacgcattaagtagaccgcctggggagtacggccgcaaggttaaaactcaaatgaattgacgggggcccgcacaagcggtggagcatgtggtttaattcgatgcaacgcgaagaaccttacctactcttgacatccaggtgctgcatggctgtcgtcagctcgtgttgtgaaatgttgggttaagtcccgcaacgagcgcaacccttatccttatttgcaactttagggagactgccggtgataaaccggaggaaggtggggacgacgtcaagtcatcatggcccttacgagtagggctacacacgtgctacaatggtcggtacagagggtcgcaaagccgcgaggtggagctaatcccacaaagccggtcgtagtccggatcggagtctgcaactcgactccgtgaagtcggaatcgctagtaatcgtagatcag-atgctacggtgaatacgttcccgggccttgtacacaccgcccgtcacaccatgggagtgggctgcaccagaagtagattaccacggtgtggttcatgactggggtgaagtcgtaacaaggtagccct
>t225849-Shewanella
attgaacgctggcggcaggcctaacacatgcaagtcgagcg-agcggcggacgggtgagtaatgcctaggt-atctgcccagtcgagggggataacagttggaaacgactgctaataccgcatacgattggat-gacctaggtgggattagctagtaggtggggtaatggctcacctaggcaacgatccctagctggtctgagaggatgatcagccacactggaactgagacacggtccagactcctacgggaggcagcagtggggaatattgcacaatgggcgaaagcctgatgcagccatgccgcgtgtatgaagaaggccttcgggttgtaaagtactttcagcgaggaggcgttactcgcagaagaagcaccggctaac-ttcgtgccagcagccgcggtaatacgaggggtgcaagcgttaatcggaattactgggcgtaaagcgtacgcaggcggtttgttaagcgagatgtgaaagccccgggctcaacctgggaactgcatttcgaactggcaaactagagtcttgtagaggggggtagaatttcaggtgtagcggtgaaatgcgtagagatctgaaggaataccggtggcgaaggcggccccctggacaaagactgacgctcaggtacgaaagcgtggggagcaaacaggattagataccctggtagtccacgccgtaaacgatgtctactcggaatttgggggttctcaagctaacgcattaagtagaccgcctggggagtacggccgcaaggttaaaactcaaatgaattgacgggggcccgcacaagcggtggagcatgtggtttaattcgatgcaacgcgaagaaccttacctactcttgacatccaggtgctgcatggctgtcgtcagctcgtgttgtgaaatgttgggttaagtcccgcaacgagcgcaacccttatccttatttgcaactttagggagactgccggtgataaaccggaggaaggtggggacgacgtcaagtcatcatggcccttacgagtagggctacacacgtgctacaatggtcggtacagagggttgcaaagccgcgaggtggagctaatctcacaaagccggtcgtagtccggattggagtctgcaactcgactccatgaagtcggaatcgctagtaatcgtagatcag-atgctacggtgaatacgttcccgggccttgtacacaccgcccgtcacaccatgggagtgggctgcaccagaagtagattaccacggtgtggttcatgactggggtgaagtcgtaacaaggtagccct
>t458817-Shewanella
attgaacgctggcggcaggcctaacacatgcaagtcgagcg-agcggcggacgggtgagtaatgcctaggt-atctgcccagtcgagggggataacagttggaaacgactgctaataccgcatacgattggat-gacctaggtgggattagctagttggtggggtaatggctcaccaaggcgacgatccctagctggtctgagaggatgatcagccacactggaactgagacacggtccagactcctacgggaggcagcagtggggaatattgcacaatgggcgaaagcctgatgcagccatgccgcgtgtgtgaagaaggccttcgggttgtaaagcactttcagcgaggaggcgttactcgcagaagaagcaccggctaac-ttcgtgccagcagccgcggtaatacgaggggtgcaagcgttaatcggaattactgggcgtaaagcgtacgcaggcggtttgttaagcaagatgtgaaagccccgggctcaacctgggaactgcattttgaactggcaaactagagtcttgtagaggggggtagaatttcaggtgtagcggtgaaatgcgtagagatctgaaggaataccggtggcgaaggcggccccctggacaaagactgacgctcaggtacgaaagcgtggggagcaaacaggattagataccctggtagtccacgccgtaaacgatgtctactcggagtttgggggctctcaagctaacgcattaagtagaccgcctggggagtacggccgcaaggttaaaactcaaatgaattgacgggggcccgcacaagcggtggagcatgtggtttaattcgatgcaacgcgaagaaccttacctactcttgacatccaggtgctgcatggctgtcgtcagctcgtgttgtgaaatgttgggttaagtcccgcaacgagcgcaacccttatccttatttgcaactttagggagactgccggtgataaaccggaggaaggtggggacgacgtcaagtcatcatggcccttacgagtagggctacacacgtgctacaatggtcggtacagagggttgcgaagccgcgaggtggagctaatctcacaaagccggtcgtagtccggatcggagtctgcaactcgactccgtgaagtcggaatcgctagtaatcgtggatcag-atgccacggtgaatacgttcccgggccttgtacacaccgcccgtcacaccatgggagtgggctgcaccagaagtagattaccacggtgtggttcatgactggggtgaagtcgtaacaaggtagccct
>t326442-Pseudoalteromonas
attgaacgctggcggcaggcctaacacatgcaagtcgagcg-agcggcggacgggtgagtaatgcttggga-acatgccttgaggtgggggacaacagttggaaacgactgctaataccgcatacctttagattggcccaagtgggattagctagttggtgaggtaatggctcaccaaggcgacgatccctagctggtttgagaggatgatcagccacactgggactgagacacggcccagactcctacgggaggcagcagtggggaatattgcacaatgggcgcaagcctgatgcagccatgccgcgtgtgtgaagaaggccttcgggttgtaaagcactttcagtcaggaggcgttactgacagaagaagcaccggctaac-tccgtgccagcagccgcggtaatacggagggtgcgagcgttaatcggaattactgggcgtaaagcgtacgcaggc-ggtttgtaagcgagatgtgaaagccccgggctcaacctgggaactgcatttcgaactggcaaactagagtgtgatagagggtggtagaatttcaggtgtagcggtgaaatgcgtagagatctgaaggaataccgatggcgaaggcagccacctgggtcaacactgacgctcatgtacgaaagcgtggggagcaaacgggattagataccccggtagtccacgccgtaaacgatgtctactagaagctcgggtttttcaaagctaacgcattaagtagaccgcctggggagtacggccgcaaggttaaaactcaaatgaattgacgggggcccgcacaagcggtggagcatgtggtttaattcgatgcaacgcgaagaaccttacctacacttgacatacaggtgctgcatggctgtcgtcagctcgtgttgtgagatgttgggttaagtcccgcaacgagcgcaacccctatccttagttgcaactctaaggagactgccggtgataaaccggaggaaggtggggacgacgtcaagtcatcatggcccttacgtgtagggctacacacgtgctacaatggcgcatacagagtgctgcgaacctgcgaaggtaagcgaatcacttaaagtgcgtcgtagtccggattggagtctgcaactcgactccatgaagtcggaatcgctagtaatcgcgtatcag-atgacgcggtgaatacgttcccgggccttgtacacaccgcccgtcacaccatgggagtgggttgctccagaagtagattaccacggagtgattcatgactggggtgaagtcgtaacaaggtagccct
>t283942-Idiomarina
attgaacgctggcggcaggcctaacacatgcaagtcgagcg-agcggcggacgggtgagtaatacttggga-atttgcctttaggcgggggacaaccacgggaaactgtggctaataccgcatacctaaagatgagcccaagcgggattagctagttggtggggtaaaggctcaccaaggcgacgatccctagctgttctgagaggatgatcagccacactgggactgagacacggcccagactcctacgggaggcagcagtggggaatattgcacaatgggggaaaccctgatgcagccatgccgcgtgtgtgaagaaggccttcgggttgtaaagcactttcagcgacgaggcgttagtcgcagaagaagcaccggctaac-tccgtgccagcagccgcggtaatacggagggtgcaagcgttaatcggaattactgggcgtaaagcgtacgtaggc-ggcgtgtaagcaagatgtgaaagccccgggctcaacctgggaattgcattttgaactggcatgctagagtcctgaagagggtggtagaatttccagtgtagcggtgaaatgcgtagatattggaaggaataccggtggcgaaggcggccacctggtcagagactgacgctgaggtacgaaagcgtggggagcaaacaggattagataccctggtagtccacgccgtaaacgatgtcaactagttgttcgtgagtaacgcagctaacgcactaagttgaccgcctggggagtacggccgcaaggttaaaactcaaatgaattgacgggggcccgcacaagcggtggagcatgtggtttaattcgatgcaacgcgaagaaccttaccatcccttgacatccaggtgctgcatggctgtcgtcagctcgtgttgtgagatgttgggttaagtcccgcaacgagcgcaacccttatccttagttgcaactctggggagactgccggtgataaaccggaggaaggtggggacgacgtcaagtcatcatggcccttacgggatgggctacacacgtgctacaatggcgcatacaaagggcagcaagccagcgatggttagcgaatctcataaagtgcgtcgtagtccggatcggagtctgcaactcgactccgtgaagtcggaatcgctagtaatcgtggatcag-atgccacggtgaatacgttcccgggccttgtacacaccgcccgtcacaccatgggagtgggctgcaccagaagtggttcaccacggtgtggttcatgactggggtgaagtcgtaacaaggtagccgt
>t357804-Psychromonas
attgaacgctggcggcaggcttaacacatgcaagtcgaacg-agtggcggacgggtgagtaatgcttggga-atttgccttgttgcgggggacaacagttggaaacgactgctaataccgcatacgacaagatgagcccaagtgggattagctagttggtaaggtaatggcttaccaaggcgtcgatccctagctggtcttagaggatgaccagccacactggaactgagacacggtccagactcctacgggaggcagcagtggggaatattgcacaatggaggaaactctgatgcagccatgccgcgtgtgtgaagaaggctttcgggttgtaaagcactttcagcgaggaggcgttactcgcagaagaagcaccggctaac-tccgtgccagcagccgcggtaatacggagggtgcgagcgttaatcggaattactgggcgtaaagcgcgcgtaggcggttaattaagtcagatgtgaaagcccagggctcaaccttggaactgcatttgaaactggttaactagagttttgtagagggtggtagaatttcaggtgtagcggtgaaatgcgtagagatctgaaggaataccagtggcgaaggcggccacctggacaaagactgacgctgaggcgcgaaggcgtggggagcaaacgggattagataccccggtagtccacgcagtaaacgatgtctattagaagtttgtgggtttcaaagctaacgcattaaatagaccgcctggggagtacggccgcaaggttaaaactcaaatgaattgacgggggcccgcacaagcggtggagcatgtggtttaattcgatgcaacgcgaagaaccttaccatcccttgacatccaggtgctgcatggctgtcgtcagctcgtgttgtgaaatgttgggttaagtcccgcaacgagcgcaacccttatccttagttgcaactctagggagactgccggtgataaaccggaggaaggtggggacgacgtcaagtcatcatggcccttacgggatgggctacacacgtgctacaatggcaaatacaaagggttgctagcctgcgaaggtatgcgaatctcataaagtttgtcgtagtccggatcggagtctgcaactcgactccgtgaagttggaatcgctagtaatcgtggatcag-atgccacggtgaatacgttcccgggccttgtacacaccgcccgtcacaccatgggagtgggctgcaccagaagtcattgaccacggtgtggttcatgactggggtgaagtcgtaacaaggtagccct
>t400668-Marinomonas
attgaacgctggcggcaggcttaacacatgcaagtcgagcg-agcggcggacgggtgagtaacgcgtagga-atctacctagtagagggggacaacatgtggaaacgcatgctaataccgcatactattagatgagcctgcgtaagattagctagttggtagggtaaaggcctaccaaggcgacgatctttaactggtctgagaggatgaccagtcacactgggactgagacacggcccagactcctacgggaggcagcagtggggaatattggacaatgggcggaagcctgatccagccatgccgcgtgtgtgaagaaggccttagggttgtaaagcactttcaggggtgaggcgttagccccagaagaagcaccggctaac-tctgtgccagcagccgcggtaatacagagggtgcaagcgttaatcggaattactgggcgtaaagcgcgcgtaggtggtttgttaagtcggatgtgaaatcccagggctcaaccttggaatggcacccgatactggcaggctagagtatggtagaggggtgtggaatttcctgtgtagcggtgaaatgcgtagatataggaaggaacatcagtggcgaaggcgacaccctggactaatactgacactgaggtgcgaaagcgtggggagcaaacaggattagataccctggtagtccacgccgtaaacgatgtctactagccgtt--gtagtggcgcagctaacgcaataagtagaccgcctggggagtacggccgcaaggttaaaactcaaatgaattgacgggggcccgcacaagcggtggagcatgtggtttaattcgacgcaacgcgaagaaccttacctactcttgacatccaggtgctgcatggctgtcgtcagctcgtgttgtgaaatgttgggttaagtcccgtaacgagcgcaacccttatccttatttgcaactttaaggagactgccggtgacaaaccggaggaaggtggggacgacgtcaagtcatcatggcccttacgagtagggctacacacgtgctacaatggcgtatacagagggctgcgaacttgcgagagtaagcgaatcccagaaagtacgtcgtagtccggattggagtctgcaactcgactccatgaagtcggaatcgctagtaatcgtgaatcag-atgtcacggtgaatacgttcccgggccttgtacacaccgcccgtcacaccatgggagttgattgctccagaagtagcttaccacggagtggtcaatgactggggtgaagtcgtaacaaggtagcc-t
>t205922-Pseudomonas
attgaacgctggcggcaggcctaacacatgcaagtcgagcggagcggcggacgggtgagtaatgcctagga-atctgcctggtagtgggggacaacgtttcgaaaggaacgctaataccgcatactatcagatgagcctaggtcggattagctagttggtgaggtaatggctcaccaaggcgacgatccgtaactggtctgagaggatgatcagtcacactggaactgagacacggtccagactcctacgggaggcagcagtggggaatattggacaatgggcgaaagcctgatccagccatgccgcgtgtgtgaagaaggtcttcggattgtaaagcactttaagttgggaggcgttaccgacagaataagcaccggctaac-tctgtgccagcagccgcggtaatacagagggtgcaagcgttaatcggaattactgggcgtaaagcgcgcgtaggtggttcgttaagttggatgtgaaatccccgggctcaacctgggaactgcatccaaaactggcgagctagagtatggtagagggtggtggaatttcctgtgtagcggtgaaatgcgtagatataggaaggaacaccagtggcgaaggcgaccacctggactgatactgacactgaggtgcgaaagcgtggggagcaaacaggattagataccctggtagtccacgccgtaaacgatgtcaactagccgttgggtagtggcgcagctaacgcattaagttgaccgcctggggagtacggccgcaaggttaaaactcaaatgaattgacgggggcccgcacaagcggtggagcatgtggtttaattcgaagcaacgcgaagaaccttaccaggccttgacatccaggtgctgcatggctgtcgtcagctcgtgtcgtgagatgttgggttaagtcccgtaacgagcgcaacccttgtccttagttaccactctaaggagactgccggtgacaaaccggaggaaggtggggatgacgtcaagtcatcatggcccttacggcctgggctacacacgtgctacaatggtcggtacaaagggttgccaagccgcgaggtggagctaatcccataaaaccgatcgtagtccggatcgcagtctgcaactcgactgcgtgaagtcggaatcgctagtaatcgcgaatcag-atgtcgcggtgaatacgttcccgggccttgtacacaccgcccgtcacaccatgggagtgggttgcaccagaagtagcttaccacggtgtgattcatgactggggtgaagtcgtaacaaggtagccgt
>t399739-Pseudomonas
attgaacgctggcggcaggcctaacacatgcaagtcgagcggagcggcggacgggtgagtaatgcctagga-atctgcctggtagtgggggataacgttccgaaaggaacgctaataccgcatactatcagatgagcctaggtcggattagctagttggtgaggtaatggctcaccaaggcgacgatccgtaactggtctgagaggatgatcagtcacactggaactgagacacggtccagactcctacgggaggcagcagtggggaatattggacaatgggcgaaagcctgatccagccatgccgcgtgtgtgaagaaggtcttcggattgtaaagcactttaagttgggaggcgttaccaacagaataagcaccggctaac-ttcgtgccagcagccgcggtaatacgaagggtgcaagcgttaatcggaattactgggcgtaaagcgcgcgtaggtggttcgttaagttggatgtgaaagccccgggctcaacctgggaactgcatccaaaactggcgagctagagtacggtagagggtggtggaatttcctgtgtagcggtgaaatgcgtagatataggaaggaacaccagtggcgaaggcgaccacctggactgatactgacactgaggtgcgaaagcgtggggagcaaacaggattagataccctggtagtccacgccgtaaacgatgtcaactagccgttggatagtggcgcagctaacgcattaagttgaccgcctggggagtacggccgcaaggttaaaactcaaatgaattgacgggggcccgcacaagcggtggagcatgtggtttaattcgaagcaacgcgaagaaccttacctggccttgacatgcaggtgctgcatggctgtcgtcagctcgtgtcgtgagatgttgggttaagtcccgtaacgagcgcaacccttgtccttagttaccactctaaggagactgccggtgacaaaccggaggaaggtggggatgacgtcaagtcatcatggcccttacggccagggctacacacgtgctacaatggtcggtacaaagggttgccaagccgcgaggtggagctaatcccataaaaccgatcgtagtccggatcgcagtctgcaactcgactgcgtgaagtcggaatcgctagtaatcgtgaatcag-atgtcacggtgaatacgttcccgggccttgtacacaccgcccgtcacaccatgggagtgggttgctccagaagtagcttaccacggagtgattcatgactggggtgaagtcgtaacaaggtagccgt
>t322710-Azotobacter
attgaacgctggcggcaggcctaacacatgcaagtcgagcggagcggcggacgggtgagtaatgcctagga-atctgcctgttagtgggggataacgcggggaaactcgcgctaataccgcatactaacagatgagcctaggtcggattagctagttggtggggtaaaggcccaccaaggcgacgatccgtaactggtctgagaggatgatcagtcacactggaactgagacacggtccagactcctacgggaggcagcagtggggaatattggacaatgggcgaaagcctgatccagccatgccgcgtgtgtgaagaaggtcttcggattgtaaagcactttaagttgggaggcgttaccgacagaataagcaccggctaac-ttcgtgccagcagccgcggtaatacgaagggtgcaagcgttaatcggaattactgggcgtaaagcgcgcgtaggtggttcggcaagttggatgtgaaagccccgggctcaacctgggaaccgcatccaaaactactgggctagagtacggtagagggtggtggaatttcctgtgtagcggtgaaatgcgtagatataggaaggaacaccagtggcgaaggcgaccacctggaccgatactgacactgaggtgcgaaagcgtggggagcaaacaggattagataccctggtagtccacgccgtaaacgatgtcgactagccgttgggtagtggcgcagctaacgcattaagtcgaccgcctggggagtacggccgcaaggttaaaactcaaatgaattgacgggggcccgcacaagcggtggagcatgtggtttaattcgaagcaacgcgaagaaccttacctggccttgacatccaggtgctgcatggctgtcgtcagctcgtgtcgtgagatgttgggttaagtcccgtaacgagcgcaacccttgtccttagttaccactctaaggagactgccggtgacaaaccggaggaaggtggggatgacgtcaagtcatcatggcccttacggccagggctacacacgtgctacaatggtcggtacaaagggttgccaagtcgcgaggcggagctaatcccagaaaaccgatcgtagtccggatcgcagtctgcaactcgactgcgtgaagtcggaatcgctagtaatcgcgaatcag-atgtcgcggtgaatacgttcccgggccttgtacacaccgcccgtcacaccatgggagtgggttgctccagaagtagcttaccacggagtgattcatgactggggtgaagtcgtaacaaggtagccgt
>t381754-Pseudomonas
attgaacgctggcggcaggcctaacacatgcaagtcgagcggagcggcggacgggtgagtaatgcctagga-atctgcctggtagtgggggataacgtccggaaacgggcgctaataccgcatactatcagatgagcctaggtcggattagctagttggtggggtaaaggcctaccaaggcgacgatccgtaactggtctgagaggatgatcagtcacactggaactgagacacggtccagactcctacgggaggcagcagtggggaatattggacaatgggcgaaagcctgatccagccatgccgcgtgtgtgaagaaggtcttcggattgtaaagcactttaagttgggaggcgttaccaacagaataagcaccggctaac-ttcgtgccagcagccgcggtaatacgaagggtgcaagcgttaatcggaattactgggcgtaaagcgcgcgtaggtggttcagcaagttggatgtgaaatccccgggctcaacctgggaactgcatccaaaactactgagctagagtacggtagagggtggtggaatttcctgtgtagcggtgaaatgcgtagatataggaaggaacaccagtggcgaaggcgaccacctgggctgatactgacactgaggtgcgaaagcgtggggagcaaacaggattagataccctggtagtccatgccgtaaacgatgtcgactagccgttgggtagtggcgcagctaacgcgataagtcgaccgcctggggagtacggccgcaaggttaaaactcaaatgaattgacgggggcccgcacaagcggtggagcatgtggtttaattcgaagcaacgcgaagaaccttacctggccttgacatgcaggtgctgcatggctgtcgtcagctcgtgtcgtgagatgttgggttaagtcccgtaacgagcgcaacccttgtccttagttaccactctaaggagactgccggtgacaaaccggaggaaggtggggatgacgtcaagtcatcatggcccttacggccagggctacacacgtgctacaatggtcggtacaaagggttgccaagccgcgaggtggagctaatcccataaaaccgatcgtagtccggatcgcagtctgcaactcgactgcgtgaagtcggaatcgctagtaatcgtgaatcag-atgtcacggtgaatacgttcccgggccttgtacacaccgcccgtcacaccatgggagtgggttgctccagaagtagcttaccacggagtgattcatgactggggtgaagtcgtaacaaggtagcc--
>t498211-Cellvibrio
attgaacgctggcggcaggcctaacacatgcaagtcgagcgcagcggcgaacgggtgagtaacgcgtggga-atctgcccagtagtgggggacaacgttccgaaagggacgctaataccgcatactattggatgagcccgcgtcagattagctagttggtagggtaaaggcctaccaaggcgacgatctgtaactggtctgagaggatgatcagtcacactggaactgagacacggtccagactcctacgggaggcagcagtggggaatattggacaatgggcgaaagcctgatccagccatgccgcgtgtgtgaagaaggccttcgggttgtaaagcactttcagtggggaggcgctacccacagaagaagcaccggctaac-tccg-gccagcagccgcggtaatacggagggtgcaagcgttaatcggaattactgggcgtaaagcgcacgtaggcggttcgttaagctagct-tgaaatccccgggctcaacctgggaattgcagttagaactggcgagctagagtatggtagaggggtgtggaattccaggtgtagcggtgaaatgcgtagatatctggaggaacatcagtggcgaaggcgacaccctggaccaatactgacgctgaggtgcgaaagcgtggggagcaaacaggattagataccctggtagtccacgccgtaaacgatgtctactagccgttgggtagtggcgcagctaacgcactaagtagaccgcctggggagtacggtcgcaagattaaaactcaaatgaattgacgggggcccgcacaagcggtggagcatgtggtttaattcgacgcaacgcgaagaaccttaccaggtcttgacatccaggtgctgcatggctgtcgtcagctcgtgtcgtgagatgttgggttaagtcccgtaacgagcgcaacccttgtccttagttgcaactctaaggagactgccggtgacaaaccggaggaaggtggggatgacgtcaagtcatcatggcccttacgacctgggctacacacgtgctacaatgggcagtacaaagggtcgccaagccgcgaggtggagctaatcccataaaactgttcgtagtccggattggagtctgcaactcgactccatgaagtcggaatcgctagtaatcgcaaatcag-acgttgcggtgaatacgttcccgggccttgtacacaccgcccgtcacaccatgggagtgggttgcaaaagaagtagcttaccactttgtgattcatgactggggtgaagtcgtaacaaggtagccct
>t377629-Teredinibacter
attgaacgctggcggcaggcctaacacatgcaagtcgagcgtagcggcggacgggtgagtaacgcgtggga-atctgcctgatagtgggggacaacagtcggaaacgactgctaataccgcatactatcagatgagcccgcgtcggattagctagtaggtgaggtaatggctcacctaggcgacgatccgtagctggtctgagaggatgatcagccacattgggactgagacacggcccaaactcctacgggaggcagcagtggggaatattgcacaatgggggaaaccctgatgcagccatgccgcgtgtgtgaagaaggccctcgggttgtaaagcactttcagcagtgaggcgttaactgcagaagaagcaccggctaac-tccg-gccagcagccgcggtaatacggagggtgcaagcgttaatcggaattactgggcgtaaagcgcgcgtaggcggttatttaagctagat-tgaaagccctgggctcaacctgggaactgcatttagaactgggtaacttgagtacagcagaggatagtggaatttcaggtgtagcggtgaaatgcgtagagatctgaaggaacatcagtggcgaaggcgactgtctgggctgatactgacgctgaggtgcgaaagcgtggggagcaaacaggattagataccctggtagtccacgccgtaaacgatgtctactagccgttggttagtggcgcagctaacgcagtaagtagaccgcctggggagtacggtcgcaagattaaaactcaaatgaattgacgggggcccgcacaagcggtggagcatgtggtttaattcgaagcaacgcgaagaaccttaccaggtcttgacatccaggtgctgcatggctgtcgtcagctcgtgtcgtgagatgttgggttaagtcccgtaacgagcgcaacccttgtccttagttgcaactctaaggagactgccggtgacaaaccggaggaaggtggggacgacgtcaagtcatcatggcccttacgacctgggctacacacgtgctacaatgggctgtacaaagggttgccaagccgcgaggtggagctaatcccataaaacagttcgtagtccggattggagtctgcaactcgactccatgaagtcggaatcgctagtaatcgtaaatcag-atgttacggtgaatacgttcccgggccttgtacacaccgcccgtcacaccatgggagtgggttgcaccagaagtagcttaccacggtgtgattcatgactggggtgaagtcgtaacaaggtagccct
>t203122-Saccharophagus
attgaacgctggcggcaggcctaacacatgcaagtcgagcgaagcggcggacgggtgagtaacgcgtggga-atctacccagtagtgggggacaacagttggaaacgactgctaataccgcatactactggatgagcccgcgtcggattagctagtaggtggggtaatggcccacctaggcgacgatccgtagctggtctgagaggatgatcagccacactggaactgagacacggtccagactcctacgggaggcagcagtggggaatattgcacaatgggcgaaagcctgatgcagccatgccgcgtgtgtgaagaaggctttcgggttgtaaagcactttcagtagggaggcgttacctacagaagaagcaccggctaac-tccg-gccagcagccgcggtaatacggagggtgcaagcgttaatcggaattactgggcgtaaagcgcgcgtaggcggttagctaagctagat-tgaaagcccagggcttaaccttggaactgcatttagaactggttgactagagtatggtagaggggtgtggaatttcaggtgtagcggtgaaatgcgtagagatctgaaggaacatcagtggcgaaggcgacaccctggaccaatactgacgctgaggtgcgaaagcgtggggagcaaacaggattagataccctggtagtccacgccgtaaacgatgtctactagccgttgggtagtggcgcagctaacgcactaagtagaccgcctggggagtacggccgcaaggttaaaactcaaatgaattgacgggggcccgcacaagcggtggagcatgtggtttaattcgaagcaacgcgaagaaccttaccaggtcttgacatccaggtgctgcatggctgtcgtcagctcgtgtcgtgagatgttgggttaagtcccgtaacgagcgcaacccttgtccttagttgcaactctaaggagactgccggtgacaaaccggaggaaggtggggacgacgtcaagtcatcatggcccttacgacctgggctacacacgtgctacaatggtcagtacaaagggttgccaagccgcgaggtggagctaatcccataaaactgatcgtagtccggattggagtctgcaactcgactccatgaagtcggaatcgctagtaatcgtgaatcag-atgtcacggtgaatacgttcccgggccttgtacacaccgcccgtcacaccatgggagtgggttgcaccagaagtagcttaccacggtgtgattcatgactggggtgaagtcgtaacaaggtagccct
>t290398-Chromohalobacter
a-ttgaagctggcggcaggcctaacacatgcaagtcgagcg-agcggcggacgggtgagtaatgcatagga-atctacccagtcgtgggggataacctggggaaacccaggctaataccgcatacgattggatgagcctatgtcggattagctggttggtggggtaacggctcaccaaggcgacgatccgtagctggtctgagaggatgatcagccacactgggactgagacacggcccagactcctacgggaggcagcagtggggaatattggacaatgggcgaaacc-tgatccagccatgccgcgtgtgtgaagaaggct-ttcggttgtaaagcactttcagtggggaagcatcacccacagaagaagcaccggctaac-tccgtgccagcagccgcggtaatacggagggtgcaagcgttaatcggaattactgggcgtaaagcgcgcgtaggcggcttgtcacgccgggtgtgaaagccccgggctcaacctgggaacggcatccggaacgggcaggctagagtgcaggagaggaaggtagaattcccggtgtagcggtgaaatgcgtagagatcgggaggaataccagtggcgaaggcggccttctggactgacactgacgctgaggtgcgaaagcgtgggtagcaaacaggattagataccctggtagtccacgccgtaaacgatgtcgactagccgttgggtagtggcgcagttaacgcgataagtcgaccgcc-tgggagtacggccgcaaggttaaaactcaaatgaattgacgggggcccgcacaagcggtggagcatgtggtttaattcgatgcaacgcgaagaaccttacctacccttgacatccaggtgctgcatggctgtcgtcagctcgtgttgtgaaatgttgggttaagtcccgtaacgagcgcaacccttgtccctatttgcaactctagggagactgccggtgacaaaccggaggaaggtggggacgacgtcaagtcatcatggcccttacgggtagggctacacacgtgctacaatggccggtacaaagggttgcgaagccgcgaggtgaagccaatcccagaaagccggcctcagtccggattggagtctgcaactcgactccatgaagtcggaatcgctagtaatcgtgcatcag-atggcacggtgaatacgttcccgggccttgtacacaccgcccgtcacaccatgggagtggactgcaccagaagtggttcaccacggtgtggttcatgactggggtgaagtcgtaacaagg-------
>t349521-Hahella
attgaacgctggcggcaggcttaacacatgcaagtcgagcg-agcggcggacgggtgagtaaagcatagga-atctgcctgttagagggggatagcccggggaaactcggattaataccgcatactaacagatgagcctatgtcggattagctagttggtagggtaagagcctaccaaggcgacgatccgtaactggtctgagaggatgatcagtcacactggaactgagacacggtccagactcctacgggaggcagcagtggggaatattggacaatgggggcaaccctgatccagccatgccgcgtgtgtgaagaaggccttcgggttgtaaagcactttcagtggggaggcgttacccacagaagaagcaccggcaaac-tccgtgccagcagccgcggtaatacggagggtgcgagcgttaatcggaattactgggcgtaaagcgcgcgtaggcggttgcttaagctaggtgtgaaatccccgggctcaacctgggaactgcacttagaactgggcgactagagttttggagaggagggtagaattccaggtgtagcggtgaaatgcgtagagatctggaggaataccagtggcgaaggcggccctctggccaaaaactgacgctgaggtgcgaaagcgtggggagcaaacaggattagataccctggtagtccacgccgtaaacgatgagaactagccgttgggtagtggcgcagctaacgcgataagttctccgcctggggagtacggccgcaaggttaaaactcaaatgaattgacgggggcccgcacaagcggtggagcatgtggtttaattcgaagcaacgcgaagaaccttacctggccttgacatccaggtgctgcatggctgtcgtcagctcgtgttgtgaaatgttgggttaagtcccgtaacgagcgcaacccttgtccctatttgcaactttagggagactgccggtgacaaaccggaggaaggtggggacgacgtcaagtcatcatggcccttacggccagggctacacacgtgctacaatggggcgtacagagggttgcgaagccgcgaggtggagctaatctcttaaagcgtctcgtagtccggattggagtctgcaactcgactccatgaagtcggaatcgctagtaatcgcgaatcag-atgtcgcggtgaatacgttcccgggccttgtacacaccgcccgtcacaccatgggagtgggttgcaccagaagtagcttaccacggtgtgattcatgactggggtgaagtcgtaacaaggtagccgt
>t351348-Marinobacter
attgaacgctggcggcaggcttaacacatgcaagtcgagcg-agcggcggacgggtgagtaatgcttagga-atctgcccagtagtgggggatagcccggggaaacccggattaataccgcatactattggatgagcctaagtcggattagctagttggtggggtaaaggcctaccaaggcgacgatccgtagctggtctgagaggatgatcagccacatcgggactgagacacggcccgaactcctacgggaggcagcagtggggaatattggacaatgggggcaaccctgatccagccatgccgcgtgtgtgaagaagg-cttcgggttgtaaagcactttcagtagggaggcgttacctacagaagaagcaccggctaac-tccgtgccagcagccgcggtaatacggagggtgcaagcgttaatcggaattactgggcgtaaagcgcgcgtaggtggtttggtaagcgagatgtgaaagccccgggcttaacctgggaacggcatttcgaactgtcagactagagtgtggtagagggtagtggaatttcctgtgtagcggtgaaatgcgtagatataggaaggaacaccagtggcgaaggcggctacctggaccaacactgacactgaggtgcgaaagcgtggggagcaaacaggattagataccctggtagtccacgccgtaaacgatgtcaactagccgttgggtagtggcgcagctaacgcactaagttgaccgcctggggagtacggccgcaaggttaaaactcaaatgaattgacgggggcccgcacaagcggtggagcatgtggtttaattcgacgcaacgcgaagaaccttacctggccttgacatccaggtgctgcatggccgtcgtcagctcgtgtcgtgagatgttgggttaagtcccgtaacgagcgcaacccctatccctggttgcaactccagggagactgccggtgacaaaccggaggaaggtggggatgacgtcaggtcatcatggcccttacggccagggctacacacgtgctacaatggcgcgtacagagggctgccaactcgcgagagtgagccaatcccttaaaacgcgtcgtagtccggatcggagtctgcaactcgactccgtgaagtcggaatcgctagtaatcgcgaatcag-atgtcgcggtgaatacgttcccgggccttgtacacaccgcccgtcacaccatgggagtggattgcaccagaagtagtttaccacggtgtggttcatgactggggtgaagtcgtaaca-ggtagccgt
>t393595-Alcanivorax
attgaacgctggcggcaggcctaacacatgcaagtcgagcg-agcggcggacgggtgagtaacacgtgaga-atctgcccattagagggggataacctggggaaacccaggctaataccgcatactgatggatgagctcgcgtcggattagcttgttggtgaggtaatggctcaccaaggcgacgatccgtagctggtcttagaggatgatcagccacaccgggactgagacacggcccggactcctacgggaggcagcagtggggaatcttggacaatgggggcaaccctgatccagccatgccgcgtgtgtgaagaaggccttcgggttgtaaagcactttcagtagggaggcgttacctacagaagaagcaccggctaat-ttcgtgccagcagccgcggtaatacgaaaggtgcgagcgttaatcggaattactgggcgtaaagcgcgcgtaggcggtttgctaagtcagatgtgaaagccccgggctcaacctgggaactgcatttgaaactggcaggctagaatgcagtagagggaggtggaatttccggtgtagcggtgaaatgcgtagagatcggaaggaacaccagtggcgaaggcggcctcctggactgacattgacgctgaggtgcgaaagcgtggggagcaaacaggattagataccctggtagtccacgccgtaaacgatgtctactagtcgttgggtggtgacgaagttaacgcgataagtagaccgcctggggagtacggccgcaaggttaaaactcaaatgaattgacgggggcccgcacaagcggtggagcatgtggtttaattcgatgcaacgcgaagaaccttaccaggccttgacatccaggtgctgcatggctgtcgtcagctcgtgtcgtgagatgttgggttaagtcccgtaacgagcgcaacccttgtccctagttgcaactctagggagactgccggtgacaaaccggaggaaggtggggacgacgtcaagtcatcatggcccttacggcctgggctacacacgtgctacaatgggcagtacagagggcagcaaagtcgcgaggccaagcaaatcccttaaaactgttcgtagtccggattggagtctgcaactcgactccatgaagtcggaatcgctagtaatcgcggatcag-atgccgcggtgaatacgttcccgggccttgtacacaccgcccgtcacaccatgggagtggattgcaccagaagtggatcaccacggtgtggttcatgactggggtgaagtcgtaacaaggtagccgt
>t360115-Coxiella
attgaacgctagcggcatgcttaacacatgcaagtcgaacg-agtggcggacgggtgagtaatgcgtagga-atctaccttgtagtgggggataacctggggaaactcgggctaataccgcatactataagatgagcctacgtcggattagcttgttggtggggtaatggcctaccaaggcgacgatccgtagctggtctgagaggacgatcagccacactgggactgagacacggcccagactcctacgggaggcagcagtggggaatattggacaatgggggaaaccctgatccagcaatgccgcgtgtgtgaagaaggccttcgggttgtaaagcactttcggtggggaagcgttacccacagaagaagcactggctaac-tctgtgccagcagccgcggtaatacagagagtgcaagcgttaatcggaatcactgggcgtaaagcgcgcgtaggtggatatttaagtcggatgtgaaagccctgggcttaacctgggaattgcatccgatactgggtatcttgagtatggtagagggaagtggaatttccggtgtagcggtgaaatgcgtagatatcggaaagaacaccagtggcgaaggcgacttcctggaccaatactgacactgaggcgcgaaagcgtggggagcaaacaggattagagaccctggtagtccacgccgtcaacgatgagaactagctgttgggtagtagcgaagctaacgcgttaagttctccgcctggggagtacggccgcaaggttaaaactcaaagaaattgacgggggcccgcacaagcggtggagcatgtggtttaattcgatgcaacgcgaaaaaccttacctacccttgacatccaggtgctgcatggctgtcgtcagctcgtgtcgtgagatgttgggttaagtcccgtaacgagcgcaaccctcgtccttagttgcaactctaaggagactgccggtgataaaccggaggaaggtggggatgatgtcaagtcatcatggcccttacgggtagggctacacacgtgctacaatgggcagtacaaagggttgccaagccgcgaggtggagctaatcccagaaaactgctcgtagtccggattggagtctgcaactcgactccatgaagttggaatcgctagtaatcgcgaatcagcatgtcgcggtgaatacgttctcgggccttgtacacaccgcccgtcacaccatgggagtgaattgtaccagaagcggg--------------------------------------------------
>t396588-Thioalkalivibrio
attgaacgctggcggcatgcctaacacatgcaagtcgaacg-agtggcggacgggtgagtaacgcgtagga-atctgcctggtggtgggggacaactcggggaaactcgagctaataccgcataccatcagatgagcctgcgtccgattagctagttggtggggtaatggcctaccaaggcgacgatcggtagctggtctgagaggacgatcagccacactgggactgagacacggcccagactcctacgggaggcagcagtggggaatattggacaatgggcgaaagcctgatccagcaatgccgcgtgtgtgaagaaggccgc-gggttgtaaagcactttcagtagagaagcgtaacctacagaagaagcaccggctaac-tccgtgccagcagccgcggtaatacggagggtgcaagcgttaatcggaattactgggcgtaaagcgcacgtaggcggccttgtaagtcggatgtgaaagccccgggcttaacctgggaattgcatccgatactgcagggctagagtttggtagaggagagtggaattcccggtgtagcggtgaaatgcgtagatatcgggaggaacaccagtggcgaaggcgactctctggaccaaaactgacgctgaggtgcgaaagcgtggggagcaaacaggattagataccctggtagtccacgccgtaaacgatgagaactagccgttgggtagtggcgcagctaacgcattaagttctccgcctggggagtacggccgcaaggttgaaactcaaaggaattgacgggggcccgcacaagcggtggagcatgtggtttaattcgatgcaacgcgaagaaccttacctgcccttgacatccaggtgctgcatggctgtcgtcagctcgtgtcgtgagatgttgggttaagtcccgcaacgagcgcaacccttgtccctagttgcaactctagggagactgccggtgacaaaccggaggaaggtggggatgacgtcaagtcatcatggcccttatgggcagggctacacacgtgctacaatggccagtacagagggttgccaacccgcgagggggagccaatcccagaaagctggtcgtagtccggattggagtctgcaactcgactccatgaagtcggaatcgctagtaatcgcggatcagcttgccgcggtgaatacgttcccgggccttgtacacaccgcccgtcacaccatgggagttggctgcaccagaagtagattaccacggtgtggtcaatgactggggtgaagtcgtaacaaggtagccgt
>t349124-Halorhodospira
attgaacgctggcggcatgcctaacacatgcaagtcgagcg-agcggcggacgggtgagtaacgcgtggga-atttacccttcggtgggggatagcccggggaaactcggattaataccgcataccgaaggatgagcccgcgtccgattagctagttggtggggtaaaggcctaccaaggcgacgatcggtagctggtttgagaggatgatcagccacactgggactgagacacggcccagactcctacgggaggcagcagtggggaatattggacaatgggcgaaagcctgatccagcaatgccgcgtgtgtgaagaaggcctgcgggttgtaaagcactttcatcggggaggcgttacccgaagaagaagcgccggcaaac-ttcgtgccagcagccgcggtaatacgaagggcgcaagcgttaatcggaatcactgggcgtaaagggcgcgtaggcggtcaggtaagtcgggtgtgaaagccctgggctcaacctaggaattgcatccgatactgcttgactagagttcggtagagggtagtggaattcccggtgtagcggtgaaatgcgtagatatcgggaggaacaccagtggcgaaggcgactgcctggaccgaaactgacgctgaggcgcgaaagcgtgggtagcaaacaggattagataccctggtagtccacgccgtaaacgctgagaactagccgttgggtagtggcgcagctaacgcattaagttctccgcctggggagtacggccgcaaggctaaaactcaaaggaattgacgggggcccgcacaagcggtggagcatgtggtttaattcgatgcaacgcgaagaaccttaccggcccttgacatccaggtgctgcatggctgtcgtcagctcgtgtcgtgagatgttgggttaagtcccgcaacgagcgcaacccttgtccctagttgcaactctagggagactgccggtgacaaaccggaggaaggtggggacgacgtcaagtcatcatggcccttatgggccgggctacacacgtgctacaatggcgggtacagagggttgccaatccgcgaggtggagctaatccctgaaagcccgtcctagtccggatcggagtctgcaactcgactccgtgaagcaggaatcgctagtaatcgcagatcagcatgctgcggtgaatacgttcccgggccttgtacacaccgcccgtcacaccatgggagtcggctgcaccagaagtgcggtaccacggtgtggtcggcgactggggtgaagtcgtaacaaggtagccgt
>t187272-Alkalilimnicola
attgaacgctggcggcatgcctaacacatgcaagtcgagcg-agcggcggacgggtgagtaacgcgtggga-atctgcccttcggtgggggatagcccggggaaactcggattaataccgcataccgagggatgagcccgcgtccgattagctagttggtggggtaaaggcctaccaaggcgacgatcggtagctggtttgagaggatgatcagccacactgggactgagacacggcccagactcctacgggaggcagcagtggggaatattggacaatgggcgaaagcctgatccagcaatgccgcgtgtgtgaagaaggcctgcgggttgtaaagcactttcagcagggaggcgttacctgcagaagaagcaccggctaac-tccgtgccagcagccgcggtaatacggagggtgcgagcgttaatcggaattactgggcgtaaagcgcgcgtaggcggttcgataagtcgggtgtgaaagccccgggctcaacctgggaattgcatccgatactgtcgggctagagtctggtagagggcagtggaattccgggtgtagcggtgaaatgcgtagatatccggaggaacaccagtggcgaaggcgactgcctggaccaagactgacgctgaggtgcgaaagcgtgggtagcaaacaggattagataccctggtagtccacgccgtaaacgatgagaactagccgttgggtagtggcgcagctaacgcattaag-tctccgcctggggagtacggccgcaaggttaaaactcaaaggaattgacgggggcccgcacaagcggtggagcatgtggtttaattcgatgcaacgcgaagaaccttacctgcccttgacatccaggtgctgcatggctgtcgtcagctcgtgtcgtgagatgttgggttaagtcccgcaacgagcgcaacccttgtccctagttgcaactctagggagactgccggtgacaaaccggaggaaggtggggatgacgtcaagtcatcatggcccttatgggcagggctacacacgtgctacaatggccggtacagagggttgccaagccgcgaggtggagctaatcccagaaagccggtcgtagtccggatcggagtctgcaactcgactccgtgaagtcggaatcgctagtaatcgcagatcagcatgctgcggtgaatacgttcccgggccttgtacacaccgcccgtcacaccatgggagttggctgcaccagaagcaggctgccacggtgtggtcgatgactggggtgaagtcgtaacaaggtagccgt
>t323261-Nitrosococcus
attgaacgctggcggcatgcttaacacatgcaagtcgaacg-agtggcggacgggtgagtaacgcgtggga-atctggcctctagagggggataactcggggaaactcgggctaataccgcatactgggggatgagcctgcgtccgattagctagttggtggggtaagggcctaccaaggcgatgatcggtagctggtctgagaggacgatcagccacactgggactgagacacggcccagactcctacgggaggcagcagtggggaatattggacaatgggggcaaccctgatccagcaatgccgcgtgggtgaagaaggctttcgggttgtaaagccctttcagtggggaagcgttacctacagaagaagcaccggctaac-tccgtgccagcagccgcggtaatacggagggtgcgagcgttaatcggaattactgggcgtaaagggcgcgtaggcggtttggtaagttgggtgtgaaagccccgggctcaacctgggaatggcacttgatactgcctggctagagtatggtagagggaggcggaatttccggtgtagcggtgaaatgcgtagatatcggaaggaacaccagtggcgaaggcggcctcctggaccactactgacgctgaggtgcgaaagcgtggggagcaaacaggattagataccctggtagtccacgccctaaacgatgagaactagacgttgggcagtgttgcagctaacgcgttaagttctccgcctggggagtacggccgcaaggttgaaactcaaatgaattgacgggggcccgcacaagcggtggagcatgtggtttaattcgatgcaacgcgaagaaccttacctggccttgacatccaggtgctgcatggctgtcgtcagctcgtgtcgtgagatgttgggttaagtcccgcaacgagcgcaacccttatctctagttgccactctagagggactgccgttgacaaaacggaggaaggtggggatgacgtcaagtcatcatggcccttatggccagggctacacacgtgctacaatggccggtacagagggtggccaagcagcgatgcggagctaatctcagaaaaccggtcgtagtccggattgcagtctgcaactcgactgcatgaagtcggaatcgctagtaatcgcggatcagc-tgccgcggtgaatacgttcccgggccttgtacacaccgcccgtcacaccatgggagttggttgcaccagaagtgggttactacggtgtggtcaatgactggggtgaagt-----------------
>t405440-Xylella
agtgaacgctggcggcaggcctaacacatgcaagtcggacg-agtggcggacgggtgaggaatacatcgga-atctaccttatcgtgggggataacgtagggaaacttacgctaataccgcatacgattggatgagccgatgtccgattagctagttggtgaggtaaaggctcaccaaggcgacgatcggtagctggtctgagaggatgatcagccacactggaactgagacacggtccagactcctacgggaggcagcagtggggaatattggacaatgggcgcaagcctgatccagctatgccgcgtgggtgaagaatgccttcgggttgtaaagcccttttgttggggaagcggtacccaaagaataagcaccggctaac-ttcgtgccagcagccgcggtaatacgaagggtgcaagcgttactcggaattactgggcgtaaagggtgcgtaggtggttatttaagtctgttgtgaaagccctgggcttaacctgggaatggcagtggatactggatagctagagtgtggtagagggtagcggaattcctggtgtagcagtgaaatgcgtagagatcaggaggaacatccgtggcgaaggcggctacctgggccaacactgacactgaggcacgaaagcgtggggagcaaacaggattagataccctggtagtccacgccctaaacgatgcgaactggatgttgagcagtatcgaagctaacgcgttaagttcgccgcctggggagtacggtcgcaagactgaaactcaaaggaattgacgggggcccgcacaagc-gtggagtatgtggtttaattcgatgcaacgcgaagaaccttacctggtcttgacatccaggtgctgcatggctgtcgtcagctcgtgtcgtgagatgttgggttaagtcccgcaacgagcgcaacccttgtccttagttgcaactttaaggagactgccggtgacaaatcggaggaaggtggggatgacgtcaagtcatcatggcccttacgaccagggctacacacgtactacaatggtagggacagagggc-gcgatctcgcgagggtgagctaatcccagaaaccctatctcagtccggattggagtctgcaactcgactccatgaagtcggaatcgctagtaatcgcagatcagcttgctgcggtgaatacgttcccgggccttgtacacaccgcccgtcacaccatgggagtttgttgcaccagaagcaggttgccacggtgtgg-cgatgactggggtgaagtcgtaacaaggtagccgt
>t522373-Stenotrophomonas
agtgaacgctggcggtaggcctaacacatgcaagtcgaacg-agtggcggacgggtgaggaatacatcgga-atctactttttcgtgggggataacgtagggaaacttacgctaataccgcatacgattgaatgagccgatgtcggattagctagttggcggggtaaaggcccaccaaggcgacgatccgtagctggtctgagaggatgatcagccacactggaactgagacacggtccagactcctacgggaggcagcagtggggaatattggacaatgggcgcaagcctgatccagccataccgcgtgggtgaagaaggccttcgggttgtaaagcccttttgttgggaaagcggtacccaaagaataagcaccggctaac-ttcgtgccagcagccgcggtaatacgaagggtgcaagcgttactcggaattactgggcgtaaagcgtgcgtaggtggtcgtttaagtccgttgtgaaagccctgggctcaacctgggaactgcagtggatactgggcgactaga-tgtggtagagggtagcggaattcctggtgtagcagtgaaatgcgtagagatcaggaggaacatccatggcgaaggcagctacctggaccaacattgacactgaggcacgaaagcgtggggagcaaacaggattagataccctggtagtccacgccctaaacgatgcgaactggatgttgggcagtatcgaagctaacgcgttaagttcgccgcctggggagtacggtcgcaagactgaaactcaaaggaattgacgggggcccgcacaagc-gtggagtatgtggtttaattcgatgcaacgcgaagaac-ttacctggccttgacatgcaggtgctgcatggctgtcgtcagctcgtgtcgtgagatg-tgggttaat-cccgcaacgagcgcaacccttgtccttagttgcaactctaaggagaccgccggtgacaaaccggaggaaggtggggag-acgtcaagtcatcatggcc-ttacggccagggctacacacgtactacaatggtagggacagagggc-gcaagccggcgacggtaagccaatcccagaaaccctatctcagtccggattggagtctgcaactcgactccatgaagtcggaatcgctagtaatcgcagatcagcttgctgcggtgaatacgttcccgggccttgtacacaccgcccgtcacaccatgggagtttgttgcaccagaagcaggttgccacggtgtgg-cgatgactggggtgaagtcgtaacaaggtagccgt
>t360094-Xanthomonas
agtgaacgctggcggcaggcctaacacatgcaagtcgaacg-agtggcggacgggtgaggaatacatcgga-atctactctttcgtgggggataacgtagggaaacttacgctaataccgcatacgattgaatgagccgatgtcggattagctagttggcggggtaaaggcccaccaaggcgacgatccgtagctggtctgagaggatgatcagccacactggaactgagacacggtccagactcctacgggaggcagcagtggggaatattggacaatgggcgcaagcctgatccagccatgccgcgtgggtgaagaaggccttcgggttgtaaagcccttttgttgggaaagcggtacccaaagaataagcaccggctaac-ttcgtgccagcagccgcggtaatacgaagggtgcaagcgttactcggaattactgggcgtaaagcgtgcgtaggtggtggtttaagtctgttgtgaaagccctgggctcaacctgggaattgcagtggatactgggtcactagagtgtggtagagggtagcggaattcccggtgtagcagtgaaatgcgtagagatcgggaggaacatcagtggcgaaggcggctacctggaccaacactgacactgaggcacgaaagcgtggggagcaaacaggattagataccctggtagtccacgccctaaacgatgcgaactggatgttgggcagtatcgaagctaacgcgttaagttcgccgcctggggagtacggtcgcaagactgaaactcaaaggaattgacgggggcccgcacaagc-gtggagtatgtggtttaattcgatgcaacgcgaagaac-ttacctggtcttgacatccaggtgctgcatggctgtcgtcagctcgtgtcgtgagatg-tgggttaat-cccgcaacgagcgcaacccttgtccttagttgcaactctaaggagaccgccggtgacaaaccggaggaaggtggggag-acgtcaagtcatcatggcc-ttacgaccagggctacacacgtactacaatggtagggacagagggc-gcaaacccgcgagggcaagccaatcccagaaaccctatctcagtccggattggagtctgcaactcgactccatgaagtcggaatcgctagtaatcgcagatcagcttgctgcggtgaatacgttcccgggccttgtacacaccgcccgtcacaccatgggagtttgttgcaccagaagcaggttgccacggtgtgg-cgatgactggggtgaagtcgtaacaaggtagccgt
>t246195-Dichelobacter
attgaacgctggcggcatgcttaacacatgcaagtcgaacg-agtggcggacgggtgagtaatatatagga-atctgccttatggtgggggacaacgtatggaaacgtacgctaataccgcataccgtaagatgagcctatatcggattagctagttggtggggtaagagcctaccaaggcgacgatccgtagctggtttgagagaatgatcagccacatcgggactgagacacggcccgaactcctacgggaggcagcagtggggaatattggacaatggggggaaccctgatccagcaatgccgcgtgtgtgaagaaggccttcgggttgtaaagcacttttattagtgaagcattagctaaggaaaaagcaccggctaac-tccgtgccagcagccgcggtaatacggagggtgcaagcgttattcggaatgactgggcgtaaagcgcacgcaggtggttttataagtcaggtgtgaaatccctgggctcaacctaggaattgcatttgaaaccgtaagactagagtatgtcagaggaaggcggaatttccagtgtagcagtgaaatgcgtagatattggaaggaacaccgatggcgaaggcagccttctggggcaatactgacactcatgtgcgaaagcgtgggtagcaaacaggattagataccctggtagtccacgccctaaacgatgtcaactaggtgttgggcggtaccgaagctaacgcaataagttgaccgcctggggagtacggccgcaaggttgaaactcaaagaaattgacggggacccgcacaagcggtggagcatgtggtttaattcgatgcaacgcgaagaaccttaccaggctttgacatccaggtgttgcatggctgtcgtcagctcgtgtcgtgagatgttgggttaagtcccgcaacgagcgcaacccttatccttacttgcaactataaggagactgccggtgacaaaccggaggaaggtggggatgacgtcaagtcatcatggcccttacagcctgggctacacacgtgctacaatgggcggtacagacggtagccaacccgcgagggggagccaatctgagaaaaccgttcgtagtccggattgcagtctgcaactcgactgcatgaagtcggaatcgctagtaatcgcgaatcagcacgtcgcggtgaatacgttcccgggtcttgtacacactgcccgtcacaccatgggagtttgttgcaccagaagtaggttaccacggtgtggccgatgactggggtgaagtcgtaacaaggtaaccgt
>t85643-Thauera
attgaacgctggcggcatgctttacacatgcaagtcgaacg-agtggcgaacgggtgagtaatgcatcgga-acgtgcccatgtgtgggggataacgtagcgaaagctacgctaataccgcatacgattggagcggccgatgtcggattagctagtaggtgaggtaaaggctcacctaggcgacgatccgtagcgggtctgagaggatgatccgccacactgggactgagacacggcccagatcc-tacgggaggcagcagtggggaattttggacaatgggcgcaagcctgatccagccatgccgcgtgagtgaagaaggccttcgggttgtaaagctctttcggccgggaagcggtaccggactaagaagcaccggctaac-tacgtgccagcagccgcggtaatacgtagggtgcgagcgttaatcggaattactgggcgtaaagcgtgcgcaggcggttttgtaagacagatgtgaaatccccgggcttaacctgggaactgcgtttgtgactgcaaggctagagtacggcagaggggggtggaattcctggtgtagcagtgaaatgcgtagagatcaggaggaacaccgatggcgaaggcagccccctgggcctgtactgacgctcatgcacgaaagcgtggggagcaaacaggattagataccctggtagtccacgccctaaacgatgtcgactagtcgttcgggagtgacgcagctaacgcgtgaagtcgaccgc-tggggagtacggccgcaaggttaaaactcaaaggaattgacggggacccgcacaagcggtggatgatgtggattaattcgatgcaacgcgaaaaaccttacctacccttgacatgcaggtgctgcatggctgtcgtcagctcgtgtcgtgagatgttgggttaagtcccgcaacgagcgcaacccttgtcactagttgccactctagtgagactgccggtgacaaaccggaggaaggtggggatgacgtcaagtcctcatggcccttatgggtagggcttcacacgtcatacaatggtcggtacagagggttgccaagccgcgaggtggagccaatcccttaaagccgatcgtagtccggatcgtagtctgcaactcgactacgtgaagtcggaatcgctagtaatcgcagatcagcatgctgcggtgaatacgttcccgggtcttgtacacaccgcccgtcacaccatgggagtgggtttcaccagaagtaggttaccacggtgagattcatgactggggtgaagtcgtaacaaggtagccgt
>t62928-Azoarcus
attgaacgctggcggcatgctttacacatgcaagtcgaacg-agtggcgaacgggtgagtaatgcatcgga-acgtgccca-gtatgggggataactacgcgaaagcgtagctaataccgcatatgattggagcggccgatgtcagattagctagttggtgaggtaaaggctcaccaaggcgacgatctgtagcgggtctgagaggatgatccgccacactgggactgagacacggcccagatcc-tacgggaggcagcagtggggaattttggacaatgggcgaaagcctgatccagccatgccgcgtgagtgaagaaggccttcgggttgtaaagctctttcggacggaaagcggtaccgtaagaagaagcaccggctaac-tacgtgccagcagccgcggtaatacgtagggtgcgagcgttaatcggaattactgggcgtaaagcgtgcgcaggcggttttgtaagacaggtgtgaaatccccgggcttaacctgggaactgcgcttgtgactgcaaggctagagtacggcagaggggggtggaattccacgtgtagcagtgaaatgcgtagagatgtggaggaacaccgatggcgaaggcagccccctgggcctgtactgacgctcatgcacgaaagcgtggggagcaaacaggattagataccctggtagtccacgccctaaacgatgtcaactagttgttcgtgagtaacgcagctaacgcgtgaagttgaccgc-tggggagtacggccgcaaggttaaaactcaaaggaattgacggggacccgcacaagcggtggatgatgtggattaattcgatgcaacgcgaaaaaccttacctacccttgacatgcaggtgctgcatggctgtcgtcagctcgtgtcgtgagatgttgggttaagtcccgcaacgagcgcaacccttgtcattaattgccactttaatgagactgccggtgacaaaccggaggaaggtggggatgacgtcaagtcctcatggcccttatgggtagggcttcacacgtcatacaatggtcggtacagagggttgccaaaccgcgaggtggagctaatcccttaaagccgatcgtagtccggatcgtagtctgcaactcgactgcgtgaagtcggaatcgctagtaatcgcagatcagcatgctgcggtgaatacgttcccgggtcttgtacacaccgcccgtcacaccatgggagtgggtttcaccagaagtaggttaccacggtgagattcatgactggggtgaagtcgtaacaaggtagccgt
>t76114-Aromatoleum
attgaacgctggcggcatgctttacacatgcaagtcgaacg-agtggcgaacgggtgagtaatgcatcgga-acgtaccca-gtgtgggggataactacgcgaaagcgtggctaataccgcatacgattggagcggctgatgtcggattagctggttggtggggtaaaggcctaccaaggcgacgatccgtagctggtctgagaggatgatcagccacactgggactgagacacggcccagatcc-tacgggaggcagcagtggggaattttggacaatgggcgcaagcctgatccagccatgccgcgtgagtgaagaaggccttcgggttgtaaagctctttcagacggaaagcggtactgcagaag-aagcaccggctaac-tacgtgccagcagccgcggtaatacgtagggtgcgagcgttaatcggaattactgggcgtaaagcgtgcgcaggcggttgtgtaagacaggtgtgaaatccccgggcttaacctgggaactgcgcttgtgactgcacggctggagtacggcagaggggggtggaattccacgtgtagcagtgaaatgcgtagagatgtggaggaacaccgatggcgaaggcagccccctgggccgatactgacgctcatgcacgaaagcgtggggagcaaacaggattagataccctggtagtccacgccctaaacgatgtcgactagttgttcgggagtaacgcagctaacgcgtgaagtcgaccgc-tggggagtacggccgcaaggttaaaactcaaaggaattgacggggacccgcacaagcggtggatgatgtggattaattcgatgcaacgcgaaaaaccttacctacccttgacatgcaggtgctgcatggctgtcgtcagctcgtgtcgtgagatgttgggttaagtcccgcaacgagcgcaacccttgtcgctaattgccactttagcgagactgccggtgacaaaccggaggaaggtggggatgacgtcaagtcctcatggcccttatgggtagggcttcacacgtcatacaatggtcggtacagagggttgccaagccgcgaggtggagccaatcccacaaagccgatcgtagtccggatcgtagtctgcaactcgactacgtgaagtcggaatcgctagtaatcgcagatcagcatgctgcggtgaatacgttcccgggtcttgtacacaccgcccgtcacaccatgggagtgggtttcaccagaagtaggttaccacggtgagattcatgactggggtgaagtcgtaacaaggtagccgt
>t159087-Dechloromonas
attgaacgctggcggcatg-cctacacatgcaagtcgaacg-agtggcgaacgggtgagtaatatatcgga-acgtacctttcagtgggggataacgtagcgaaagttacgctaataccgcatactgattgagcggccgatatcagattagctagttggtgaggtaaaggctcaccaaggcgacgatctgtagcgggtctgagaggatgatccgccacactggaactgagacacggtccagactcctacgggaggcagcagtggggaattttggacaatgggggcaaccctgatccagccatgccgcgtgagtgaagaaggccttcgggttgtaaagctctttcagccgggaagcggtaccggaataagaagcaccggctaac-tacgtgccagcagccgcggtaatacgtagggtgcgagcgttaatcggaattactgggcgtaaagcgtgcgcaggcggtttgttaagataggcgtgaaatccccgggctcaacctgggaactgcgtttatgactggcaggctagagtatggcagaggggggtggaattccacgtgtagcagtgaaatgcgtagagatgtggaggaacaccgatggcgaaggcagccccctgggccaatactgacgctcatgcacgaaagcgtgggtagcaaacaggattagataccctggtagtccacgccctaaacgatgtcaactaggtgttgggtagtaccggagctaacgcgtgaagttgaccgcctggggagtacggccgcaaggttaaaactcaaaggaattgacggggacccgcacaagcggtggatgatgtggattaattcgatgcaacgcgaaaaaccttacctacccttgacatgcaggtgctgcatggctgtcgtcagctcgtgtcgtgagatgttgggttaagtcccgcaacgagcgcaacccttgtcgttaattgccactttaacgagactgccggtgacaaaccggaggaaggtggggatgacgtcaagtcctcatggcccttatgggtagggcttcacacgtcatacaatggtcggtacaaagggttgccaacccgcgagggggagctaatcccagaaagccgatcgtagtccggatcgtaggctgcaactcgcctgcgtgaagtcggaatcgctagtaatcgtggatcagcatgtcacggtgaatacgttcccgggtcttgtacacaccgcccgtcacaccatgggagcgggttccgccagaagtaggttaccacggcggggttcgtgactggggtgaagtcgtaacaaggtagccgt
>t522306-Candidatus
attaaacgctggcggcatg-cctacacatgcaagtcgaacg-agtggcggacgggtgagtaaagcatcgga-acgtatcctggagtgggggataacgtagcgaaagttacgctaataccgcatactctgggagcggccgatgtcggattagctagttggtggggtaaaggcctaccaaggcgacgatccgtagcgggtctgagaggatgatccgccacactgggactgagacacggcccagactcctacgggaggcagcagtggggaattttggacaatgggcgcaagcctgatccagccatgccgcgtgagtgaagaaggccttcgggttgtaaagctctttcggcggggaagcggtacccgaataagaagcaccggctaac-tacgtgccagcagccgcggtaatacgtagggtgcgagcgttaatcggaattactgggcgtaaagcgtgcgcaggcggtttggtaagtcagatgtgaaatccccgggctcaacctgggaactgcatttgagactgccaggctggagtttggcagaggggggtggaattccacgtgtagcagtgaaatgcgtagagatgtggaggaacaccgatggcgaaggcagccccctgggccaatactgacgctcatgcacgaaagcgtggggagcaaacaggattagataccctggtagtccacgccctaaacgatgtcaactaggtgttgggtagtgccgtagctaacgcgtgaagttgaccgcctggggagtacggccgcaaggctaaaactcaaaggaattgacggggacccgcacaagcggtggatgatgtggattaattcgatgcaacgcgaaaaaccttacctacccttgacatgcaggtgctgcatggctgtcgtcagctcgtgtcgtgagatgttgggttaagtcccgcaacgagcgcaacccttgtcattaattgccactttaatgagactgccggtgacaaaccggaggaaggtggggatgacgtcaagtcctcatggcccttatgggtagggcttcacacgtcatacaatggtcggtccagagggttgccaacccgcgagggggagccaatctcagaaagccgatcgtagtccggatcgcagtctgcaactcgactgcgtgaagtcggaatcgctagtaatcgcggatcagcatgtcgcggtgaatacgttcccgggtcttgtacacaccgcccgtcacaccatgggagcgggttctgccagaagtagtttaccacggcagggttcgtgactggggtgaagtcgtaacaaggtagccgt
>t340100-Bordetella
attgaacgctagcgggatgc-ttacacatgcaagtcgaacg-agtggcgaacgggtgagtaatgtatcgga-acgtgcccagtagcgggggataactacgcgaaagc--gtgctataccgcatactattggagcggccgatatcggattagctagttggtggggtaaaggcctaccaaggcgacgatccgtagctggtttgagaggacgaccagccacactgggactgagacacggcccagactcctacgggaggcagcagtggggaattttggacaatgggggcaaccctgatccagccatcccgcgtgtgcgatgaaggc-ttcgggttgtaaagcacttttggcaggaaagcggtacctgcagaataagcaccggctaac-tacgtgccagcagccgcggtaatacgtagggtgcaagcgttaatcggaattactgggcgtaaagcgtgcgcaggcggttcggaaagaaagatgtgaaatcccagggcttaaccttggaactgcatttttaactaccgggctagagtgtgtcagagggaggtggaattccgcgtgtagcagtgaaatgcgtagagatgcggaggaacaccgatggcgaaggcagcctcctgggataacactgacgctcatgcacgaaagcgtggggagcaaacaggattagataccctggtagtccacgccctaaacgatgtcaactagctgttgggtggtagcgcagctaacgcgtgaagttgaccgcctggggagtacggtcgcaagattaaaactcaaaggaattgacggggacccgcacaagcggtggatgatgtggattaattcgatgcaacgcgaaaaaccttacctacccttgacatgcaggtgctgcatggctgtcgtcagctcgtgtcgtgagatgttgggttaagtcccgcaacgagcgcaacccttgtcattagttgccactctaatgagactgccggtgacaaaccggaggaaggtggggatgacgtcaagtcctcatggcccttatgggtagggcttcacacgtcatacaatggtcgggacagagggctgccaacccgcaagggggagccaatcccagaaacccgatcgtagtccggatcgcagtctgcaactcgactgcgtgaagtcggaatcgctagtaatcgcggatcagcatgtcgcggtgaatacgttcccgggtcttgtacacaccgcccgtcacaccatgggagtgggttttaccagaagtagtttaccacggtaggattcatgactgggggagtctaacaaggtgc---cgta
>t360910-Bordetella
attgaacgctggcgggatgc-ttacacatgcaagtcgaacg-agtggcgaacgggtgagtaatgtatcgga-acgtgcctagtagcgggggataactacgcgaaagc--gtgctataccgcatactattagagcggccgatatcggattagctagttggtggggtaacggctcaccaaggcgacgatccgtagctggtttgagaggacgaccagccacactgggactgagacacggcccagactcctacgggaggcagcagtggggaattttggacaatgggggaaaccctgatccagccatcccgcgtgtgcgatgaaggc-ttcgggttgtaaagcacttttggcaggaaagcggtacctgcagaataagcaccggctaac-tacgtgccagcagccgcggtaatacgtagggtgcaagcgttaatcggaattactgggcgtaaagcgtgcgcaggcggttcggaaagaaagatgtgaaatcccagagcttaactttggaactgcatttttaactaccgagctagagtgtgtcagagggaggtggaattccgcgtgtagcagtgaaatgcgtagatatgcggaggaacaccgatggcgaaggcagcctcctgggataacactgacgctcatgcacgaaagcgtggggagcaaacaggattagataccctggtagtccacgccctaaacgatgtcaactagctgttgggtagtagcgcagctaacgcgtgaagttgaccgcctggggagtacggtcgcaagattaaaactcaaaggaattgacggggacccgcacaagcggtggatgatgtggattaattcgatgcaacgcgaaaaaccttacctacccttgacatgcaggtgctgcatggctgtcgtcagctcgtgtcgtgagatgttgggttaagtcccgcaacgagcgcaacccttgtcattagttgccactctaatgagactgccggtgacaaaccggaggaaggtggggatgacgtcaagtcctcatggcccttatgggtagggcttcacacgtcatacaatggtcgggacagagggtcgccaacccgcgagggggagccaatcccagaaacccgatcgtagtccggatcgcagtctgcaactcgactgcgtgaagtcggaatcgctagtaatcgcggatcagcatgtcgcggtgaatacgttcccgggtcttgtacacaccgcccgtcacaccatgggagtgggttttaccagaagtagtttaccacggtaggattcatgactgggggagtctaacaaggtgc---cgta
>t323848-Nitrosospira
attgaacgctggcggcatgctttacacatgcaagtcgaacg-agtggcgaacgggtgagtaatacatcgga-acgtatccttaagtgggggataacgcaccgaaaggtgtgctaataccgcatacttttggagcggccgatgtctgattagctagttggtgaggtaaaggcttaccaaggcgtcgatcagtagctggtctgagaggacgaccagccacactgggactgagacacggcccagactcctacgggaggcagcagtggggaattttggacaatgggggaaaccctgatccagccatgccgcgtgagtgaagaaggccttcgggttgtaaagctctttcagccggaacgcggtaccggaagaagaagcaccggctaac-tacgtgccagcagccgcggtaatacgtagggtgcgagcgttaatcggaattactgggcgtaaagcgtgcgcaggcggttttgtaagtcagatgtgaaatccccgggcttaacctgggaactgcgtttgaaactacaaggctagagtgtggcagaggggggtggaattccacgtgtagcagtgaaatgcgtagagatgtggaggaacaccgatggcgaaggcagccccctgggttaacactgacgctcaggcacgaaagcgtggggagcaaacaggattagataccctggtagtccacgccctaaacgatgtcaactagttgtcgggtggtaacgcagctaacgcgtgaagttgaccgcctggggagtacggtcgcaagattaaaactcaaaggaattgacggggacccgcacaagcggtggattatgtggattaattcgatgcaacgcgaaaaaccttacctacccttgacatgcaggtgctgcatggctgtcgtcagctcgtgtcgtgagatgttgggttaagtcccgcaacgagcgcaacccttgtcattaattgccactttaatgaaactgccggtgacaaaccggaggaaggtggggatgacgtcaagtcctcatggcccttatgggtagggcttcacacgtaatacaatggcgcgtacagagggttgccaacccgcgagggggagctaatctcagaaagcgcgtcgtagtccggatcggagtctgcaactcgactccgtgaagtcggaatcgctagtaatcgcggatcagcatgtcgcggtgaatacgttcccgggtcttgtacacaccgcccgtcacaccatgggagtgggttccaccagaagcaggctgccacggtgagattcatgactgggggagtctaacaaggtgc---cgta
>t335283-Nitrosomonas
attgaacgctggcggcatgctttacacatgcaagtcgaacg-agtggcgaacgggtgagtaatacatcgga-acgtgtccttaagtggggaataacgcatcgaaagatgtgctaataccgcatactaaaggagcggctgatgtctgattagctagttggtggggtaaaggcttaccaaggcaacgatcagtagctggtctgagaggacgaccagccacactgggactgagacacggcccagactcctacgggaggcagcagtggggaattttggacaatgggcgaaagcctgatccagccatgccgcgtgagtgaagaaggccttcgggttgtaaagctcttttagtcggaaagcggtaccgacagaaaaagcaccggctaac-tacgtgccagcagccgcggtaatacgtagggtgcgagcgttaatcggaattactgggcgtaaagggtgcgcaggcggccttgtaagtcagatgtgaaagccccgggcttaacctgggaattgcgtttgaaactacaaagctagagtgcagcagaggggagtggaattccatgtgtagcagtgaaatgcgtagagatgtggaagaacaccgatggcgaaggcagctccctgggttgacactgacgctcatgcacgaaagcgtggggagcaaacaggattagataccctggtagtccacgccctaaactatgtcaactagttgtcggatggtaacgtagctaaagcgtgaagttgaccgcctggggagtacgatcgcaagattaaaactcaaaggaattgacggggacccgcacaagcggtggattatgtggattaattcgatgcaacgcgaaaaaccttacctacccttgacatgcaggtgctgcatggctgtcgtcagctcgtgtcgtgagatgttgggttaagtcccgcaacgagcgcaacccttgtcgctaattgccactttagcgagactgccggtgacaaaccggaggaaggtggggatgacgtcaagtcctcatggcccttatgggtagggcttcacacgtaatacaatggcgcgtacagagggttgccaatccgcgaggaggagccaatctcagaaagcgcgtcgtagtccggatcggagtctgcaactcgactccgtgaagtcggaatcgctagtaatcgcggatcagcatgccgcggtgaatacgttcccgggtcttgtacacaccgcccgtcacaccatgggagtgattttcaccagaagcaggttgccacggtgggggtcatgactgggggagtctaacaaggtgc---cgta
>t228410-Nitrosomonas
attgaacgctggcggcatgctttacacatgcaagtcgaacg-agtggcgaacgggtgagtaatacatcgga-acgtgtccttaagtggggaataacgcatcgaaagatgtgctaataccgcatactaaaggagcggccgatgtctgattagctagttggtggggtaaaggcttaccaaggcaacgatcagtagttggtctgagaggacggccaaccacactgggactgagacacggcccagactcctacgggaggcagcagtggggaattttggacaatgggcgaaagcctgatccagccatgccgcgtgagtgaagaaggccttcgggttgtaaagctcttttagtcggaaagcggtaccgacagaaaaagcaccggctaac-tacgtgccagcagccgcggtaatacgtagggtgcgagcgttaatcggaattactgggcgtaaagggtgcgcaggcggtcttgcaagtcagatgtgaaagccccgggcttaacctgggaattgcgtttgaaactacaaggctagagtgcagcagaggggagtggaattccatgtgtagcagtgaaatgcgtagagatgtggaagaacaccgatggcgaaggcagctccctgggttgacactgacgctcatgcacgaaagcgtggggagcaaacaggattagataccctggtagtccacgccctaaacgatgtcaactagttgtcggatggtaacgtagctaacgcgtgaagttgaccgcctggggagtacggtcgcaagattaaaactcaaaggaattgacggggacccgcacaagcggtggattatgtggattaattcgatgcaacgcgaaaaaccttacctacccttgacatgcaggtgctgcatggctgtcgtcagctcgtgtcgtgagatgttgggttaagtcccgcaacgagcgcaacccttgtcactaattgccactttagtgagactgccggtgacaaaccggaggaaggtggggatgacgtcaagtcctcatggcccttatgggtagggcttcacacgtaatacaatggcgtgtacagagggttgccaacccgcgagggggagccaatctcagaaagcacgtcgtagtccggatcggagtctgcaactcgactccgtgaagtcggaatcgctagtaatcgcggatcagcatgccgcggtgaatacgttcccgggtcttgtacacaccgcccgtcacaccatgggagtggttttcaccagaagcaggttgccacggtgggggtcatgactgggggagtctaacaaggtgc---cgta
>t395495-Leptothrix
attgaacgctggcggcatgccttacacatgcaagtcgaacg-agtggcgaacgggtgagtaatgtatcgga-acgtgcccagtagtgggggatagcccggcgaaagccggattaataccgcatgctactggagcggccgatatcagattaggtagttggtggggtaaaagcctaccaagcctgcgatctgtagctggtctgagaggacgaccagccacactgggactgagacacggcccagactcctacgggaggcagcagtggggaattttggacaatgggcgaaagcctgatccagccatgccgcgtgcgggaagaaggccttcgggttgtaaaccgcttttgtcaggagaacggtacctgaagaataagcaccggctaac-tacgtgccagcagccgcggtaatacgtagggtgcaagcgttaatcggaattactgggcgtaaagcgtgcgcaggcggttgtgtaagacagatgtgaaatccccgggctcaacctgggaactgcatttgtgactgcacagctagagtacggtagagggggatggaattccgcgtgtagcagtgaaatgcgtagatatgcggaggaacaccgatggcgaaggcaatcccctggacctgtactgacgctcatgcacgaaagcgtggggagcaaacaggattagataccctggtagtccacgccctaaacgatgtcaactggttgttgggcagtaacgaagctaacgcgtgaagttgaccgcctggggagtacggccgcaaggttgaaactcaaaggaattgacggggacccgcacaagcggtggatgatgtggtttaattcgatgcaacgcgaaaaaccttacctacccttgacatgcaggtgctgcatggccgtcgtcagctcgtgtcgtgagatgttgggttaagtcccgcaacgagcgcaacccttgtcattagttgccactctaatgagactgccggtgacaaaccggaggaaggtggggatgacgtcaggtcctcatggcccttatgggtagggctacacacgtcatacaatggccggtacagagggctgccaacccgcgagggggagccaatcccagaaaaccggtcgtagtccggatcgcagtctgcaactcgactgcgtgaagtcggaatcgctagtaatcgcggatcagcttgccgcggtgaatacgttcccgggtcttgtacacaccgcccgtcacaccatgggagcgggttctgccagaagtagtttaccacggcagggttcgtgactggggtgaagtcgtaacaaggtagccgt
>t420662-Methylibium
attgaacgctggcggcatgccttacacatgcaagtcgaacg-agtggcgaacgggtgagtaatacatcgga-acgtgcccagttgtgggggatagcccggcgaaagccggattaataccgcatactattggagcggccgatgtcggattagctagttggtggggtaaaagcctaccaaggctacgatccgtagctggtctgagaggacgaccagccacactgggactgagacacggcccagactcctacgggaggcagcagtggggaattttggacaatgggcgcaagcctgatccagccatgccgcgtgcgggaagaaggccttcgggttgtaaaccgcttttgtcaggagaacggtacctgaagaataagcaccggctaac-tacgtgccagcagccgcggtaatacgtagggtgcaagcgttaatcggaattactgggcgtaaagcgtgcgcaggcggctttgcaagacagatgtgaaatccccgggctcaacctgggaactgcatttgtgactgcaaggctggagtgcggcagagggggatggaattccgcgtgtagcagtgaaatgcgtagatatgcggaggaacaccgatggcgaaggcaatcccctgggcctgcactgacgctcatgcacgaaagcgtggggagcaaacaggattagataccctggtagtccacgccctaaacgatgtcaactggttgttggacagtaacgaagctaacgcgtgaagttgaccgcctggggagtacggccgcaaggttgaaactcaaaggaattgacggggacccgcacaagcggtggatgatgtggtttaattcgatgcaacgcgaaaaaccttacctacccttgacatgcaggtgctgcatggccgtcgtcagctcgtgtcgtgagatgttgggttaagtcccgcaacgagcgcaacccttgtcattagttgccactctaatgagactgccggtgacaaaccggaggaaggtggggatgacgtcaggtcatcatggcccttatgggtagggctacacacgtcatacaatggccggtacagagggctgccaacccgcgagggggagccaatcccagaaaaccggtcgtagtccggatcgcagtctgcaactcgactgcgtgaagtcggaatcgctagtaatcgcggatcagcttgccgcggtgaatacgttcccgggtcttgtacacaccgcccgtcacaccatgggagcgggttctgccagaagtagtttaccacggcagggttcgtgactggggtgaagtcgtaacaaggtagccgt
>t365044-Polaromonas
attgaacgctggcggcatgccttacacatgcaagtcgaacg-agtggcgaacgggtgagtaatatatcgga-acgtgcccagtcgtgggggataacgtagagaaatttacgctaataccgcatacgattggagcggctgatatcagattaggttgttggtgaggtaaaagctcaccaagccgacgatctgtagctggtttgagagaacgaccagccacactgggactgagacacggcccagactcctacgggaggcagcagtggggaattttggacaatgggcgaaagcctgatccagcaatgccgcgtgcaggaagaaggccttcgggttgtaaactgcttttgtacggaacgcggtaccgtaagaataagcaccggctaac-tacgtgccagcagccgcggtaatacgtagggtgcgagcgttaatcggaattactgggcgtaaagcgtgcgcaggcggtgatgtaagacagttgtgaaatccccgggctcaacct-ggaattgcatctgtgactgcatcgctagagtacggtagagggggatggaattccgcgtgtagcagtgaaatgcgtagatatgcggaggaacaccgatggcgaaggcaat-cccctgacctgtactgacgctcatgcacgaaagcgtggggagcaaacaggattagataccctggtagtccacgccctaaacgatgtcaactggttgtt-g-cagtaacgaagctaacgcgtgaagttgaccgcctggggagtacggccgcaaggttgaaactcaaaggaattgacggggacccgcacaagcggtggatgatgtggtttaattcgatgcaacgcgaaaaaccttaccaccttt-gacatgcaggtgctgcatggctgtcgtcagctcgtgtcgtgagatgttgggttaagtcccgcaacgagcgcaacccttgtcattagttgccactctaatgagactgccggtgacaaaccggaggaaggtggggatgacgtcaagtcctcatggcccttat-aggagggctacacacgtcatacaatggt-ggtacaaagggtcgccaacccgcgagggggagccaatcccataaagcat-tcgtagtccggatcgcagtctgcaactcgactgcgtgaagtcggaatcgctagtaatcgtggatcag-atgtcacggtgaatacgttcccgggtcttgtacacaccgcccgtcacaccatgggagcgggtttg-ccagaagtagtttaccacggc-aggttcgtgactggggtgaagtcgtaacaaggta-ccgt
>t398578-Delftia
attgaacgctggcggcatgccttacacatgcaagtcgaacg-agtggcgaacgggtgagtaatacatcgga-acgtgcccagtcgtgggggataactactcgaaagagtagctaataccgcatacgattggagcggccgatggcagattaggtagttggtgggataaaagcttaccaagccgacgatctgtagctggtctgagaggacgaccagccacactgggactgagacacggcccagactcctacgggaggcagcagtggggaattttggacaatgggcgaaagcctgatccagcaatgccgcgtgcaggatgaaggccttcgggttgtaaactgcttttgtacggaacgcggtaccgtaagaataagcaccggctaac-tacgtgccagcagccgcggtaatacgtagggtgcgagcgttaatcggaattactgggcgtaaagcgtgcgcaggcggttatgtaagacagatgtgaaatccccgggctcaacctgggaactgcatttgtgactgcatggctagagtacggtagagggggatggaattccgcgtgtagcagtgaaatgcgtagatatgcggaggaacaccgatggcgaaggcaatcccctggacctgtactgacgctcatgcacgaaagcgtggggagcaaacaggattagataccctggtagtccacgccctaaacgatgtcaactggttgttgggcagtaacgaagctaacgcgtgaagttgaccgcctggggagtacggccgcaaggttgaaactcaaaggaattgacggggacccgcacaagcggtggatgatgtggtttaattcgatgcaacgcgaaaaaccttacccacctttgacatgcaggtgctgcatggctgtcgtcagctcgtgtcgtgagatgttgggttaagtcccgcaacgagcgcaacccttgtcattagttgccactctaatgagactgccggtgacaaaccggaggaaggtggggatgacgtcaagtcctcatggcccttataggtggggctacacacgtcatacaatggctggtacagagggttgccaacccgcgagggggagctaatcccataaaaccagtcgtagtccggatcgcagtctgcaactcgactgcgtgaagtcggaatcgctagtaatcgcggatcagcatgccgcggtgaatacgttcccgggtcttgtacacaccgcccgtcacaccatgggagcgggtctcgccagaagtaggttaccacggcggggttcgtgactggggtgaagtcgtaacaaggtagccgt
>t338969-Rhodoferax
attgaacgctggcggcatgc-ttacacatgcaagtcgaacg-agtggcgaacgggtgagtaatatatcgga-acgtgcccagtcgtgggggataacgcagcgaaagc--tggctataccgcatacgattggagcggccgatatcagattagctagttggtggggtaaaagcccaccaaggcgacgatctgtagctggtctgagaggacgaccagccacactggaactgagacacggtccagactcctacgggaggcagcagtggggaattttggacaatgggcgcaagcctgatccagcaatgccgcgtgcaggatgaaggc-ttcgggttgtaaactgcttttgtacggaacgcggtaccgtaagaataagcaccggctaac-tacgtgccagcagccgcggtaatacgtagggtgcgagcgttaatcggaattactgggcgtaaagcgtgcgcaggcggttatataagacagatgtgaaatccccgggctcaacctgggacctgcatttgtgactgtatagctagagtacggtagagggggatggaattccgcgtgtagcagtgaaatgcgtagatatgcggaggaacaccgatggcgaaggcaatcccctggacctgtactgacgctcatgcacgaaagcgtggggagcaaacaggattagataccctggtagtccacgccctaaacgatgtcaactggttgttgggcagtaacgaagctaacgcgtgaagttgaccgcctggggagtacggccgcaaggttgaaactcaaaggaattgacggggacccgcacaagcggtggatgatgtggtttaattcgatgcaacgcgaaaaaccttacccacctttgacatgcaggtgctgcatggctgtcgtcagctcgtgtcgtgagatgttgggttaagtcccgcaacgagcgcaacccttgtcattagttgccactctaatgagactgccggtgacaagccggaggaaggtggggatgacgtcaagtcctcatggcccttataggtggggctacacacgtcatacaatggctggtacaaagggttgccaacccgcgagggggagctaatcccacaaagccagtcgtagtccggatcgtagtctgcaactcgactacgtgaagtcggaatcgctagtaatcgtggatcagaatgtcacggtgaatacgttcccgggtcttgtacacaccgcccgtcacaccatgggagcgggttctgccagaagtagtttaccacggcagggttcgtgactgggggagtctaacaaggtgc---cgta
>t543728-Variovorax
attgaacgctggcggcatgc-ttacacatgcaagtcgaacg-agtggcgaacgggtgagtaatacatcgga-acgtgcccaatcgtgggggataacgcagcgaaagc--tggctataccgcatacgaatggagcggccgatggcagattaggtagttggtgaggtaaaggctcaccaagccttcgatctgtagctggtctgagaggacgaccagccacactgggactgagacacggcccagactcctacgggaggcagcagtggggaattttggacaatgggcgaaagcctgatccagccatgccgcgtgcaggatgaaggc-ttcgggttgtaaactgcttttgtacggaacgcggtaccgtaagaataagcaccggctaac-tacgtgccagcagccgcggtaatacgtagggtgcaagcgttaatcggaattactgggcgtaaagcgtgcgcaggcggtaatgtaagacagttgtgaaatccccgggctcaacctgggaactgcatctgtgactgcattgctggagtacggcagagggggatggaattccgcgtgtagcagtgaaatgcgtagatatgcggaggaacaccgatggcgaaggcaatcccctgggcctgtactgacgctcatgcacgaaagcgtggggagcaaacaggattagataccctggtagtccacgccctaaacgatgtcaactggttgttgggcagtaacgaagctaacgcgtgaagttgaccgcctggggagtacggccgcaaggttgaaactcaaaggaattgacggggacccgcacaagcggtggatgatgtggtttaattcgatgcaacgcgaaaaaccttacccacctttgacatgcaggtgctgcatggctgtcgtcagctcgtgtcgtgagatgttgggttaagtcccgcaacgagcgcaacccttgtcattagttgccactctaatgagactgccggtgacaaaccggaggaaggtggggatgacgtcaagtcctcatggcccttataggtggggctacacacgtcatacaatggctggtacaaagggttgccaacccgcgagggggagctaatcccataaaaccagtcgtagtccggatcgcagtctgcaactcgactgcgtgaagtcggaatcgctagtaatcgtggatcagaatgtcacggtgaatacgttcccgggtcttgtacacaccgcccgtcacaccatgggagcgggttctgccagaagtagtttaccacggcagggttcgtgactgggggagtctaacaaggtgc---cgta
>t391735-Verminephrobacter
attgaacgctggcggcatgc-ttacacatgcaagtcgaacg-agtggcgaacgggtgagtaagacatcgga-acgtgcccgatcgagggggataacggagcgaaagc--tcgctataccgcatacggacggagcggccgatggcagattaggtagttggtgggataaaagcctaccaagccgacgatctgtagctggtctgagaggacgaccagccacactgggactgagacacggcccagactcctacgggaggcagcagtggggaattttggacaatgggcgcaagcctgatccagccatgccgcgtgcaggatgaaggc-ctcgggttgtaaactgcttttgtacggaacgcggtaccgtaagaataagcaccggctaac-tacgtgccagcagccgcggtaatacgtagggtgcgagcgttaatcggaattactgggcgtaaagcgtgcgcaggcggacatgcaagacagatgtgaaatccccgggctcaacctgggaactgcatatgtgactgcatgactggagtacggcagagggggatggaattccgcgtgtagcagtgaaatgcgtagatatgcggaggaacaccgatggcgaaggcaatcccctgggccagtactgacgctcatgcacgaaagcgtggggagcaaacaggattagataccctggtagtccacgccctaaacgatgtcaactggttgttgggcagtaacgaagccaacgcgtgaagttgaccgcctggggagtacggccgcaaggttgaaactcaaaggaattgacggggacccgcacaagcggtggatgatgtggtttaattcgacgcaacgcgaaaaaccttacccacctttgacatgcaggtgctgcatggctgtcgtcagctcgtgtcgtgagatgttgggttaagtcccgcaacgagcgcaacccttgtcatcagttcgcactctgatgagactgccggtgacaaaccggaggaaggtggggatgacgtcaagtcctcatggcccttataggtggggctacacacgtcatacaatggccggtacagaggcaagccaacccgcgagggggagccaatcccaaaaagccggtcgtagtccggatcgcagtctgcaactcgactgcgtgaagtcggaatcgctagtaatcgcggatcagaacgccgcggtgaatacgttcccgggtcttgtacacaccgcccgtcacaccatgggagcgggttctgccagaagtagtctaccacggcagggttcgtgactgggggagtctaacaaggtgc---cgta
>t535289-Diaphorobacter
attgaacgctggcggcatgc-ttacacatgcaagtcgaacg-agtggcgaacgggtgagtaatacatcgga-acgtgcccgatcgtgggggataacgaggcgaaagc--ttgctataccgcatacggacggagcggccgatggcagattaggtagttggtgggataaaagcttaccaagccgacgatctgtagctggtctgagaggatgatcagccacactgggactgagacacggcccagactcctacgggaggcagcagtggggaattttggacaatgggcgaaagcctgatccagccatgccgcgtgcaggatgaaggc-ttcgggttgtaaactgcttttgtacggaacgcggtaccgtaagaataagcaccggctaac-tacgtgccagcagccgcggtaatacgtagggtgcaagcgttaatcggaattactgggcgtaaagcgtgcgcaggcggttttgtaagacagaggtgaaatccccgggctcaacctgggaactgcctttgtgactgcaaggctggagtgcggcagagggggatggaattccgcgtgtagcagtgaaatgcgtagatatgcggaggaacaccgatggcgaaggcaatcccctgggcctgcactgacgctcatgcacgaaagcgtggggagcaaacaggattagataccctggtagtccacgccctaaacgatgtcaactggttgttgggcagtaacgaagctaacgcgtgaagttgaccgcctggggagtacggccgcaaggttgaaactcaaaggaattgacggggacccgcacaagcggtggatgatgtggtttaattcgatgcaacgcgaaaaaccttacccacctttgacatgcaggtgctgcatggctgtcgtcagctcgtgtcgtgagatgttgggttaagtcccgcaacgagcgcaacccttgccattagttgccactctaatgggactgccggtgacaaaccggaggaaggtggggatgacgtcaagtcctcatggcccttataggtggggctacacacgtcatacaatggctggtacagagggttgccaacccgcgagggggagctaatcccataaagccagtcgtagtccggatcgcagtctgcaactcgactgcgtgaagtcggaatcgctagtaatcgcggatcagaatgtcgcggtgaatacgttcccgggtcttgtacacaccgcccgtcacaccatgggagcgggttctgccagaagtaggttaccacggcagggttcgtgactgggggagtctaacaaggtgc---cgta
>t397945-Acidovorax
attgaacgctggcggcatgc-ttacacatgcaagtcgaacg-agtggcgaacgggtgagtaatacatcgga-acgtgcccgatcgtgggggataacgaggcgaaagc--ttgctataccgcatacgaacggagcggccgatggcagattaggtagttggtggggtaaaggcttaccaagcctacgatctgtagctggtctgagaggacgaccagccacactgggactgagacacggcccagactcctacgggaggcagcagtggggaattttggacaatgggcgcaagcctgatccagccatgccgcgtgcaggatgaaggc-ttcgggttgtaaactgcttttgtacggaacgcggtaccgtaagaataagcaccggctaac-tacgtgccagcagccgcggtaatacgtagggtgcaagcgttaatcggaattactgggcgtaaagcgtgcgcaggcggtgatgtaagacagatgtgaaatccccgggctcaacctgggaactgcatttgtgactgcatcgctggagtacggcagagggggatggaattccgcgtgtagcagtgaaatgcgtagatatgcggaggaacaccgatggcgaaggcaatcccctgggcctgtactgacgctcatgcacgaaagcgtggggagcaaacaggattagataccctggtagtccacgccctaaacgatgtcaactggttgttgggcagtaacgaagctaacgcgtgaagttgaccgcctggggagtacggccgcaaggttgaaactcaaaggaattgacggggacccgcacaagcggtggatgatgtggtttaattcgatgcaacgcgaaaaaccttacccacctttgacatgcaggtgctgcatggctgtcgtcagctcgtgtcgtgagatgttgggttaagtcccgcaacgagcgcaacccttgccattagttgccactctaatgggactgccggtgacaaaccggaggaaggtggggatgacgtcaagtcctcatggcccttataggtggggctacacacgtcatacaatggctggtacagagggttgccaacccgcgagggggagctaatcccataaagccagtcgtagtccggatcgcagtctgcaactcgactgcgtgaagtcggaatcgctagtaatcgcggatcagaatgtcgcggtgaatacgttcccgggtcttgtacacaccgcccgtcacaccatgggagcgggttctgccagaagtaggttaccacggcagggttcgtgactgggggagtctaacaaggtgc---cgta
>t391038-Burkholderia
attgaacgctggcggcatgccttacacatgcaagtcggacg-agtggcgaacgggtgagtaatacatcgga-acgtgtcctggagtgggggatagcccggcgaaagccggattaataccgcatactcaaggggcggccgatggcagattagctagttggtggggtaaaggcctaccaaggcgacgatctgtagctggtctgagaggacgaccagccacactgggactgagacacggcccagactcctacgggaggcagcagtggggaattttggacaatgggggcaaccctgatccagcaatgccgcgtgtgtgaagaaggccttcgggttgtaaagcacttttgtccggaaagcggtaccggaagaataagcaccggctaac-tacgtgccagcagccgcggtaatacgtagggtgcgagcgttaatcggaattactgggcgtaaagcgtgcgcaggcggttcgctaagaccgatgtgaaatccccgggcttaacctgggaactgcattggtgactggcgggctagagtatggcagaggggggtagaattccacgtgtagcagtgaaatgcgtagagatgtggaggaataccgatggcgaaggcagccccctgggccaatactgacgctcatgcacgaaagcgtggggagcaaacaggattagataccctggtagtccacgccctaaacgatgtcaactagttgtcgggtggtaacgtagctaacgcgtgaagttgaccgcctggggagtacggtcgcaagattaaaactcaaaggaattgacggggacccgcacaagcggtggatgatgtggattaattcgatgcaacgcgaaaaaccttacctacccttgacatgcaggtgctgcatggctgtcgtcagctcgtgtcgtgagatgttgggttaagtcccgcaacgagcgcaacccttgtccctagttgccactctagggagactgccggtgacaaaccggaggaaggtggggatgacgtcaagtcctcatggcccttatgggtagggcttcacacgtcatacaatggtcggaacagagggttgccaagccgcgaggtggagccaatcccagaaaaccgatcgtagtccggatcgcagtctgcaactcgactgcgtgaagctggaatcgctagtaatcgcggatcagcatgccgcggtgaatacgttcccgggtcttgtacacaccgcccgtcacaccatgggagtgggttttaccagaagtggctcaccacggtaggattcatgactggggtgagtg--taacaaggtagccgt
>t266265-Burkholderia
--------------------cttacacatgcaagtcgaacg-agtggcgaacgggtgagtaatacatcgga-acgtgtcctgtagtgggggatagcccggcgaaagccggattaataccgcatactacaggggcggccgatggcagattagctggttggtggggtaaaggcctaccaaggcgacgatctgtagctggtctgagaggacgaccagccacactgggactgagacacggcccagactcctacgggaggcagcagtggggaattttggacaatgggcgcaagcctgatccagcaatgccgcgtgtgtgaagaaggccttcgggttgtaaagcacttttgtccggaaagcggtaccggaagaataagcaccggctaac-tacgtgccagcagccgcggtaatacgtagggtgcaagcgttaatcggaattactgggcgtaaagcgtgcgcaggcggttcgctaagacagatgtgaaatccccgggcttaacctgggaactgcatttgtgactggcgggctagagtatggcagaggggggtagaattccacgtgtagcagtgaaatgcgtagagatgtggaggaataccgatggcgaaggcagccccctgggccaatactgacgctcatgcacgaaagcgtggggagcaaacaggattagataccctggtagtccacgccctaaacgatgtcaactagttgtcgggtggtaacgtagctaacgcgtgaagttgaccgcctggggagtacggtcgcaagattaaaactcaaaggaattgacggggacccgcacaagcggtggatgatgtggattaattcgatgcaacgcgaaaaaccttacctacccttgacatgcaggtgctgcatggctgtcgtcagctcgtgtcgtgagatgttgggttaagtcccgcaacgagcgcaacccttgtccctagttgccactccagggagactgccggtgacaaaccggaggaaggtggggatgacgtcaagtcctcatggcccttatgggtagggcttcacacgtcatacaatggtcggaacagagggtcgccaacccgcgagggggagccaatcccagaaaaccgatcgtagtccggatcgcactctgcaactcgggtgcgtgaagctggaatcgctagtaatcgcggatcagcatgccgcggtgaatacgttcccgggtcttgtacacaccgcccgtcacaccatgggagtgggttttaccagaagtggctcaccacggtaggattcatgactggggtgagtg--taacaaggtagccgt
>t272560-Burkholderia
attgaacgctggcggcatgccttacacatgcaagtcgaacg-agtggcgaacgggtgagtaatacatcgga-acatgtcctgtagtgggggatagcccggcgaaagccggattaataccgcatactatagggttggccgatggctgattagctagttggtggggtaaaggcctaccaaggcgacgatcagtagctggtctgagaggacgaccagccacactgggactgagacacggcccagactcctacgggaggcagcagtggggaattttggacaatgggcgcaagcctgatccagcaatgccgcgtgtgtgaagaaggccttcgggttgtaaagcacttttgtccggaaagcggtaccggaagaataagcaccggctaac-tacgtgccagcagccgcggtaatacgtagggtgcgagcgttaatcggaattactgggcgtaaagcgtgcgcaggcggtttgctaagaccgatgtgaaatccccgggctcaacctgggaactgcattggtgactggcaggctagagtatggcagaggggggtagaattccacgtgtagcagtgaaatgcgtagagatgtggaggaataccgatggcgaaggcagccccctgggccaatactgacgctcatgcacgaaagcgtggggagcaaacaggattagataccctggtagtccacgccctaaacgatgtcaactagttgttgggtagtaacgtagctaacgcgtgaagttgaccgcctggggagtacggtcgcaagattaaaactcaaaggaattgacggggacccgcacaagcggtggatgatgtggattaattcgatgcaacgcgaaaaaccttacctacccttgacatgcaggtgctgcatggctgtcgtcagctcgtgtcgtgagatgttgggttaagtcccgcaacgagcgcaacccttgtccttagttgccactctaaggagactgccggtgacaaaccggaggaaggtggggatgacgtcaagtcctcatggcccttatgggtagggcttcacacgtcatacaatggtcggaacagagggtcgccaacccgcgagggggagccaatcccagaaaaccgatcgtagtccggattgcactctgcaactcgagtgcatgaagctggaatcgctagtaatcgcggatcagcatgccgcggtgaatacgttcccgggtcttgtacacaccgcccgtcacaccatgggagtgggttttaccagaagtggctcaccacggtaggattcatgactggggtgagtg--taacaaggtagccgt
>t339670-Burkholderia
attgaacgctggcggcatgc-ttacacatgcaagtcgaacg-agtggcgaacgggtgagtaatacatcgga-acatgtcctgtagtgggggatagcccggcgaaagc-cggttaataccgcatactatagggttggccgatggctgattagctagttggtggggtaaaggcctaccaaggcgacgatcagtagctggtctgagaggacgaccagccacactgggactgagacacggcccagactcctacgggaggcagcagtggggaattttggacaatgggcgaaagcctgatccagcaatgccgcgtgtgtgaagaaggc-ttcgggttgtaaagcacttttgtccggaaagcggtaccggaagaataagcaccggctaac-tacgtgccagcagccgcggtaatacgtagggtgcgagcgttaatcggaattactgggcgtaaagcgtgcgcaggcggtttgttaagaccgatgtgaaatccccgggctcaacctgggaactgcattggtgactggcaagctagagtatggcagaggggggtagaattccacgtgtagcagtgaaatgcgtagagatgtggaggaataccgatggcgaaggcagccccctgggccaatactgacgctcatgcacgaaagcgtggggagcaaacaggattagataccctggtagtccacgccctaaacgatgtcaactagttgttgggtagtaacgtagctaacgcgtgaagttgaccgcctggggagtacggtcgcaagattaaaactcaaaggaattgacggggacccgcacaagcggtggatgatgtggattaattcgatgcaacgcgaaaaaccttacctacccttgacatgcaggtgctgcatggctgtcgtcagctcgtgtcgtgagatgttgggttaagtcccgcaacgagcgcaacccttgtccttagttgccactctaaggagactgccggtgacaaaccggaggaaggtggggatgacgtcaagtcctcatggcccttatgggtagggcttcacacgtcatacaatggtcggaacagagggttgccaacccgcgagggggagctaatcccagaaaaccgatcgtagtccggattgcactctgcaactcgagtgcatgaagctggaatcgctagtaatcgcggatcagcatgccgcggtgaatacgttcccgggtcttgtacacaccgcccgtcacaccatgggagtgggttttaccagaagtggctcaccacggtaggattcatgactgggggagtctaacaaggtgc---cgta
>t375286-Janthinobacterium
attgaacgctggcggcatgccttacacatgcaagtcgaacg-agtggcgaacgggtgagtaatatatcgga-acgtaccctagagtgggggataacgcagcgaaagttgcgctaataccgcatactcatggagcggccgatatctgattagctagttggtggggtaaaagcctaccaaggcatcgatcagtagctggtctgagaggacgaccagccacactggaactgagacacggtccagactcctacgggaggcagcagtggggaattttggacaatgggcgcaagcctgatccagcaatgccgcgtgagtgaagaaggccttcgggttgtaaagctcttttgtcagggaagcggtacctgaagaataagcaccggctaac-tacgtgccagcagccgcggtaatacgtagggtgcaagcgttaatcggaattactgggcgtaaagcgtgcgcaggcggttatgtaagtcagatgtgaaatccccgggctcaacctgggaatggcatttgagactgcatggctagagtgtgtcagaggggggtagaattccacgtgtagcagtgaaatgcgtagagatgtggaggaataccgatggcgaaggcagccccctgggataacactgacgctcatgcacgaaagcgtggggagcaaacaggattagataccctggtagtccacgccctaaacgatgtctactagttgtcgggtggtaacgcagctaacgcgtgaagtagaccgcctggggagtacggtcgcaagattaaaactcaaaggaattgacggggacccgcacaagcggtggatgatgtggattaattcgatgcaacgcgaaaaaccttacctacccttgacatgcaggtgctgcatggctgtcgtcagctcgtgtcgtgagatgttgggttaagtcccgcaacgagcgcaacccttgtcattagttgccactctaatgagactgccggtgacaaaccggaggaaggtggggatgacgtcaagtcctcatggcccttatgggtagggcttcacacgtcatacaatggtacatacagagggccgccaacccgcgagggggagctaatcccagaaagtgtatcgtagtccggattgtagtctgcaactcgactacatgaagttggaatcgctagtaatcgcggatcagcatgtcgcggtgaatacgttcccgggtcttgtacacaccgcccgtcacaccatgggagcgggtttcaccagaagtaggttaccacggtgggattcgtgactggggtgaagtcgtaacaaggtagccgt
>t452638-Polynucleobacter
attgaacgctggcggcatgccttacacatgcaagtcgaacg-agtggcgaacgggtgagtaatacatcgga-acgtaccttatcgtgggggataacgcagcgaaagctgtgctaataccgcatacgattagagcggccgatgcctgattagcttgttggtggggtaaaagcccaccaaggcgacgatcagtagctggtctgagaggacgatcagccacactgggactgagacacggcccagactcctacgggaggcagcagtgaggaattttggacaatgggggcaaccctgatccagcaatgccgcgtgagtgaagaaggcctttgggttgtaaagctcttttgtcagggaagcggtacctgaagaataagcaccggctaac-tacgtgccagcagccgcggtaatacgtagggtgcgagcgttaatcggaattactgggcgtaaagcgtgcgcaggcggttatacaagataggcgtgaaatccccgggcttaacctgggaatggcgcctgtgactgtatggctagagtgtgtcagaggggggtagaattccacgtgtagcagtgaaatgcgtagatatgtggaggaataccaatggcgaaggcagccccctgggataacactgacgctcatgcacgaaagcgtggggagcaaacaggattagataccctggtagtccacgccctaaacgatgctgactagttgttcgggagtaacgtagctaacgcgtgaagtcagccgcctggggagtacggtcgcaagattaaaactcaaaggaattgacggggacccgcacaagcggtggatgatgtggattaattcgatgcaacgcgaaaaccttacctaccc-ttgacatgcaggtgctgcatggctgtcgtcagctcgtgtcgtgagatgttgggttaagtcccgcaacgagcgcaacccttgtctttagttgccactctaaagagactgccggtgacaaaccggaggaaggtggggatgacgtcaagtcctcatggcccttatgggtagggcttcacacgtcatacaatggt-gcatcagagggttgccaacccgcgagggggagctaatctcagaaaatgcatcgtagtccgaacgt-agtctgcaactcgactactgaagct-ggaatcg-tagtaatcgcggat-agaatgtcgcggtgaatacgttcccgggtcttgtacacaccgcccgtcataccatgggagtgggttttgccagaagctgtctgccacggcagggttcatgactggggtaaagtcgtaacaaggtagccgt
>t381666-Ralstonia
attgaacgctggcggcatgccttacacatgcaagtcgaacg-agtggcgaacgggtgagtaatacatcgga-acgtgccctgtagtgggggataactagtcgaaagattagctaataccgcatactacag-agcggccgatgtctgattagctagttggtggggtaaaggcctaccaaggcgacgatcagtagc-ggtctgagaggacgatcagccaca-tgggactgagacacggcccagactcctacgggaggcagcagtggggaattttggacaatgggggcaaccctgatccagcaatgccgcgtgtgtgaagaaggccttcgggttgtaaagcacttttgtccggaaagcggtaccggaagaataagcaccggctaac-tacgtgccagcagccgcggtaatacgtagggtgcgagcgttaatcggaattactgggcgtaaagcgtgcgcaggcggttttgtaagacaggcgtgaaatccccgagctcaacttgggaatggcgcttgtgactgcaaggctagagtatgtcagaggggggtagaattccacgtgtagcagtgaaatgcgtagagatgtggaggaataccgatggcgaaggcagccccctgggacgtcactgacgctcatgcacgaaagcgtggggagcaaacaggattagataccctggtagtccacgccctaaacgatgtcaactagttgttg--cagtaacgtagctaacgcgtgaagttgaccgcctggggagtacggtcgcaagattaaaactcaaaggaattgacggggacccgcacaagcggtggatgatgtggattaattcgatgcaacgcgaaaaaccttacctacccttgacatgcaggtgctgcatggctgtcgtcagctcgtgtcgtgagatgttgggttaagtcccgcaacgagcgcaacccttgtctctagttgccactctagagagactgccggtgacaaaccggaggaaggtggggatgacgtcaagtcctcatggcccttatgggtagggcttcacacgtcatacaatggtgcgtacagagggttgccaacccgcgagggggagctaatcccagaaaacgcatcgtagtccggatcgtagtctgcaactcgactacgtgaagctggaatcgctagtaatcgcggatcagcatgccgcggtgaatacgttcccgggtcttgtacacaccgcccgtcacaccatgggagtgggttttgccagaagtagtttaccacggcagggttcatgactggggtgaagtcgtaacaaggtagcgta
>t164546-Cupriavidus
attgaacgctggcggcatgccttacacatgcaagtcgaacg-agtggcgaacgggtgagtaatacatcgga-acgtgccctgtcgtgggggataactagtcgaaagattagctaataccgcatacgatag-agcggccgatgtctgattagctagttggtggggtaaaggcctaccaaggcgacgatcagtagc-ggtctgagaggacgatcagccaca-tgggactgagacacggcccagactcctacgggaggcagcagtggggaattttggacaatgggggcaaccctgatccagcaatgccgcgtgtgtgaagaaggccttcgggttgtaaagcacttttgtccggaaagcggtaccggaagaataagcaccggctaac-tacgtgccagcagccgcggtaatacgtagggtgcgagcgttaatcggaattactgggcgtaaagcgtgcgcaggcggtttgataagacaggcgtgaaatccccgggctcaacctgggaatggcgcttgtgactgtcaggctagagtgcgtcagaggggggtagaattccacgtgtagcagtgaaatgcgtagagatgtggaggaataccgatggcgaaggcagccccctgggacgtgactgacgctcatgcacgaaagcgtggggagcaaacaggattagataccctggtagtccacgccctaaacgatgtcaactagttgttg--cagtaacgtagctaacgcgtgaagttgaccgcctggggagtacggtcgcaagattaaaactcaaaggaattgacggggacccgcacaagcggtggatgatgtggattaattcgatgcaacgcgaaaaaccttacctacccttgacatgcaggtgctgcatggctgtcgtcagctcgtgtcgtgagatgttgggttaagtcccgcaacgagcgcaacccttgtctctagttgccactctagagagactgccggtgacaaaccggaggaaggtggggatgacgtcaagtcctcatggcccttatgggtagggcttcacacgtcatacaatggtgcgtacagagggttgccaacccgcgagggggagctaatcccagaaaacgcatcgtagtccggatcgtagtctgcaactcgactacgtgaagctggaatcgctagtaatcgcggatcagcatgccgcggtgaatacgttcccgggtcttgtacacaccgcccgtcacaccatgggagtgggttttgccagaagtagtttaccacggcagggttcatgactggggtgaagtcgtaacaaggtagcgta
>t267608-Ralstonia
attgaacgctggcggcatgccttacacatgcaagtcgaacg-agtggcgaacgggtgagtaatacatcgga-acgtgccctgtagtgggggataactagtcgaaagactagctaataccgcatactataggagcggccgatgtctgattagctagttggtggggtaaaggcccaccaaggcgacgatcagtagctggtctgagaggacgatcagccacactgggactgagacacggcccagactcctacgggaggcagcagtggggaattttggacaatgggggcaaccctgatccagcaatgccgcgtgtgtgaagaaggccttcgggttgtaaagcacttttgtccggaaagcggtaccggaagaataaggaccggctaac-tacgtgccagcagccgcggtaatacgtagggtccaagcgttaatcggaattactgggcgtaaagcgtgcgcaggcggttgtgcaagaccgatgtgaaatccccgggcttaacctgggaattgcattggtgactgcacggctagagtgtgtcagagggaggtagaattccacgtgtagcagtgaaatgcgtagagatgtggaggaataccgatggcgaaggcagcctcctgggataacactgacgctcatgcacgaaagcgtggggagcaaacaggattagataccctggtagtccacgccctaaacgatgtcaactagttgttgggtagtaacgtagctaacgcgtgaagttgaccgcctggggagtacggtcgcaagattaaaactcaaaggaattgacggggacccgcacaagcggtggatgatgtggattaattcgatgcaacgcgaaaaaccttacctacccttgacatgcaggtgctgcatggctgtcgtcagctcgtgtcgtgagatgttgggttaagtcccgcaacgagcgcaacccttgtctctagttgccactctagagagactgccggtgacaaaccggaggaaggtggggatgacgtcaagtcctcatggcccttatgggtagggcttcacacgtcatacaatggtgcatacagagggttgccaagccgcgaggtggagctaatcccagaaaatgcatcgtagtccggatcgtagtctgcaactcgactacgtgaagctggaatcgctagtaatcgcggatcagcatgccgcggtgaatacgttcccgggtcttgtacacaccgcccgtcacaccatgggagtgggctttaccagaagtagtttaccacggtagggttcatgactggggtgaagtcgtaacaaggtagccgt
>t292415-Thiobacillus
attgaacgctggcggaatgctttacacatgcaagtcgaacg-agtggcgaacgggtgagtaatgcgtcgga-acgtaccgagtaatgggggataacgcaccgaaaggtgtgctaataccgcatattattc-agcggccgacgtctgattagctagttggtggggtaaaggcctaccaaggcgacgatcagtagc-ggtctgagaggatgatccgccaca-tgggactgagacacggcccagactcctacgggaggcagcagtggggaattttggacaatgggcgaaagcctgatccagccattccgcgtgagtgaagaaggccttcgggttgtaaagctctttcagctggaaagcggtaccagcagaagaagcaccggctaac-tacgtgccagcagccgcggtaatacgtagggtgcgagcgttaatcggaattactgggcgtaaagcgtgcgcaggcggattgttaagcaagatgtgaaatccccgggcttaacctgggaatggcattttgaactggcagtctagagtgcgtcagaggggggtggaattccacgtgtagcagtgaaatgcgtagagatgtggaggaacaccgatggcgaaggcagccccctgggatgacactgacgctcatgtacgaaagcgtgggtagcaaacaggattagataccctggtagtccacgccctaaacgatgtcaactggttgttgggtagtaacgaagctaacgcgtgaagttgaccgcctggggagtacggtcgcaagattaaaactcaaaggaattgacggggacccgcacaagcggtggatgatgtggattaattcgatgcaacgcgaaaaaccttacctacccttgacatgcaggtgctgcatggctgtcgtcagctcgtgtcgtgagatgttgggttaagtcccgcaacgagcgcaacccttatcattagttgccactctaatgagactgccggtgacaaaccggaggaaggtggggatgacgtcaagtcctcatggcccttatgggtagggcttcacacgtcatacaatggtcggtacagagggttgccaagccgcgaggtggagccaatcccagaaagccgatcgtagtccggattgttctctgcaactcgagagcatgaagtcggaatcgctagtaatcgcggatcagcatgtcgcggtgaatacgttcccgggtcttgtacacaccgcccgtcacaccatgggagtggatc-tggcagaagtaggttaccacgctgggtttcatgactggggtgaagtcgtaacaaggtagccgt
>t272831-Neisseria
attgaacgctggcggcatgctttacacatgcaagtcggacg-agtggcgaacgggtgagtaacatatcgga-acgtaccgagtagtgggggataactgatcgaaagatcagctaataccgcatactattcgagcggccgatatctgattagctagttggtggggtaaaggcctaccaaggcgacgatcagtagcgggtctgagaggatgatccgccacactgggactgagacacggcccagactcctacgggaggcagcagtggggaattttggacaatgggcgcaagcctgatccagccatgccgcgtgtctgaagaaggccttcgggttgtaaaggacttttgtcagggaagcggtacctgaagaataagcaccggctaac-tacgtgccagcagccgcggtaatacgtagggtgcgagcgttaatcggaattactgggcgtaaagcgggcgcagacggttacttaagcaggatgtgaaatccccgggctcaacccgggaactgcgttctgaactgggtgactcgagtgtgtcagagggaggtagaattccacgtgtagcagtgaaatgcgtagagatgtggaggaataccgatggcgaaggcagcctcctgggacaacactgacgttcatgcccgaaagcgtgggtagcaaacaggattagataccctggtagtccacgccctaaacgatgtcaattagctgttggctagtagcgtagctaacgcgtgaaattgaccgcctggggagtacggtcgcaagattaaaactcaaaggaattgacggggacccgcacaagcggtggatgatgtggattaattcgatgcaacgcgaagaaccttacctggtcttgacatgcaggtgctgcatggctgtcgtcagctcgtgtcgtgagatgttgggttaagtcccgcaacgagcgcaacccttgtcattagttgccactctaatgagactgccggtgacaagccggaggaaggtggggatgacgtcaagtcctcatggcccttatgaccagggcttcacacgtcatacaatggtcggtacagagggtagccaagccgcgaggcggagccaatctcacaaaaccgatcgtagtccggattgcactctgcaactcgagtgcatgaagtcggaatcgctagtaatcgcaggtcagcatactgcggtgaatacgttcccgggtcttgtacacaccgcccgtcacaccatgggagtgggggataccagaagtaggttaccacggtatgcttcatgactggggtgaagtcgtaacaaggtagccgt
>t557598-Laribacter
attgaacgctggcggcatg-cttacacatgcaagtcgaacg-agtggcgaacgggtgagtaatgcatcgga-acgtaccgagtaatgggggataacgcatcgaaaggtgtgctaataccgcatattattcgagcggccgatgccggattagctagttggtggggtaaaggctcaccaaggcgacgatccgtagcaggtctgagaggatgatctgccacactgggactgagacacggcccagactcctacgggaggcagcagtggggaattttggacaatgggggcaaccctgatccagccatgccgcgtgtctgaagaaggccttcgggttgtaaaggacttttgtcagggaggcagtacctgaagaataagcaccggctaac-tacgtgccagcagccgcggtaatacgtagggtgcaagcgttaatcggaattactgggcgtaaagcgtgcgcaggcggtttgaaaagtcagctgtgaaagccccgggctcaacctgggaactgcggttgaaactctcaagctagagtgcgtcagaggggggtggaattccacgtgtagcagtgaaatgcgtagagatgtggaggaacaccaatggcgaaggcagccccctgggatgacactgacgctcatgcacgaaagcgtggggagcaaacaggattagataacctggtagtccacgccctaaacgatgtcgactagccgttggatggtggcgcagctaacgcgtgaagtcgaccgcctggggagtacggtcgcaagattaaaactcaaaggaattgacgggggcccgcacaagcggtggatgatgtggattaattcgatgcaacgcgaaaaaccttacctggtcttgacatgcaggtgctgcatggctgtcgtcagctcgtgtcgtgagatgttgggttaagtcccgcaacgagcgcaacccttgtcattagttgccactctaatgagactgccggtgacaaaccggaggaaggtggggatgacgtcaagtcctcatggcccttatgaccagggcttcacacgtcatacaatggtcggtacagagggtcgctaagccgcgaggtagtgccaatctcataaaaccgatcgtagtccggatcgcagtctgcaactcgactgcgtgaagtcggaatcgctagtaatcgcggatcagcatgtcgcggtgaatacgttcccgggccttgtacacaccgcccgtcacaccatgggagtggaatccgccagaagtgggttaccacggtaggtttcatgactggggtgaagtcgtaacaaggtagccgt
>t243365-Chromobacterium
attgaacgctggcggcatgctttacacatgcaagtcgaacg-agtggcgaacgggtgagtaatgcgtcgga-atgtaccgtgtaatgggggatagctcggcgaaagccggattaataccgcatattatacgagcagccgacgtctgattagctagttggtgaggtaagagctcaccaaggcgacgatcagtagcgggtctgagaggatgatccgccacactgggactgagacacggcccagactcctacgggaggcagcagtggggaattttggacaatgggggcaaccctgatccagccatgccgcgtgtctgaagaaggccttcgggttgtaaaggacttttgtcagggaggcagtacctgaagaataagcaccggctaac-tacgtgccagcagccgcggtaatacgtagggtgcgagcgttaatcggaattactgggcgtaaagcgtgcgcaggcggttgtgcaagtctgatgtgaaagccccgggcttaacctgggaacggcattggagactgcacagctagagtgcgtcagaggggggtagaattccacgtgtagcagtgaaatgcgtagagatgtggaggaataccgatggcgaaggcagccccctgggatgacactgacgctcatgcacgaaagcgtggggagcaaacaggattagataccctggtagtccacgccctaaacgatgtcaactagctgttgggtggtagcgtagctaacgcgtgaagttgaccgcctggggagtacggccgcaaggttaaaactcaaaggaattgacggggacccgcacaagcggtggatgatgtggattaattcgatgcaacgcgaaaaaccttacctgctcttgacatgcaggtgctgcatggctgtcgtcagctcgtgtcgtgagatgttgggttaagtcccgcaacgagcgcaacccttgtcattagttgccactctaatgagactgccggtgacaaaccggaggaaggtggggatgacgtcaagtcctcatggcccttatgagcagggcttcacacgtcatacaatggtcggtacagagggttgccaagccgcgaggtggagctaatctcagaaaaccgatcgtagtccggatcgcactctgcaactcgagtgcgtgaagtcggaatcgctagtaatcgcagatcagcatgctgcggtgaatacgttcccgggtcttgtacacaccgcccgtcacaccatgggagtgagtttcaccagaagtgggttaccacggtgggattcat-------------------------------
>t583345-Methylotenera
attgaacgctggcggaatgctttacacatgcaagtcgaacg-agtggcgaacgggtgagtaatgtatcgga-acgtatccaataatgggggataactaaccgaaaggttagctaataccgcatattaatggagcggccgatatctgattagctagttggtgaggtaaaagctcaccaaggcgacgatcagtagctggtctgagaggacgaccagccacactggaactgagacacggtccagactcctacgggaggcagcagtggggaattttggacaatgggcgaaagcctgatccagccattccgcgtgagtgaagaaggccttcgggttgtaaagctctttcgcaagggaagcggtaccttgataagaagcaccggctaac-tacgtgccagcagccgcggtaatacgtagggtgcgagcgttaatcggaattactgggcgtaaagcgtgcgcaggcggtttggtaagtcagatgtgaaatccccgagctcaacttgggaactgcgtttgaaactaccagactagaatatgtcagaggggggtagaattccacgtgtagcagtgaaatgcgtagagatgtggaggaataccaatggcgaaggcagccccctgggataatattgacgctcatgcacgaaagcgtggggagcaaacaggattagataccctggtagtccacgccctaaacgatgtctactagttgttggttggtaacgcagctaacgcgtgaagtagaccgcctggggagtacggtcgcaagattaaaactcaaaggaattgacgggggcccgcacaagcggtggattatgtggattaattcgatgcaacgcgaaaaaccttacctggccttgacatgcaggtgctgcatggctgtcgtcagctcgtgtcgtgagatgttgggttaagtcccgcaacgagcgcaacccttgccattaattgccactttaatgggactgccggtgacaaaccggaggaaggtggggatgacgtcaagtcctcatggcccttatggccagggcttcacacgtaatacaatggtcggtacagagggttgccaagccgcgaggtggagccaatcccagaaagccgatcgtagtccggattgtagtctgcaactcgactacatgaagtcggaatcgctagtaatcgcggatcagcatgtcgcggtgaatacgttcccgggccttgtacacaccgcccgtcacaccatgggagtgggttttaccagaagtaggttaccacggtagtattcatgactggggtgaagtcgtaacaaggtagccgt
>t582744-Methylovorus
attgaacgctggcggcatgctttacacatgcaagtcgaacg-agtggcgaacgggtgagtaatatatcgga-acgtaccgtattgtgggggataactagtcgaaaa-ttagctaataccgcatacagaacgagcggccgatatctgattagctagttggtggggtaaaggcccaccaaggcgacgatcagtagctggtctgagaggacgaccagccacactggaactgagacacggtccagactcctacgggaggcagcagtggggaattttggacaatgggcgcaagcctgatccagccatgccgcgtgagtgaagaaggccttcgggttgtaaagctctttcgcaaggaaagcggtaccttgataagaagcaccggctaac-tacgtgccagcagccgcggtaatacgtagggtgcgagcgttaatcggaattactgggcgtaaagcgagcgcaggcggttttgtaagtcagatgtgaaagccccgggctcaacctgggaactgcgtttgaaactgcaaggctagagtatgggagaggggggtagaattccacgtgtagcagtgaaatgcgtagagatgtggaggaataccaatggcgaaggcagccccctggcctaatactgacgctcatgctcgaaagcgtggggagcaaacaggattagataccctggtagtccacgccctaaacgatgtctactagttgtt-ggtagtaacgcagctaacgcgtgaagtagaccgcctggggagtacggtcgcaagattaaaactcaaaggaattgacgggggcccgcacaagcggtggattatgtggattaattcgatgcaacgcgaaaaaccttaccggcctt-gacatgcaggtgctgcatggctgtcgtcagctcgtgtcgtgagatgttgggttaagtcccgcaacgagcgcaacccttgccaataattgccactttattgggactgccggtgacaaaccggaggaaggtggggatgacgtcaagtcctcatggcccttat-ggcagggcttcacacgtaatacaatggc-ggtacagagggttgccaacccgcgagggggagccaatcccagaaagcga-tcgtagtccggattgcagtctgcaactcgactgcatgaagtcggaatcgctagtaatcgcggatcag-atgtcgcggtgaatacgttcccgggccttgtacacaccgcccgtcacaccatgggagtgggttta-ccagaagtagtttaccacggtaggattcatgactggggtgaagtcgtaacaaggtagccgt
>t265072-Methylobacillus
attgaacgctggcggcatgctttacacatgcaagtcgaacg-agtggcgaacgggtgagtaatatatcgga-acgtgtccaataatgggggataactagtcgaaaa-ttagctaataccgcatattaatggagcggccgatatctgattagctagttggtggggtaaaagcctaccaaggcgacgatcagtagctggtctgagaggatgatcagccacactgggactgagacacggcccagactcctacgggaggcagcagtggggaattttggacaatgggcgcaagcctgatccagccatgccgcgtgagtgaagaaggccttcgggttgtaaagctctttcgcaaggaaagcggtaccttgataagaagcaccggctaac-tacgtgccagcagccgcggtaatacgtagggtgcaagcgttaatcggaattactgggcgtaaagcgagcgcaggcggttttgtaagtcagatgtgaaagccccgggctcaacctgggaactgcgtttgaaactacaaggctagagtatgggagagggaggtagaattccacgtgtagcagtgaaatgcgtagagatgtggaggaataccaatggcgaaggcagcctcctggcctaatactgacgctcatgctcgaaagcgtggggagcaaacaggattagataccctggtagtccacgccctaaacgatgtcaactagttgtt-ggtagtaacgcagctaacgcgtgaagttgaccgcctggggagtacggtcgcaagattaaaactcaaaggaattgacgggggcccgcacaagcggtggattatgtggattaattcgatgcaacgcgaaaaaccttaccggcctt-gacatgcaggtgctgcatggctgtcgtcagctcgtgtcgtgagatgttgggttaagtcccgcaacgagcgcaacccttgccaataattgccactttattgggactgccggtgacaaaccggaggaaggtggggatgacgtcaagtcctcatggcccttat-ggcagggcttcacacgtaatacaatggc-ggtacagagggttgccaacccgcgagggggagctaatctcagaaagcga-tcgtagtccggattgcagtctgcaactcgactgcatgaagtcggaatcgctagtaatcgcggatcag-atgtcgcggtgaatacgttcccgggccttgtacacaccgcccgtcacaccatgggagtgggttca-ccagaagtaggttac----------------------------------------------
>t243159-Acidithiobacillus
attgaacgctggcggcatgcctaacacatgcaagtcgaacg-agtggcggacgggtgagtaatgcgtagga-atctgtcttttagtgggggacaacccagggaaacttgggctaataccgcatgctaagagaggagcctacgtccgattagctagttggcggggtaaaggcccaccaaggcgacgatcggtagctggtctgagaggacgaccagccacactgggactgagacacggcccagactcctacgggaggcagcagtggggaatttttcgcaatgggggcaaccctgacgaagcaatgccgcgtggatgaagaaggccttcgggttgtaaagtcctttcgtggaggacgcgtgaatccaagaagaagcaccggctaac-tccgtgccagcagccgcggtaatacggggggtgcaagcgttaatcggaatcactgggcgtaaagggtgcgtaggcggtacgttaggtctgtcgtgaaatccccgggctcaacctgggaatggcggtggaaaccggtgtactagagtatgggagagggtggtggaattccaggtgtagcggtgaaatgcgtagagatctggaggaacatcagtggcgaaggcggccacctggcccaatactgacgctgaggcacgaaagcgtggggagcaaacaggattagataccctggtagtccacgccctaaacgatgaatactagatgtttgggagtgtcgtagctaacgcgataagtattccgcctgggaagtacggccgcaaggttaaaactcaaaggaattgacgggggcccgcacaagcggtggagcatgtggtttaattcgatgcaacgcgaagaaccttacctgggcttgacatgcaggtgctgcatggctgtcgtcagctcgtgtcgtgagatgttgggttaagtcccgcaacgagcgcaacccttgtccttagttgccactctagggagactgccggtgacaaaccggaggaaggtggggatgacgtcaagtcctcatggcctttatgtccagggctacacacgtgctacaatggcgcgtacagagggaagccaagccgcgaggtggagcagaccccagaaagcgcgtcgtagttcggattgcagtctgcaactcgactgcatgaagtcggaatcgctagtaatcgcggatcagcatgccgcggtgaatacgttcccgggccttgtacacaccgcccgtcacaccatgggagtggattgtaccagaagcagcttaccacggtatggttcatgactggggtgaagtcgt--------------
>t156889-Magnetococcus
aacgaacgttggtggcatgcttaacacatgcaagtcgaacggacatgcgcacgggtgagtaacgcgtggatgacctacccagatgtgggggacaacagttggaaacgactgctaataccgcatacatttggaggggtccgcgttggattaggtagttggtggggtaaaggcctaccaagccgacgatccatagctggtctgagaggatgatcagccacactggaactgagacacggtccagactcctacgggaggcagcagtggggaatattgcgcaatgggggaaaccctgacgcagcaatgccacgtgaatgatgaaggccttcgggttgtaaagttcttttagtagggaagcggtacctacagaaaaagctccggctaac-tccgtgccagcagccgcggtaatacggagggggcaaacgttgttcggaatcactgggcgtaaagggcgcgtaggcggttatctaagccagaagtgaaatctcggggctcaacctcgaaactgcttttggaactggaagactagaatccggtagaggatggtggaattccccgtgtagaggtgaaattcgtagatatggggaggaacaccggaggcgaaggcggccatctgggccggtattgacgctgaggcgcgaaagtgtgggtagcgaacaggattagataccctggtagtccacaccgtaaacgatgagtgctagtagttgcgcggctacgaagttaacacgataagcactccgcctggggagtacggccgcaaggttaaaactcaaaggaattgacgggggcccgcacaagcggtggagcatgtggtttaattcgatgcaacgcgaagaaccttacctgcttttgacatccaggtgctgcatggctgtcgtcagctcgtgtcgtgagatgttgggttaagtcccgcaacgagcgcaacccctgcctttagttgccactctagaggaactgccggtgttaagccggaggaaggtggggatgacgtcaagtcatcatggcccttatgggcagggctacacacgtgctacaatggcggatacagagggcggcgaagcagtgatgtggagcgaatcttt-aaagtccgtctcagttcggattggagtctgcaactcgactccatgaagttggaatcgctagtaatcgcggatcagcatgccgcggtgaatacgttcccgggccttgtacacaccgcccgtcacaccatgggagttggttttacccgaagccggtgtctacggtaagatcagcgactggggtgaagtcgtaacaaggtagccgt
>t335992-Candidatus
aacgtacgctggcggcacgcctaacacatgcaagtcgaacgaagtggcagacgggtgagtaacatgtgggt-atctaccctttggcctggaataacacgaggaaacttgtgctaataccggataccattggatgagcccgcacttgattagtttgttggtagggtaatggcctaccaagactatgatcaatagctgatttgagaggatgatcagccacattgggactgagacacggcccaaactcctacgggaggcagcagtggggaatcttgcacaatggaggaaactctgatgcagcgatgccgcgtgagtgaagaaggcctttgggttgtaaagctctttcgtcggggaagctgtacccgaataagaaggtccggctaac-ttcgtgccagcagccgcggtaatacgaagggacctagcgtagttcggaattactgggcttaaagagttcgtaggtggttgaaaaagttggtggtgaaatcccagagcttaactctggaactgccatcaaaacttttcagctagagtatgatagaggaaagcagaatttctagtgtagaggtgaaattcgtagatattagaaagaataccaattgcgaaggcagctttctggatcattactgacactgaggaacgaaagcatgggtagcgaagaggattagataccctcgtagtccatgccgtaaacgatgtgtgttagacgttggacagtgtcgcagggaaaccgataaacacaccgcctggggagtacgaccgcaaggttaaaactcaaatgaattgacggggacccgcacaagtagtggagcatgtggtttaattcgaagatacgcgcagaaccttaccaacacttgacatgcaggtgctgcatggctgtcgtcagctcgtgtcgtgagatgttgggttaagtcccgcaacgagcgcaaccctcacttttagttgccactctgaaagaactgccagtgataagctggaggaaggtggggatgacgtcaagtcctcatggcccttacgtgttgggctacacacgtgctacaatggcatctacaacaggaagcaaaacggcaacgttaagcaaatcccg-aaaagatgcctcagttcggattgcactctgcaactcgagtgcatgaagctggaattactagtaatcgtggatcagcgtgccacggtgaatgcgttcccgggtcttgtacacaccgcccgtcacaccatgggagttggttctaccttaaggcaatgaccacggtatagtcagcgactggggtgaagtcgtaacaaggtagccgt
>t334380-Orientia
aacgaacgctggcggcatgcctaacacatgcaagtcgaacgaagtggcaaacgggtgagtaacacgtggga-atctgcccatcagtacggaataacatttagaaataagtgctaataccgtatgctgatggatgagcccgcggcagattaggtagttggtaaggtaatggcttaccaagcctgtgatctgtagctggtctgagaggacgaacagccacactgggactgagacacggcccagactcctacggggggcagcagtggggaatattggacaatgggcgaaagcctgatccagcaatgccgcgtgagtgatgaaggccttagggttgtaaagctcttttagtagggatgcagtacctacagaaaaagccccggctaac-tccgtgccagcagccgcggtaagacggagggggctagcgttgttcggaattactgggcgtaaagggcgcgtaggcggtttaataagttaggagtgaaatcccggggcttaaccctggaactgcttctaaaactgttaggctagagtgtggtagaggatgatggaatttctagtgtagaggtaaaattcttagatattagaaggaacaccagtggcgaaagctgtcatctgggccattactgacgctgaggcgcgaaagcgtggggagcaaacaggattagataccctggtagtccacgctgtaaacgatgagtgctagatattgggcagtttcgtagctaacgcattaagcactccgcctggggagtacggtcgcaagattaaaactcaaaggaattgacgggggcccgcacaagcggtggagcatgcggtttaattcgatgatccgcgaaaaaccttaccaactcttgacatgcaggtgttgcatggctgtcgtcagctcgtgtcgtgagatgttgggttaagtcccgcaacgagcgcaacccttattcttatttgcaactataggaaaactgccggtgctaagccggaggaaggtggggatgaggtcaagtcatcatggcccttatgagttgggctacacgcgtgctacaatggtacctacagaatgatgcaatacggtaacgtggagctaatcatt-aaaaggtatctcagttcggattgcactctgcaactcgagtgcatgaagtcggaatcgctagtaatcgcggatcagcatgccgcggtgaatacgttctcgggccttgtacacactgcccgtcgcaccatgggagtcagtggtacctgaagttggtaaccacggtagaactggtgactggggtaaagtcgtaacaaggtagccgt
>t336407-Rickettsia
aacgaacgctatcggtatgcttaacacatgcaagtcgaacggagtggcagacgggtgagtaacacgtggga-atctgcccatcagtacggaataacttttagaaataaaagctaataccgtatactgatggatgagcccgcgtcagattaggtagttggtgaggtaatggctcaccaagcctacgatctgtagctggtctgagaggatgatcagccacactgggactgagacacggcccagactcctacgggaggcagcagtggggaatattggacaatgggcgaaagcctgatccagcaataccgagtgagtgatgaaggccctagggttgtaaagctcttttagcaaggaagcgttacttgcagaaaaagccccggctaac-tccgtgccagcagccgcggtaagacggagggggctagcgttgttcggaattactgggcgtaaagagtgcgtaggcggtttagtaagttggaagtgaaagcccggggcttaacctcggaattgctttcaaaactactaatctagagtgtagtaggggatgatggaattcctagtgtagaggtgaaattcttagatattaggaggaacaccggtggcgaaggcggtcatctgggctacaactgacgctgatgcacgaaagcgtggggagcaaacaggattagataccctggtagtccacgccgtaaacgatgagtgctagatattgggcggtttcgcagctaacgcattaagcactccgcctggggagtacggtcgcaagattaaaactcaaaggaattgacgggggctcgcacaagcggtggagcatgcggtttaattcgatgttacgcgaaaaaccttaccaacccttgacatgcaggtgttgcatggctgtcgtcagctcgtgtcgtgagatgttgggttaagtcccgcaacgagcgcaaccctcattcttatttgcaactataagaaaactgccggtgataagccggaggaaggtggggacgacgtcaagtcatcatggcccttacgggttgggctacacgcgtgctacaatggtgtttacagagggaagcaagacggcgacgtggagcaaatccct-aaaagacatctcagttcggattgttctctgcaactcgagagcatgaagttggaatcgctagtaatcgcggatcagcatgccgcggtgaatacgttctcgggccttgtacacactgcccgtcacgccatgggagttggttttacctgaaggtggcaaccacggtaaaattagcgactggggtgaagtcgtaacaaggtagccgt
>t293614-Rickettsia
aacgaacgctatcggtatgcttaacacatgcaagtcggacggagtggcgaacgggtgagtaacacgtggga-atctgcccatcagtacggaataacttttagaaataaaagctaataccgtatactgatggatgagcccgcgtcggattaggtagttggtgaggtaacggctcaccaagccgacgatctgtagttggtctgagaggatgatcagccacactgggactgagacacggcccagactcctacgggaggcagcagtggggaatattggacaatgggcgaaagcctgatccagcaataccgagtgagtgatgaaggccctagggttgtaaagctcttttagcaaggaagcgttacttgcagaaaaagccccggctaac-tccgtgccagcagccgcggtaagacggagggggctagcgttgttcggaattactgggcgtaaagagtgcgtaggcggtttagtaagttggaagtgaaagcccggggcttaacctcggaattgctttcaaaactactaatctagagtgtagtaggggatgatggaattcctagtgtagaggtgaaattcttagatattaggaggaacaccggtggcgaaggcggtcatctgggctacgactgacgctgatgcacgaaagcgtggggagcaaacaggattagataccctggtagtccacgccgtaaacgatgagtgctagatatcggacggtttcgcagctaacgcattaagcactccgcctggggagtacggtcgcaagattaaaactcaaaggaattgacgggggctcgcacaagcggtggagcatgcggtttaattcgatgttacgcgaaaaaccttaccaacctttgacatgcaggtgttgcatggctgtcgtcagctcgtgtcgtgagatgttgggttaagtcccgcaacgagcgcaaccctcattcttatttgcaactataagaaaactgccggtgataagccggaggaaggtggggacgacgtcaagtcatcatggcccttatgggttgggctacacgcgtgctacaatggtgtttacagagggaagcaagacggtaacgtggagcaaatccct-aaaagacatctcagttcggattgttctctgcaactcgagagcatgaagttggaatcgctagtaatcgcggatcagcatgccgcggtgaatacgttctcgggccttgtacacactgcccgtcacgccatgggagttggttttacctgaaggtggcaaccacggtagaattagcgactggggtgaagtcgtaacaaggtagccgt
>t434131-Neorickettsia
aacgaacgctagcggtaggcttaacacatgcaagtcgaacggcgtggcagacgggtgcgtaacgcgtggga-acttgcctggtagtagggaataaccagtggaaacattgggcaacaccctatactatcagataggcccgcgttagattagctagttggtggggtaatggcctaccaaggcgacgatctatagctggtctgagaggatgatcagccacactggaactgagacacggtccagactcctacgggaggcagcagtgaggaatattggacaatgggcgaaagcctgatccagccataccgcatgagtgatgaaggcccttgggttgtaaagctcttttagtggggaagcggtacccacagaagaagtcccggctaac-tccgtgccagcagccgcggtaatacggagggggctagcgttgttcggaattactgggcgtaaagggtgcgtaggcggtcccgtaagttaggtgtgaaatccttgggcttaacccaagaactgcatttaaaactgtgggactcgaacgtgagagagggcaatggaatttttggtgtaggggtgaaatccgtagatatcaagaggaacgtcaggggcgaaagcgattgcctggatcacagttgacgctgaggcacgaaagcgtggggagcaaacaggattagataccctggtagtccacgctgtaaacgatgagtgttaaaagtgggtctgctttgtagctaacgcgttaaacactccgcctggggactacggtcgcaagactaaaactcaaaggaattgacggggactcgcacaagcggtggagtatgtggtttaattcgatgcaacgcgaaaaaccttaccataccttgacatgcaggtgttgcatggctgtcgtcagctcgtgtcgtgagatgttgggttaagtcccgcaacgagcgcaaccctcatccttagttgcaactttaaggaaactgccagtgacaagctggaggaaggtggggacgacgtcaagtcatcatggcccttatggtatgggctacacacgtactacaatggcaactacaatgagcagctacaccgtaaggtgacgccaatctcttaaaggttgtctcagtacggattgccttctgcaactcgaaggcatgaagttggaatcgctagtaatcgcagatcagcatgctgcggtgaatacgttctcgggtcttgtacacactgcccgtcaggccatgggagttcatcttactcgaagctagtatctacggtggggtgggtgactggggttaagtcgtaacaaggtagccgt
>t570417-Wolbachia
aatgaacgctggcggcaggcctaacacatgcaagtcgaacggagtggcagacgggtgagtaatgtatagga-atctacctagtagtacggaataattgttggaaacgacaactaataccgtatactattagatgagcctatattagattagctagttggtggggtaatagcctaccaaggtaatgatctatagctgatctgagaggatgatcagccacactggaactgagatacggtccagactcctacgggaggcagcagtggggaatattggacaatgggcgaaagcctgatccagccatgccgcatgagtgaagaaggcctttgggttgtaaagctcttttagtgaggaagcggtactcacagaagaagtcctggctaac-tccgtgccagcagccgcggtaatacggagagggctagcgttattcggaattattgggcgtaaagggcgcgtaggctggttaataagttaaaagtgaaatcccgaggcttaaccttggaattgcttttaaaactattaatctagagattgaaagaggatagaggaattcctgatgtagaggtaaaattcgtaaatattaggaggaacaccagtggcgaagg-gtctatctggttcaaatctgacgctgaagc-cgaaggcgtggggagcaaacaggattagataccctggtagtccacgctgtaaacgatgaatgttaaatatggggctgtattacagctaacgcgttaaacattccgcctggggactacggtcgcaagattaaaactcaaaggaattgacggggacccgcacaagcgg--tagcatgtggtttaattcgatgcaacgcgaaaaaccttaccacttcttgacatgcaagtgttgcatggctgtcgtcagctcgtgtcgtgagatgttgggttaagtcccgcaacgagcgcaaccctcatccttagttgctactttaaggaaactgccagtgataagctggaggaaggtggggatgatgtcaagtcatcatggcctttatggagtgggctacacacgtgctacaatggtgtctacaatgggctgcaggtgcgcaagcctaagctaatccct-aaaagacatctcagttcggattgtactctgcaactcgagtacatgaagttggaatcgctagtaatcgtggatcagcatgccacggtgaatacgttctcgggtcttgtacacactgcccgtcacgccatgggaattggtttcactcgaagctaatatttaaagtgggatcagtgactggggtg---------------------
>t292805-Wolbachia
aatgaacgctggcggcaggcctaacacatgcaagttgaacggagtagcagacgggtgagtaatgtatagga-atctacctagtagtacggaataattgttggaaacggcaactaataccgtatactattagatgagcctatattagattagctagttggtagggtaatggcctaccaaggcagtaatctatagctgatctgagaggatgatcagccacactggaactgagatacggtccagactcctacgggaggcagcagtggggaatattggacaatgggcgaaagcctgatccagccatgccgcatgagtgaagaaggcctttgggttgtaaagctctttcagtgaggaagcggtactcacagaagaagtcctggctaac-tccgtgccagcagccgcggtaatacggagagggctagcgttattcggaattattgggcgtaaagggcgcgtaggctgattagtaagttaaaagtgaaatcccaaagcttaactttggaattgcttttaaaactgttaatctagaggttgaaagaggatagaggaattcctagtgtagaggtgatattcgtaaatattaggaggaacaccagtggcgaagg-gtctatctggttcaaatctgacgctgaggc-cgaaggcgtggggagcaaacaggattagataccctggtagtccacgctgtaaacgatgaatgttaaatatgggactgtattacagctaacgcgttaaacattccgcctggggactacgatcgcaagattaaaactcaaaggaattgacggggacccgcacaacgggg--agcatgtggtttaattcgatgcaacgcgaaaaaccttaccactccttgacatgcaggtgttgcatggctgtcgtcagctcgtgtcgtgagatgttgggttaagtcccgcaacgagcgtaaccctcatccttagttacgactttaaggaaactgctagtgataaactggaggaaggtggggatgatgtcaagtcatcatggcccttatggagtgggctacacacgtgctacaatggtggctacaatgggctgcaagt-cgcgaggccaagctaatccct-aaaagccatctcagttcggattgtactctgcaactcgagtgcatgaagttggaatcgctagtaatcgtggatcagcatgccacggtgaatacgttctcgggtcttgtacacactgcccgtcacgccatgggaattggtttcactcgaagctaatatttaaagtgggatcagtgactggggtgaagtcgtaacaaggtagcagt
>t163164-Wolbachia
aatgaacgctggcggcaggcctaacacatgcaagtcgaacggagtggcagacgggtgagtaatgtatagga-atctacctagtagtacggaataattgttggaaacggcaactaataccgtatactattagatgagcctatattagattagctagttggtggagtaatagcctaccaaggcaatgatctatagctgatctgagaggatgatcagccacactggaactgagatacggtccagactcctacgggaggcagcagtggggaatattggacaatgggcgaaagcctgatccagccatgccgcatgagtgaagaaggcctttgggttgtaaagctcttttagtgaggaagcggtactcacagaagaagtcctggctaac-tccgtgccagcagccgcggtaatacggagagggctagcgttattcggaattattgggcgtaaagggcgcgtaggcggattagtaagttaaaagtgaaatcccaaggctcaaccttggaattgcttttaaaactgctaatctagagattgaaagaggatagaggaattcctagtgtagaggtgaaattcgtaaatattaggaggaacaccagtggcgaagg-gtctatctggttcaaatctgacgctgaggc-cgaaggcgtggggagcaaacaggattagataccctggtagtccacgctgtaaacgatgaatgttaaatatgggactgtattacagctaacgcgttaaacattccgcctggggactacggtcgcaagattaaaactcaaaggaattgacggggacccgcacaacgggg--agcatgtggtttaattcgatgcaacgcgaaaaaccttaccactccttgacatgcaggtgttgcatggctgtcgtcagctcgtgtcgtgagatgttgggttaagtcccgcaacgagcgcaaccctcatccttagttacgactttaaggaaactgccagtgataaactggaggaaggtggggatgatgtcaagtcatcatggcccttatggagtgggctacacacgtgctacaatggtggctacaatgggctgcaagt-cgcgaggctaagctaatccct-aaaagccatctcagttcggattgtactctgcaactcgagtgcatgaagttggaatcgctagtaatcgtggatcagcacgccacggtgaatacgttctcgggtcttgtacacactgcccgtcacgccatgggaattggtttcactcgaagctaatatttaaagtgggatcggtgactggggtg---------------------
>t254945-Ehrlichia
aacgaacgctggcggcaagcttaacacatgcaagtcgaacggagtggcagacgggtgagtaatgcgtagga-atctgcctagtagtatggaatagctattagaaatgataggtaatactgtatacta-ttgatgagcctacgttagattagctagttggtaaggtaatggcttaccaaggcaatgatctatagctggtctgagaggacgatcagccacactggaactgagatacggtccagactcctacgggaggcagcagtggggaatattggacaatgggcgaaagcctgatccagctatgccgcgtgagtgaagaaggccttcgggttgtaaaactcttttaatagggaagcggtacctatagaaaaagtcccggcaaac-tccgtgccagcagccgcggtaatacggagggggcaagcgttgttcggaattattgggcgtaaagggcacgtaggtggactagtaagttaaaagtgaaataccaaagctcaactttggagctgcttttaatactgctagactagaggtcgagagaggatagcggaattcctagtgtagaggtgaaattcgtagatattaggaggaacaccggtggcgaaggcggctatctggctcgatactgacactgaggtgcgaaagcgtggggagcaaacaggattagataccctggtagtccacgctgtaaacgatgagtgctaaatgt-gagttgtattgtagctaacgcgttaagcactccgcctggggactacggtcgcaagactaaaactcaaaggaattgacggggacccgcacaagc-gtggagcatgtggtttaattcgatgcaacgcgaaaaaccttaccactttttgacatgcaggtgctgcatggctgtcgtcagctcgtgtcgtgagatgttgggttaagtcccgcaacgagcgcaaccctcatccttagttaccactctaa-ggaactgccagtgataaactggaggaaggtggggatgatgtcaagtcagcacggcccttatagggtgggctacacacgtgctacaatggcaactacaataggttgcgagaccgcgaggtttagctaatccaa-aaaagttgtctcagttcggattgttctctgcaactcgagagcatgaagc-ggaatcgctagtaatcgtggatcatcatgccacggtgaatacgttctcgggtcttgtacacactgcccgtcacgccatgggaattggcttaactcgaagctggcatttaaggttgggttagtgactagggtgaagtcgtaacaaggtagctgt
>t205920-Ehrlichia
aacgaacgctggcggcaagcctaacacatgcaagtcgaacggagtggcagacgggtgagtaatgcgtagga-atctacctagtagtatggaatagccattagaaatgatgggtaatactgtatacta-ttgatgagcctacgttagattagctagttggtaaggtaatggcttaccaaggctatgatctatagctggtctgagaggacgatcagccacactggaactgagatacggtccagactcctacgggaggcagcagtggggaatattggacaatgggcgaaagcctgatccagctatgccgcgtgagtgaagaaggccttcgggttgtaaaactctttcaatagggaagcggtacctatagaagaagtcccggcaaac-tctgtgccagcagccgcggtaatacggagggggcaagcgttgttcggaattattgggcgtaaagggcacgtaggtggactagtaagttaaaagtgaaataccaaggcttaactttggagcggcttttaatactgctagactagaggtcgaaagaggatagcggaattcctagtgtagaggtgaaattcgtagatattaggaggaacaccagtggcgaaagcggctatctggttcgatactgacactgaggtgcgaaagcgtggggagcaaacaggattagataccctggtagtccacgctgtaaacgatgagtgctaaatgt-gagttgtattgtagctaacgcgttaagcactccgcctggggactacggtcgcaagactaaaactcaaaggaattgacggggacccgcacaagc-gtggagcatgtggtttaattcgatgcaacgcgaaaaaccttaccactttttgacatgcaggtgctgcatggctgtcgtcagctcgtgtcgtgagatgttgggttaagtcccgcaacgagcgcaaccctcatccttagttaccactctaa-ggaactgccagtgataaactggaggaaggtggggatgatgtcaagtcagcacggcccttataaggtgggctacacacgtgctacaatggcaactacaataggtcgcgagaccgcaaggtttagctaatccat-aaaagttgtctcagttcggattgttctctgcaactcgagagcatgaagc-ggaatcgctagtaatcgtggatcatcatgccacggtgaatacgttctcgggtcttgtacacactgcccgtcacgccatgggaattggcttaactcgaagctggcatttaaggttgggttagtgactagggtgaagtcgtaacaaggtagctgt
>t269484-Ehrlichia
aacgaacgctggcggcaagcctaacacatgcaagtcgaacggagtggcagacgggtgagtaatgcgtagga-atctacctagtagtacggaatagccattagaaatggtgggtaatactgtatacta-ttgatgagcctacgttagattagctagttggtgaggtaatggcttaccaaggctatgatctatagctggtctgagaggacgatcagccacactggaactgagatacggtccagactcctacgggaggcagcagtggggaatattggacaatgggcgaaagcctgatccagctatgccgcgtgagtgaagaaggccttcgggttgtaaaactctttcaatagggaagcggtacctatagaagaagtcccggcaaac-tctgtgccagcagccgcggtaatacggagggggcaagcgttgttcggaattattgggcgtaaagggcacgtaggtggactagtaagttaaaagtgaaataccaaagcttaactttggagcggcttttaatactgctagactagaggtcgaaagaggatagcggaattcctagtgtagaggtgaaattcgtagatattaggaggaacaccagtggcgaaggcggctatctggttcgatactgacactgaggtgcgaaagcgtggggagcaaacaggattagataccctggtagtccacgctgtaaacgatgagtgctaaatgt-gagttgtattgtagctaacgcgttaagcactccgcctggggactacggtcgcaagactaaaactcaaaggaattgacggggacccgcacaagc-gtggagcatgtggtttaattcgatgctacgcgaaaaaccttaccactttttgacatgcaggtgctgcatggttgtcgtcagctcgtgtcgtgagatgttgggttaagtcccgcaacgagcgcaaccctcattcttagttaccactctaa-ggaactgccagtgataaactggaggaaggtggggatgatgtcaaatcagcacggcccttatagggtgggctacacacgtgctacaatggcaactacaataggttgcgagaccgcaaggtttagctaatccat-aaaagttgtctcagttcggattgttctctgaaactcgagagcatgaagc-ggaatcgctagtaatcgtggatcatcacgccacggtgaatacgttctcgggtcttgtacacactgcccgtcacgccatgggaattggcttaactcgaagctggcatttaaggttgggttagtgactagggtgaagtcgtaacaaggtagctgt
>t212042-Anaplasma
aacgaacgctggcggcaagcttaacacatgcaagtcgaacggagtggcagacgggtgagtaatgcatagga-atctacctagtagtatgggatagccactagaaatggtgggtaatactgtatacta-ttgatgagcctatgttagattagctagttggtagggtaaaggcctaccaaggcgatgatctatagctggtctgagaggatgatcagccacactggaactgagatacggtccagactcctacgggaggcagcagtggggaatattggacaatgggcgcaagcctgatccagctatgccgcgtgagtgaggaaggccttagggttgtaaaactctttcagtagggaagcggtacctacagaagaagtcccggcaaac-tccgtgccagcagccgcggtaatacggagggggcaagcgttgttcggaattattgggcgtaaagggcatgtaggcggttcggtaagttaaaggtgaaatgccagggcttaaccctggagctgcttttaatactgccagactagagtccgggagaggatagcggaattcctagtgtagaggtgaaattcgtagatattaggaggaacaccagtggcgaaggcggctatctggtccggtactgacgctgaggtgcgaaagcgtggggagcaaacaggattagataccctggtagtccacgctgtaaacgatgagtgctgaatgtgggactgtgttgtagctaacgcgttaagcactccgcctggggactacggtcgcaagactaaaactcaaaggaattgacggggacccgcacaagc-gtggagcatgtggtttaattcgatgcaacgcgaaaaaccttaccactccttgacatgcaggtgctgcatggctgtcgtcagctcgtgtcgtgagatgttgggttaagtcccgcaacgagcgtaaccctcatccttagttgccactttaa-ggaactgccagtggtaaactggaggaaggtggggatgatgtcaagtcagcacggcccttatggggtgggctacacacgtgctacaatggtgactacaataggttgcaatgtcgcaaggctgagctaatccgt-aaaagtcatctcagttcggattgtcctctgcaactcgagggcatgaagc-ggaatcgctagtaatcgtggatcagcatgccacggtgaatacgttctcgggtcttgtacacactgcccgtcacgccatgggaattggcttaactcgaagctggcatttaaggttgggtcagtgact---------------------------
>t234826-Anaplasma
aacgaacgctggcggcaagcttaacacatgcaagtcgaacggagtggcagacgggtgagtaatgcatagga-atctacctagtagtatgggatagccactagaaatggtgggtaatactgtatacta-ttgatgagcctatgtcagattagctagttggtggggtaatggcctaccaaggcggtgatctgtagctggtctgagaggatgatcagccacactggaactgagacacggtccagactcctacgggaggcagcagtggggaatattggacaatgggcgcaagcctgatccagctatgccgcgtgagtgaggaaggccttagggttgtaaaactctttcagtagggaagcggtacctacagaagaagtcccggcaaac-tccgtgccagcagccgcggtaatacggagggggcaagcgttgttcggaattattgggcgtaaagggcatgtaggcggtttggtaagttaaaggtgaaataccagggcttaaccctggggctgcttttaatactgcaggactagagtccggaagaggatagcggaattcctagtgtagaggtgaaattcgtagatattaggaggaacaccagtggcgaaggcggctgtctggtccggtactgacgctgaggtgcgaaagcgtggggagcaaacaggattagataccctggtagtccacgctgtaaacgatgagtgctgaatgtggggctgtgttgtagctaacgcgttaagcactccgcctggggactacggtcgcaagactaaaactcaaaggaattgacggggacccgcacaagc-gtggagcatgtggtttaattcgatgcaacgcgaaaaaccttaccacttcttgacatgcaggtgctgcatggctgtcgtcagctcgtgtcgtgagatgttgggttaagtcccgcaacgagcgcaaccctcatccttagttaccactttaa-ggaactgccagtgataaactggaggaaggtggggatgatgtcaagtcagcacggcccttatggggtgggctacacacgtgctacaatggcgactacaataggttgcaacgtcgcaaggctgagctaatccgt-aaaagtcgtctcagttcggattgtcctctgtaactcgagggcatgaagc-ggaatcgctagtaatcgtggatcagcatgccacggtgaatacgttctcgggtcttgtacacactgcccgtcacgccatgggaattggcttaactcgaagctggcatttaaggttgggtcggtgactggggtgaagtcgtaacaaggtagctgt
>t537021-Candidatus
aacgaacgctggcggcaggcctaacacatgcaagtcgaggcgagcggcagacgggtgagtaacgcgtagga-atctacctttttctacgggataacgcatggaaacgtgtgctaataccgtatagagagagatgagcctgcgttggattagctggttggtagggtaagagcctaccaaggctacgatctatagctggtctgagaggacgatcagccacactgggactgagacacggcccagactcctacgggaggcagcagtggggaatattggacaatgggggcaaccctgatccagccatgccgcgtgagtgaagaaggccttagggttgtaaagctctttcgccggagaagcggtattcggagaagaagccccggcaaac-ttcgtgccagcagccgcggtaatacgaggggggcgagcgttgttcggaataactgggcgtaaagggcgcgtaggcgggcgattaagttagaggtgaaatcccagggctcaaccttggaactgcctttaatactggttgtctagagtttaggagaggtgagtggaattccgagtgtagaggtgaaattcgtagatattcggaggaacaccggtggcgaaggcggctcactggcctgatactgacgctgaggcgcgaaagcgtggggagcaaacaggattagataccctggtagtccacgccgtaaacgatgagtgctagctgttgggcagtggcgcagctaacgcattaagcactccgcctggggagtacggtcgcaagattaaaactcaaaggaattgacgggggcccgcacaagcggtggagcatgtggtttaattcgatgcaacgcgcagaaccttaccagcccttgacatgcaggtgctgcatggctgtcgtcagctcgtgtcgtgagatgttgggttaagtcccgcaacgagcgcaacccctgcctctagttgctactttatagggactgccggtgataagccggaggaaggtggggatgacgtcaagtcctcatggcccttatgggctgggctacacacgtgctacaatggtggttacaatgggttgcgaagtcgcgaggcggagctaatcccc-aaaagccatctcagttcggattgcactctgcaactcgagtgcatgaagtcggaatcgctagtaatcgcggatcagcatgccgcggtgaatacgttctcgggccttgtacacaccgcccgtcacaccatgggagttggttttgcctgaagacggcggccacggtagggtcagcgactggggtgaagtcgtaacaaggtagccgt
>t573234-Candidatus
aacgaatgctggcggcaggcttaacacatgcaagtcgaggggagcggcgaacgggtgagtaacgcgtgaga-atctgccttactctacgtgataacgcagggaagcttgcgtcaataacgtatagagtaagatgagcttgcgttagattagctagttggtggggtaaaggcctaccaaggcgacgatctatagctggtctgggaggacggtcagccacattgggactgagacaaggcccaaacttctacgggaggcagcagtggggaatattggacaatgggcgaaagcctgatccagccatgtcgcgtgagtgaagaaggttaaaaaactgtaaaactcttttgtcggtgacctggtagctgacgaataagctccggctaac-ttcgtgccagcagccgcggtaagacgaggggagcgagtgttgttcggttttattgggcgtaaagggcgcgtaggcggctttttaagttgacggccaaagcttgaagctcaacttcatgac-gctgtcaaaactgctaagctagagctggatgggggcgagcggaattccgagtgtagaggtgaaattcgtagatatttggaagaccaccagaggcgaaggcggctcgct-acgtcttgctgacgctaatgcgcgaaagcgtggggagcaaacaggattagataccctggtagtccacgccgtaaacgatgagtgctgagggtctggaccatgcacagctaacgcgttaagcactccgcctggggagtacgaccgcaaggttaaaactcaaaggaattgacggggacccgcacaagcggtggagcatgtggtttaattcgaagctacgcgtagaaccttaccagctcttgacattcaggtgctgcatggctgtcgtcagctcgtgtcgtgagatgtatggttaagtcctgtaacgagcgcaacccttgcccttagttgcctctctaaggggaccgctaatgacaaattagaggaaggaaaggatgacgtcaagtcttcatggcctttatgggctgggctacacacgtgctacaatggtggccacagagagtcgcagagtcgcgaggccgagctaatcttt-aaaagccatctcagtccagattgcactctgcaactcgagtgcatgaagcaggaatcgctagtaatcgcggatcagcatgccgcggtgaatacgttctcgggtcttgtacacaccgcccgtcacaccatgggagttggctttgctctaagccgtcggtcacagtggagttaacgactggggtgaagtcgtaacaaggtagctgt
>t402881-Parvibaculum
aacgaacgctggcggcaggcttaacacatgcaagtcgaacgcagtggcagacgggtgagtaacacgtggga-acctacctaggggtacggaataactcggggaaactcgtgctaataccgtatacccctagatgggcccgcgctggattagctagttggtggggtaaaagcctaccaaggcgacgatccatagctggtctgagaggatgatcagccacactgggactgagacacggcccagactcctacgggaggcagcagtggggaatcttggacaatgggggaaaccctgatccagccatgccgcgtgagtgatgaaggccttagggttgtaaagctctttcgccagggaagcggtacctggataagaagccccggctaac-tccgtgccagcagccgcggtaatacggagggggctagcgttgttcggaattactgggcgtaaagcgcacgtaggcggctatccaagttgggggtgaaatccctgggcttaacccaggaactgccttcaaaactggatggctagagtccgagagaggtgagtggaatttccagtgtagaggtgaaattcgtagatattggaaagaacaccagtggcgaaggcggctcactggctcggtactgacgctgaggtgcgacagcgtggggagcaaacaggattagataccctggtagtccacgccgtaaacgatgggtgctagttgtcaggtggtgacgcagctaacgcattaagcaccccgcctggggagtacggtcgcaagattaaaactcaaaggaattgacgggggcccgcacaagcggtggagcatgtggtttaattcgaagcaacgcgcagaaccttaccaacccttgacatccaggtgttgcatggctgtcgtcagctcgtgtcgtgagatgttgggttaagtcccgcaacgagcgcaaccctcgcctttagttgccactctagagggactgccgatgataagtcggaggaaggtggggatgacgtcaagtcctcatggcccttacgggttgggctacacacgtgctacaatggcggcgacaatgggcagcgaaggggcgacccggtgcaaatccca-aaaagccgtctcagttcggattgtactctgcaactcgagtgcatgaaggtggaatcgctagtaatcgcgtaacagcatgacgcggtgaatacgttcccgggccttgtacacaccgcccgtcacaccatgggagttggttttacccgaagccggcgaccacggtaaggtcagcgactggggtgaagtcgtaaca-ggtagccct
>t394221-Maricaulis
aacgaacgctggcggcaggcttaacacatgcaagtcgagcgcagcggcagacgggtgagtaacgcgtggga-acgtgcctattggttcggaatagccccgggaaactgggtttaataccgaatgccaatagatcggcccgcgttagattagctagttggtgaggtaaaagcttaccaaggctacgatctatagctggtctgagaggatgatcagccacactgggactgagacacggcccagactcctacgggaggcagcagtgaggaatcttggacaatgggggaaaccctgatccagccatgccgcgtgaatgatgaaggccttagggttgtaaaattctttcagcagggaagcggtacctgcagaagaagccccggctaac-tccgtgccagcagccgcggtaatacggagggggctagcgttgttcggaattactgggcgtaaagcgctcgtaggcggattggtcagtcagaggtgaaagcccagggctcaaccttggaattgcctttgatactgccagtcttgagttcgggagaggtgagcggaattccgagtgtagaggtgaaattcgtagatattcggaggaacaccagaggcgaaggcggctcactggaccgatactgacgctgaggagcgaaagcgtggggagcaaacaggattagataccctggtagtccacgccgtaaacgatgagagctagttgtctggaggtgacgcagctaacgcattaagctctccgcctggggagtacggccgcaaggttaaaactcaaagaaattgacgggggcccgcacaagcggtggagcatgtggtttaattcgaagcaacgcgcagaaccttacctacccttgacatacaggtgctgcatggctgtcgtcagctcgtgtcgtgagatgttgggttaagtcccgcaacgagcgcaaccctcgccgttagttgccactctaacgggaccgccggtgtcaagccggaggaaggtggggatgacgtcaagtcctcatggcccttacgggtagggctacacacgtgctacaatggcagtgacagagagc---------------------taatctct-aaaaactgtctcagttcggattgtcttctgcaactcgaaggcatgaagttggaatcgctagtaatcgcggatcagcatgccgcggtgaatacgttcccgggccttgtacacaccgcccgtcacaccatgggagttggttctacccgaagatggcagccacggtaggatcagcgactggggtgaagtcgtaacaaggtagccgt
>t228405-Hyphomonas
aacgaacgctggcggcaggcctaacacatgcaagtcgaacg-agtggcagacgggtgagtaacgcgtggga-acgtacctttcactacggaatagctctgggaaactggtggtaataccgtatagtgaaagatcggcccgcgttggattagctagttggtgaggtaatggctcacaaaggcgacgatccatagctggtctgagaggatgatcagccacactgggactgagacacggcccagactcctacgggaggcagcagtggggaatcttgcacaatgggcgaaagcctgatgcagccatgccgcgtgaatgatgaaggccttagggttgtaaaattctttcgtcagggatgccgtacctgaagaagaagccccggctaac-ttcgtgccagcagccgcggtaatacgaagggggctagcgttgttcggaattactgggcgtaaagcgcacgtaggcggacttttaagtcaggtgtgaaatcccgaggctcaacctcggaactgcatttgaaactggaagtctggagatcaggagaggttagcggaataccgagtgtagaggtgaaattcgtagatattcggtggaacaccagtggcgaa-gcggctaactggactgatactgacgctgaggtgcgaaagtgtggggagcaaacaggattagat-ccctggtagtccacaccgtaaacgatgagagctagttgttggccggtgacgcagtaa-cacattaagctctccgcctggggagtacggccgcaaggttaaaactcaaagaaattgacgggggcccgcacaagcggtggagcatgtggtttaattcgaagcaacgcgcagaaccttacctacccttgacatgcaggtgctgcatggctgtcgtcagctcgtgtcgtgagatgttgggttaagtcccgcaacgagcgcaaccctcatccttagttgccactctaaggaaactgccggtggcaagccggaggaaggtggggatgacgtcaagtcctcatggcccttacgggtagggctacacacgtgctacaatggcagtgacaatggga---------------------taatccca-aaaagctgtctcagttcggattgtcgtctgcaactcgacggcatgaaggtggaatcgctagtaatcgtggatcagcatgccacggtgaatacgttcccgggccttgtacacaccgcccgtcacatcatgggaattggttctacccgaagatcg--------------------------------------------------
>t582402-Hirschia
aacgaacgctggcggcaggcttaacacatgcaagtcgaacgcagtggcagacgggtgagtaacgcgtggaa-acgtgcctttctctacggaatagcccttggaaacgaggtgtaataccgtatagagaaagatcggtccgcgttagattagtttgttggtggggtaatggcctaccaagactacgatctatagctgatttgagaggatgatcagccacactggaactgagacacggtccagactcctacgggaggcagcagtggggaatcttggacaatgggggaaaccctgatccagccatgccgcgtgaatgatgaaggccttagggttgtaaaattctttcaccggggaagcggtacccggagaagaagctccggctaac-ttcgtgccagcagccgcggtaatacgaagggagctagcgttgttcggaattactgggcgtaaagcgcacgtaggcggattagtaagtaagaggtgaaatcccagggctcaaccctggaactgccttttaaactgctagtctagaggataggagaggtcagtggaataccgagtgtagaggtgaaattcgtagatattcggtggaacaccagtggcgaaggcgactgactggactatttctgacgctgaggtgcgaaagtgtggggagcaaacaggattagataccctggtagtccacaccgtaaacgatgagagctagttgtcagctggtgacgcagctaacgcattaagctctccgcctggggagtacggtcgcaagattaaaactcaaagaaattgacgggggcccgcacaagcggtggagcatgtggtttaattcgaagcaacgcgcagaaccttacccacctttgacatccaggtgctgcatggctgtcgtcagctcgtgtcgtgagatgttgggttaagtcccgcaacgagcgcaacccttatctctagttgccactctagagagactgcccgagtcaatcgggaggaaggcggggatgacgtcaagtcctcatggcccttacaggtggggctacacacgtgctacaatggcagtgacaatggga---------------------taatccca-aaaagctgtctcagttcggattgttctctgcaactcgagaacatgaagttggaatcgctagtaatcgtggatcagcatgccacggtgaatacgttcccgggccttgtacacaccgcccgtcacaccatgggagttggttctacccgaaggcgccgaccacggtagggtcagcgactggggtgaagtcgtaacaaggtagccgt
>t318586-Paracoccus
aacgaacgctggcggcaggcctaacacatgcaagtcgagcgaagcggcggacgggtgagtaacgcgtggga-atatgccct-ttctacggaatagccccgggaaactgggagtaataccgtataga-aaggattagcccgcgttggattaggtagttggtggggtaatggcctaccaagccgacgatccatagctggtttgagaggatgatcagccacactgggactgagacacggcccagactcctacgggaggcagcagtggggaatcttagacaatgggggcaaccctgatctagccatgccgcgtgagtgatgaaggccctagggttgtaaagctctttcagctgggaagcggtaccagcagaagaagccccggctaac-tccgtgccagcagccgcggtaatacggagggggctagcgttgttcggaattactgggcgtaaagcgcacgtaggcggaccggaaagttgggggtgaaatcccggggctcaacctcggaactgccttcaaaactatcggtctggagttcgagagaggtgagtggaattccgagtgtagaggtgaaattcgtagatattcggaggaacaccagtggcgaaggcggctcactggctcgatactgacgctgaggtgcgaaagcgtggggagcaaacaggattagataccctggtagtccacgccgtaaacgatga-tgccagtcgtcgggcggtgacacacctaacggattaagct-tccgcctggggagtacggtcgcaagattaaaactcaaaggaattgacgggggcccgcacaagcggtggagcatgtggtttaattcgaagcaacgcgcagaaccttaccaacccttgacatccaggtgctgcatggctgtcgtcagctcgtgtcgtgagatgttcggttaagtccggcaacgagcgcaacccacatc-ttagttgccactctaa-gagaacgccgatgataagtcggaggaaggtgtggatgaagtcaagtcctcatggcccttacgggttgggctacacacgtgctacaatggtggtgaca-ggggt---------------------ta-tcccc-aaaagccatctcagttcggattggggtctgcaactcgaccccatgaagttggaatcgctagtaatcgcggaacagcatgccgcggtgaatacgttcccgggccttgtacacaccgcccgtcacaccatgggagttgggtctacccgacggccgggaccacggtaggctcagcgactggggtgaagtcgtaacaaggtagccgt
>t398580-Dinoroseobacter
aacgaacgctggcggcaggcttaacacatgcaagtcgagcgaagcggcggacgggtgagtaacgcgtggga-acataccct-ttgtacggaatagccctgggaaactgggagtaataccgtatgca-aaggattggcccgcgttggattaggtagttggtggggtaatggcctaccaagccgacgatccatagctggtttgagaggatgatcagccacactgggactgagacacggcccagactcctacgggaggcagcagtggggaatcttagacaatgggggcaaccctgatctagccatgccgcgtgtgtgatgaaggccttagggtcgtaaagcactttcgccagggatgcagtacctggtaaagaaaccccggctaac-tccgtgccagcagccgcggtaatacggagggggttagcgttgttcggaattactgggcgtaaagcgcgcgtaggcggaccgatcagtcagaggtgaaatcccagggctcaaccctggaactgcctttgatactgtcggtcttgaggtcgagagaggtgagtggaattccgagtgtagaggtgaaattcgtagatattcggaggaacaccagtggcgaaggcggctcactggctcgatactgacgctgaggtgcgaaagcgtggggagcaaacaggattagataccctggtagtccacgccgtaaacgatga-tgccagtcgtcgggcggtgacacacctaacggattaagct-tccgcctggggagtacggtcgcaagattaaaactcaaaggaattgacgggggcccgcacaagcggtggagcatgtggtttaattcgaagcaacgcgcagaaccttaccaacccttgacatacaggtgctgcatggctgtcgtcagctcgtgtcgtgagatgttcggttaagtccggcaacgagcgcaacccacacc-ttagttgccactctag-gggaacgcccgtgataagcgggaggaaggtgtggatgacgtcaagtcctcatggcccttacgggttgggctacacacgtgctacaatggcagtgaca-agggt---------------------ta-tcccc-aaaagctgtctcagttcggattgtcctctgcaactcgagggcatgaagtcggaatcgctagtaatcgcgtaacagcatgacgcggtgaatacgttcccgggccttgtacacaccgcccgtcacaccatgggagttggttctacctgacggccgggaccacggtaggatcagcgactggggtgaagtcgtaacaaggtagccgt
>t292414-Ruegeria
aacgaacgctggcggcaggcctaacacatgcaagtcgagcgaagcggcggacgggttagtaacgcgtggga-acgtaccca-aagtagggaatagccactggaaacggtgagtaataccctatgct-ttggatcggcccgcgttagattaggtagttggtggggtaacggcctaccaagcctacgatctatagctggttttagaggatgatcagcaacactgggactgagacacggcccagactcctacgggaggcagcagtggggaatcttggacaatgggggcaaccctgatccagccatgccgcgtgagtgatgaaggccctagggtcgtaaagctctttcgccagggatgcagtacctggtaaagaaaccccggctaac-tccgtgccagcagccgcggtaatacggagggggttagcgttgttcggaattactgggcgtaaagcgcgcgtaggcggactggaaagttgggggtgaaatcccagggctcaaccctggaactgcctccaaaactatcagtctagagttcgagagaggtgagtggaattccgagtgtagaggtgaaattcgtagatattcggaggaacaccagtggcgaaggcggctcactggctcgatactgacgctgaggtgcgaaagtgtggggagcaaacaggattagataccctggtagtccacaccgtaaacgatga-tgccagtcgtcgggcggtgacacacctaacggattaagct-tccgcctggggagtacggtcgcaagattaaaactcaaaggaattgacgggggcccgcacaagcggtggagcatgtggtttaattcgaagcaacgcgcagaaccttaccaacccttgacat-caggtgctgcatggctgtcgtcagctcgtgtcgtgagatgttcggttaagtccggcaacgagcgcaacccacacc-ttagttgccactctaa-ggaaacgcccgtgataagcgggaggaaggtgtggatgacgtcaagtcctcatggcccttacgggttgggctacacacgtgctacaatggcagtgaca-agggt---------------------ta-tccca-aaaaactgtctcagttcggattggggtctgcaactcgaccccatgaagtcggaatcgctagtaatcgcgtaacagcatgacgcggtgaatacgttcccgggccttgtacacaccgcccgtcacaccatgggagttggttctacccgacgacgccggccacggtaggatcagcgactggggtgaagtcgtaacaaggtagccgt
>t246200-Ruegeria
aacgaacgctggcggcaggcctaacacatgcaagtcgagcgcagcggcggacgggttagtaacgcgtggga-acgtaccct-ttgtagggaatagccactggaaacggtgagtaataccctatgca-aaggatcggcccgcgttagattaggtagttggtggggtaatggcctaccaagcctacgatctatagctggttttagaggatgatcagcaacactgggactgagacacggcccagactcctacgggaggcagcagtggggaatcttggacaatgggggcaaccctgatccagccatgccgcgtgagtgaagaaggccttagggtcgtaaagctctttcgcctgtgaagcggtagcaggtaaagaaaccccggctaac-tccgtgccagcagccgcggtaatacggagggggttagcgttgttcggaattactgggcgtaaagcgcgcgtaggcggaccagaaagttgggggtgaaatcccggggctcaaccccggaactgcctccaaaactcctggtcttgagttcgagagaggtgagtggaattccgagtgtagaggtgaaattcgtagatattcggaggaacaccagtggcgaaggcggctcactggctcgatactgacgctgaggtgcgaaagtgtggggagcaaacaggattagataccctggtagtccacaccgtaaacgatga-tgccagtcgtcgggcggtgacacacctaacggattaagct-tccgcctggggagtacggccgcaaggttaaaactcaaaggaattgacgggggcccgcacaagcggtggagcatgtggtttaattcgaagcaacgcgcagaaccttaccaacccttgacat-caggtgctgcatggctgtcgtcagctcgtgtcgtgagatgttcggttaagtccggcaacgagcgcaacccacacc-ttagttgccactctag-gggaacgcccgtgataagcgggaggaaggtgtggatgacgtcaagtcctcatggcccttacgggttgggctacacacgtgctacaatggcagtgaca-agggt---------------------ta-tccca-aaaaactgtctcagttcggattggggtctgcaactcgaccccatgaagtcggaatcgctagtaatcgcgtaacagcatgacgcggtgaatacgttcccgggccttgtacacaccgcccgtcacaccatgggagttgggtctacccgaagacggtggccacggtaggctcagcgactggggtgaagtcgtaacaaggtagccgt
>t290400-Jannaschia
aacgaacgctggcggcacgcctaacacatgcaagtcgagcgcagcggcggacgggttagtaacgcgtggga-acataccct-ttctgcggaatagcctttggaaacgaagagtaataccgcatagg-aaggattggcccgcgtaagattagatagttggtggggtaacggcctaccaagtcgacgatctttagctggtttgagaggatgatcagcaacactgggactgagacacggcccagactcctacgggaggcagcagtggggaatcttagacaatgggcgcaagcctgatctagcgatgccgcgtgagtgatgaaggtcttaggatcgtaaagctctttcgccagggatgcagtacctggtaaagaaaccccggctaac-tccgtgccagcagccgcggtaatacggagggggttagcgttgttcggaattactgggcgtaaagcgcacgtaggcggattattaagtgaggggtgaaatcccagggctcaaccctggaactgcctctcatactggtagtctagagttcgagagaggtgagtggaattccgagtgtagaggtgaaattcgtagatattcggaggaacaccagtggcgaaggcggctcactggctcgatactgacgctgaggtgcgaaagcgtggggagcaaacaggattagataccctggtagtccacgccgtaaacgatga-tgccagtcgtcaggtggtgacacacctaacggattaagct-tccgcctggggagtacggtcgcaagattaaaactcaaaggaattgacgggggcccgcacaagcggtggagcatgtggtttaattcgaagcaacgcgcagaaccttaccaacccttgacatgcaggtgctgcatggctgtcgtcagctcgtgtcgtgagatgttcggttaagtccggcaacgagcgcaacccacact-ttagttgccactctag-agaaacgcccgtgataagcgggaggaaggtgtggatgacgtcaagtcctcatggcccttacgggttgggctacacacgtgctacaatggcatctaca-ggggt---------------------ta-tcccc-aaaagatgtctcagttcggattggggtctgcaactcgaccccatgaagtcggaatcgctagtaatcgcgtaacagcatgacgcggtgaatacgttcccgggccttgtacacaccgcccgtcacaccatgggagttggttctacctgacggccgggaccacggtaggatcagcgactggggtgaagtcgtaacaaggtagccgt
>t375451-Roseobacter
aacgaacgctggcggcaggcctaacacatgcaagtcgagcgcagcggcggacgggttagtaacgcgtggga-acataccct-tcctacggaatagcctttggaaacgaagagtaataccgtatagg-atggattggcccgcgttagattagatagttggtggggtaatggcctaccaagtctacgatctatagctggttttagaggacgatcagcaacactgggactgagacacggcccagactcctacgggaggcagcagtggggaatcttagacaatgggcgaaagcctgatctagccatgccgcgtgagtgatgaaggccctagggtcgtaaagctctttcgccagggatgcagtacctggtaaagaaaccccggctaac-tccgtgccagcagccgcggtaatacggagggggttagcgttgttcggaattactgggcgtaaagcgcacgtaggcggatcagaaagttaggggtgaaatcccgaggctcaacctcggaactgcctctaaaactcctggtcttgagttcgagagaggtgagtggaattccaagtgtagaggtgaaattcgtagatatttggaggaacaccagtggcgaaggcggctcactggctcgatactgacgctgaggtgcgaaagtgtggggagcaaacaggattagataccctggtagtccacaccgtaaacgatga-tgccagtcgtcgggcggtgacacacctaacggattaagct-tccgcctggggagtacggtcgcaagattaaaactcaaaggaattgacgggggcccgcacaagcggtggagcatgtggtttaattcgaagcaacgcgcagaaccttaccaacccttgacatccaggtgctgcatggctgtcgtcagctcgtgtcgtgagatgttcggttaagtccggcaacgagcgcaacccacact-ttagttgccactctaa-agaaacgcccgtgataagcgggaggaaggtgtggatgacgtcaagtcctcatggcccttacgggttgggctacacacgtgctacaatggtagtgaca-agggt---------------------ta-tcccc-aaaagctatctcagttcggattggggtctgcaactcgaccccatgaagtcggaatcgctagtaatcgcgtaacagcatgacgcggtgaatacgttcccgggccttgtacacaccgcccgtcacaccatgggagttggttctacccgacgacgccggccacggtaggatcagcgactgg-------------------------
>t272943-Rhodobacter
aatgaacgctggcggcaggcctaacacatgcaagtcgagcgaagcggcggacgggtgagtaacgcgtggga-acgtgccct-ttcttcggaatagccccgggaaactgggagtaataccgaatgga-aaggatcggcccgcgttggattaggtagttggtggggtaatggcctaccaagccgacgatccatagctggtttgagaggatgatcagccacactgggactgagacacggcccagactcctacgggaggcagcagtggggaatcttagacaatgggcgcaagcctgatctagccatgccgcgtgatcgatgaaggccttagggttgtaaagatctttcaggtgggaagcggtaccaccagaagaagccccggctaac-tccgtgccagcagccgcggtaatacggagggggctagcgttattcggaattactgggcgtaaagcgcacgtaggcggatcggaaagtcagaggtgaaatcccagggctcaaccctggaactgcctttgaaactcccgatcttgaggtcgagagaggtgagtggaattccgagtgtagaggtgaaattcgtagatattcggaggaacaccagtggcgaaggcggctcactggctcgatactgacgctgaggtgcgaaagcgtggggagcaaacaggattagataccctggtagtccacgccgtaaacgatga-tgccagtcgtcgggcggtgacacacctaacggattaagct-tccgcctggggagtacggccgcaaggttaaaactcaaaggaattgacgggggcccgcacaagcggtggagcatgtggtttaattcgaagcaacgcgcagaaccttaccaacccttgacatgcaggtgctgcatggctgtcgtcagctcgtgtcgtgagatgttcggttaagtccggcaacgagcgcaacccacgcc-ttagttgccactctag-ggaaacgccggtgataagccggaggaaggtgtggatgacgtcaagtcctcatggcccttacgggttgggctacacacgtgctacaatggcagtgaca-agggt---------------------ta-tccca-aaaagctgtctcagttcggattggggtctgcaactcgaccccatgaagtcggaatcgctagtaatcgcgtaacagcatgacgcggtgaatacgttcccgggccttgtacacaccgcccgtcacaccatgggaattggttctacccgaaggcggcgaccacggtaggatcagtgactggggtgaagtcgtaacaaggtagccgt
>t349102-Rhodobacter
aatgaacgctggcggcaggcctaacacatgcaagtcgagcgaagcggcggacgggtgagtaacgcgtggga-acatgccca-aagtacggaatagccccgggaaactgggagtaataccgtatgct-ttggattggcccgcgttggattaggtagttggtggggtaatggcctaccaagccgacgatccatagctggtttgagaggatgatcagccacactgggactgagacacggcccagactcctacgggaggcagcagtggggaatcttagacaatgggcgcaagcctgatctagccatgccgcgtgatcgatgaaggccttagggttgtaaagatctttcaggtgggaagcggtaccaccagaagaagccccggctaac-tccgtgccagcagccgcggtaatacggagggggctagcgttattcggaattactgggcgtaaagcgcacgtaggcggactggaaagtcaggggtgaaatcccggggctcaaccccggaactgcctttgaaactcccagtcttgaggtcgagagaggtgagtggaattccgagtgtagaggtgaaattcgtagatattcggaggaacaccagtggcgaaggcggctcactggctcgatactgacgctgaggtgcgaaagcgtggggagcaaacaggattagataccctggtagtccacgccgtaaacgatga-tgccagtcgtcgggcggtgacacacctaacggattaagct-tccgcctggggagtacggccgcaaggttaaaactcaaaggaattgacgggggcccgcacaagcggtggagcatgtggtttaattcgaagcaacgcgcagaaccttaccaacccttgacatgcaggtgctgcatggctgtcgtcagctcgtgtcgtgagatgttcggttaagtccggcaacgagcgcaacccacgcc-tcagttgccactctgg-ggaaacgccggtgataagccggaggaaggtgtggatgacgtcaagtcctcatggcccttacgggttgggctacacacgtgctacaatggcagtgaca-agggt---------------------ta-tccca-aaaagctgtctcagttcggattggggtctgcaactcgaccccatgaagtcggaatcgctagtaatcgcgtaacagcatgacgcggtgaatacgttcccgggccttgtacacaccgcccgtcacaccatgggaattggttctacccgaaggcggcgaccacggtaggatcagtgactggggtgaagtcgtaacaaggtagccgt
>t317655-Sphingopyxis
aacgaacgctggcggcatgcctaacacatgcaagtcgaacgaagtggcgcacgggtgcgtaacgcgtggga-atctgcccttgggtacggaataactcagagaaatttgagctaataccgtatacccaaggatgagcccgcgtaagattagctagttggtggggtaaaggcctaccaaggcgacgatctttagctggtctgagaggatgatcagccacactgggactgagacacggcccagactcctacgggaggcagcagtggggaatattggacaatgggcgaaagcctgatccagcaatgccgcgtgagtgatgaaggccttagggttgtaaagctcttttacccgggatgcagtaccgggagaataagctccggctaac-tccgtgccagcagccgcggtaatacggagggagctagcgttgttcggaattactgggcgtaaagcgcgcgtaggcggttttttaagtcagaggtgaaagcccagtgctcaacactggaactgcctttgaaactggaaaacttgaatcttggagaggtcagtggaattccgagtgtagaggtgaaattcgtagatattcggaagaacaccagtggcgaaggcgactgactggacaagtattgacgctgaggtgcgaaagcgtggggagcaaacaggattagataccctggtagtccacgccgtaaacgatgataactagctgtccgggggtggcgcagctaacgcattaagttatccgcctggggagtacggtcgcaagattaaaactcaaaggaattgacgggggcctgcacaagcggtggagcatgtggtttaattcgaagcaacgcgcagaaccttaccagcgtttgacatccaggtgctgcatggctgtcgtcagctcgtgtcgtgagatgttgggttaagtcccgcaacgagcgcaaccctcatccctagttgccactctaaggaaactgccggtgataagccggaggaaggtggggatgacgtcaagtcctcatggcccttacgcgctgggctacacacgtgctacaatggcaactacagtgggcagcaacctcgcgaggggtagctaatctcc-aaaagttgtctcagttcggattgttctctgcaactcgagagcatgaaggcggaatcgctagtaatcgcggatcagcatgccgcggtgaatacgttcccaggccttgtacacaccgcccgtcacaccatgggagttggtttcacccgaaggcagtgaccacggtgggatcagcgactggggtgaagtcgtaacaaggtagccgt
>t279238-Novosphingobium
aacgaacgctggcggcatgcctaacacatgcaagtcgaacgaagtggcgcacgggtgcgtaacgcgtggga-atctgccctttgcttcggaataacagttagaaatgactgctaataccggatggcaagggatgagcccgcgtaggattaggtagttggtggggtaaaggcctaccaagccgacgatccttagctggtctgagaggatgatcagccacactgggactgagacacggcccagactcctacgggaggcagcagtggggaatattggacaatgggcgcaagcctgatccagcaatgccgcgtgagtgatgaaggccttcgggtcgtaaagctcttttaccagggatgcagtacctggagaataagctccggctaac-tccgtgccagcagccgcggtaatacggagggagctagcgttgttcggaattactgggcgtaaagcgcacgtaggcggctactcaagtcagaggtgaaagcccggggctcaaccccggaactgcctttgaaactaggtagctggaatcttggagaggtcagtggaattccgagtgtagaggtgaaattcgtagatattcggaagaacaccagtggcgaaggcgactgactggacaagtattgacgctgaggtgcgaaagcgtggggagcaaacaggattagataccctggtagtccacgccgtaaacgatgataactagctgtccgggggtggcgcagctaacgcattaagttatccgcctggggagtacggtcgcaagattaaaactcaaaggaattgacgggggcctgcacaagcggtggagcatgtggtttaattcgaagcaacgcgcagaaccttaccagcgtttgacatccaggtgctgcatggctgtcgtcagctcgtgtcgtgagatgttgggttaagtcccgcaacgagcgcaaccctcgtccttagttgccactctaaggaaaccgccggtgataagccggaggaaggtggggatgacgtcaagtcctcatggcccttacacgctgggctacacacgtgctacaatggcggtgacagtgggcagcaagcacgcgagtgtgagctaatctcc-aaaagccgtctcagttcggattgttctctgcaactcgagagcatgaaggcggaatcgctagtaatcgcggatcagcatgccgcggtgaatacgttcccaggccttgtacacaccgcccgtcacaccatgggagttgggttcacccgaaggcgtcgaccacggtgggcttagcgactggggtgaagtcgtaacaaggtagccgt
>t314225-Erythrobacter
aacgaacgctggcggcatgcctaacacatgcaagtcgaacgaagtggcgcacgggtgcgtaacgcgtggga-acctgcctttaggttcggaataactcagagaaatttgagctaataccggatacctttagatgggcccgcgttagattagatagttggtggggtaatggcctaccaagtcgacgatctatagctggtctgagaggatgatcagccacactgggactgagacacggcccagactcctacgggaggcagcagtggggaatattggacaatgcgggaaaccgtgatccagcaatgccgcgtgagtgatgaaggccttagggttgtaaagctcttttaccagggatgcagtacctggagaataagctccggctaac-tccgtgccagcagccgcggtaatacggagggagctagcgttgttcggaattactgggcgtaaagcgcgcgtaggcggctatttaagtcaggggtgaaatcccggggctcaaccccggaactgcctttgaaactggatagctagaatcctggagaggcgagtggaattccgagtgtagaggtgaaattcgtagatattcggaagaacaccagtggcgaaggcgactcgctggacaggtattgacgctgaggtgcgaaagcgtggggagcaaacaggattagataccctggtagtccacgccgtaaacgatgataactagctgtccgggggtggcgcagctaacgcattaagttatccgcctggggagtacggtcgcaagattaaaactcaaaggaattgacgggggcctgcacaagcggtggagcatgtggtttaattcgaagcaacgcgcagaaccttaccagcctttgacatccaggtgctgcatggctgtcgtcagctcgtgtcgtgagatgttgggttaagtcccgcaacgagcgcaaccctcgtccttagttgccactttaaggaaactgccggtgataagccggaggaaggtggggatgacgtcaagtcctcatggcccttacaggctgggctacacacgtgctacaatggcatctacagtgagcagcgatcccgcgagggttagctaatctcc-aaaagatgtctcagttcggattgttctctgcaactcgagagcatgaaggcggaatcgctagtaatcgcggatcagcatgccgcggtgaatacgttcccaggccttgtacacaccgcccgtcacaccatgggagttggattcacccgaaggtggcaaccacggtgggttcagcgactggggtgaagtcgtaacaaggtagccgt
>t264203-Zymomonas
aacgaacgctggcggcatgcttaacacatgcaagtcgaacgaagtggcgcacgggtgcgtaacgcgtggga-atctgccttcaggtacggaataactaggggaaactcgagctaataccgtatgcctgaagatgagcccgcgttggattagctagttggtagggtaaaggcttaccaaggcgacgatccatagctggtctgagaggatgatcagccacactgggactgagacacggcccagactcctacgggaggcagcagtggggaatattggacaatgggggaaaccctgatccagcaatgccgcgtgagtgaagaaggccttagggttgtaaagctcttttacccgggatgcagtaccgggagaataagctccggctaac-tccgtgccagcagccgcggtaatacggagggagctagcgttgttcggaattactgggcgtaaagcgtacgtaggcggtttaataagtcaggggtgaaagcccagagctcaactctggaactgcctttgagactgttagactagaacatagaagaggtaagtggaattccgagtgtagaggtgaaattcgtagatattcggaagaacaccagtggcgaaggcgacttactggtctatagttgacgctgaggtacgaaagcgtgggtagcaaacaggattagataccctggtagtccacgccgtaaacgatgataactagctgtccgggggtggcggagctaacgcattaagttatccgcctggggagtacggtcgcaagattaaaactcaaagaaattgacgggggcctgcacaagcggtggagcatgtggtttaattcgaagcaacgcgcagaaccttaccagcgtttgacatccaggtgctgcatggctgtcgtcagctcgtgtcgtgagatgttgggttaagtcccgcaacgagcgcaaccctcacctctagttgccactttagaggaactgccggtgataagccggaggaaggtggggatgacgtcaagtcctcatggcccttacgcgctgggctacacacgtgctacaatggcggtgacagagggccgcaagcctgcaaaggttagctaatctc-aaaaagccgtctcagttcggattgttctctgcaactcgagagcatgaaggcggaatcgctagtaatcgcggatcagcatgccgcggtgaatacgttcccaggccttgtacacaccgcccgtcacaccatgggagttggattcacccgaaggcgccgaccacggtgggtttagcgactggggtgaagtcgtaacaaggtagccgt
>t392499-Sphingomonas
aacgaacgctggcggcatgcctaacacatgcaagtcgaacgaagtggcgcacgggtgcgtaacgcgtggga-atctgcccttgggtacggaataactcaccgaaaggtgtgctaataccgtatgcctgaggatgagcccgcgttggattagctagttggtggggtaaaggcctaccaaggcgacgatccatagctggtctgagaggatgatcagccacactgggactgagacacggcccagactcctacgggaggcagcagtggggaatattggacaatgggcgaaagcctgatccagcaatgccgcgtgagtgatgaaggccttagggttgtaaagctcttttacccgggaagctgtaccgggagaataagccccggctaac-tccgtgccagcagccgcggtaatacggagggggctagcgttgttcggaattactgggcgtaaagcgcacgtaggcggctttgtaagttagaggtgaaagcccggggctcaaccccggaatagcctttaagactgcatcgcttgaacgtcggagaggtgagtggaattccgagtgtagaggtgaaattcgtagatattcggaagaacaccagtggcgaaggcggctcactggacgactgttgacgctgaggtgcgaaagcgtggggagcaaacaggattagataccctggtagtccacgccgtaaacgatgataactagctgtccgggggtggcgcagctaacgcattaagttatccgcctggggagtacggccgcaaggttaaaactcaaagaaattgacgggggcctgcacaagcggtggagcatgtggtttaattcgaagcaacgcgcagaaccttaccaacgtttgacatccaggtgctgcatggctgtcgtcagctcgtgtcgtgagatgttgggttaagtcccgcaacgagcgcaaccctcgcctttagttgctactctaaaggaaccgccggtgataagccggaggaaggtggggatgacgtcaagtcctcatggcccttacgcgttgggctacacacgtgctacaatggcaactacagtgggcagcaatcccgcgagggcgagctaatctcc-aaaagttgtctcagttcggattgttctctgcaactcgagagcatgaaggcggaatcgctagtaatcgcggatcagcatgccgcggtgaatacgttcccaggccttgtacacaccgcccgtcacaccatgggagttggattcacccgaaggcgccgaccacggtgggtttagcgactggggtgaagtcgtaacaaggtagccgt
>t266835-Mesorhizobium
aacgaacgctggcggcaggcttaacacatgcaagtcgagcgcagcggcagacgggtgagtaacgcgtggga-atctacccatctctacggaacaactccgggaaactggagctaataccgtatagagatggatgagcccgcgttggattagctagttggtggggtaatggcctaccaaggcgacgatccatagctggtctgagaggatgatcagccacactgggactgagacacggcccagactcctacgggaggcagcagtggggaatattggacaatgggcgcaagcctgatccagccatgccgcgtgagtgatgaaggccctagggttgtaaagctctttcaacggtgaagcggtaaccgtagaagaagccccggctaac-ttcgtgccagcagccgcggtaatacgaagggggctagcgttgttcggaattactgggcgtaaagcgcacgtaggcggatacttaagtcaggggtgaaatcccggggctcaaccccggaactgcctttgatactgggtatctcgagtccggaagaggtgagtggaattccgagtgtagaggtgaaattcgtagatattcggaggaacaccagtggcgaaggcggctcactggtccggtactgacgctgaggtgcgaaagcgtggggagcaaacaggattagataccctggtagtccacgccgtaaacgatggaagctagccgttggccggtggcgcagctaacgcattaagcttcccgcctggggagtacggtcgcaagattaaaactcaaaggaattgacgggggcccgcacaagcggtggagcatgtggtttaattcgaagcaacgcgcagaaccttaccagcccttgacatccaggtgctgcatggctgtcgtcagctcgtgtcgtgagatgttgggttaagtcccgcaacgagcgcaaccctcgcccttagttgccactctaaggggactgccggtgataagccggaggaaggtggggatgacgtcaagtcctcatggcccttacgggctgggctacacacgtgctacaatggtggtgacagtgggcagcgagaccgcgaggtcgagctaatctcc-aaaagccatctcagttcggattgcactctgcaactcgagtgcatgaagttggaatcgctagtaatcgcggatcagcatgccgcggtgaatacgttcccgggccttgtacacaccgcccgtcacaccatgggagttggttttacccgaaggcgccgaccacggtagggtcagcgactggggtgaagtcgtaaca-ggtagccgt
>t266779-Mesorhizobium
aacgaacgctggcggcaggcttaacacatgcaagtcgagcgcagcggcagacgggtgagtaacgcgtggga-atctacccatccctacggaacaactccgggaaactggagctaataccgtatagggatggatgagcccgcgtcggattagctagttggtggggtaatggcctaccaaggcgacgatccgtagctggtctgagaggatgatcagccacactgggactgagacacggcccagactcctacgggaggcagcagtggggaatattggacaatgggcgcaagcctgatccagccatgccgcgtgagtgatgaaggccctagggttgtaaagctctttcagcggggaagcggtacccgcagaagaagccccggctaac-ttcgtgccagcagccgcggtaatacgaagggggctagcgttgttcggaattactgggcgtaaagcgcacgtaggcggattgttaagtgaggggtgaaatcccagggctcaaccctggaactgcctctcatactggcaatctcgagtttgggagaggtgagtggaattccgagtgtagaggtgaaattcgtagatattcggaggaacaccagtggcgaaggcggctcactggcccaaaactgacgctgaggtgcgaaagcgtggggagcaaacaggattagataccctggtagtccacgccgtaaacgatggaagctagccgttggccggtggcgcagctaacgcattaagcttcccgcctggggagtacggtcgcaagattaaaactcaaaggaattgacgggggcccgcacaagcggtggagcatgtggtttaattcgaagcaacgcgcagaaccttaccagcccttgacatccaggtgctgcatggctgtcgtcagctcgtgtcgtgagatgttgggttaagtcccgcaacgagcgcaaccctcgcccttagttgccactctaaggggactgccggtgataagccggaggaaggtggggatgatgtcaagtcctcatggcccttacgggctgggctacacacgtgctacaatggtggtgacagtgggcagcgagaccgcgaggtcgagctaatctcc-aaaaaccatctcagttcggattgcactctgcaactcgagtgcatgaagttggaatcgctagtaatcgcggatcagcatgccgcggtgaatacgttcccgggccttgtacacaccgcccgtcacaccatgggagttgggtttacccgaaggcagtgaccacggtaggctcagcgactggggtgaagtcgtaaca-ggtagccgt
>t311402-Agrobacterium
aacgaacgctggcggcaggcttaacacatgcaagtcgaggccagcggcagacgggtgagtaacgcgtggga-atctaccgtaccctacggaatagctccgggaaactggaattaataccgtatagggtatgatgagcccgcgttggattagctagttggtggggtaaaggcctaccaaggcgacgatccatagctggtctgagaggatgatcagccacattgggactgagacacggcccaaactcctacgggaggcagcagtggggaatattggacaatgggcgcaagcctgatccagccatgccgcgtgagtgatgaaggtcttaggattgtaaagctctttcaccgatgaagcggtagtcggagaagaagccccggctaac-ttcgtgccagcagccgcggtaatacgaagggggctagcgttgttcggaattactgggcgtaaagcgcacgtaggcggataattaagtcaggggtgaaatcccgcagctcaactgcggaactgcctttgatactggttatcttgagtatggaagaggtaagtggaattgcgagtgtagaggtgaaattcgtagatattcgcaggaacaccagtggcgaaggcggcttactggtccattactgacgctgaggtgcgaaagcgtggggagcaaacaggattagataccctggtagtccacgccgtaaacgatgaatgttagccgtcggccggtggcgcagctaacgcattaaacattccgcctggggagtacggtcgcaagattaaaactcaaaggaattgacgggggcccgcacaagcggtggagcatgtggtttaattcgaagcaacgcgcagaaccttaccagctcttgacatccaggtgctgcatggctgtcgtcagctcgtgtcgtgagatgttgggttaagtcccgcaacgagcgcaaccctcgcccttagttgccactctaaggggactgccggtgataagccggaggaaggtggggatgacgtcaagtcctcatggcccttacgggctgggctacacacgtgctacaatggtggtgacagtgggcagcgagaccgcgaggtcgagctaatctcc-aaaagccatctcagttcggattgcactctgcaactcgagtgcatgaagttggaatcgctagtaatcgcagatcagcatgctgcggtgaatacgttcccgggccttgtacacaccgcccgtcacaccatgggagttggttttacccgaaggtcggaaccacggtagggtcagcgactggggtgaagtcgtaacaaggtagccgt
>t176299-Agrobacterium
aacgaacgctggcggcaggcttaacacatgcaagtcgaagccagtggcagacgggtgagtaacgcgtggga-atctacccatctctgcggaatagctctgggaaactggaattaataccgcatagggatggatgagcccgcgttggattagctagttggtggggtaaaggcctaccaaggcgacgatccatagctggtctgagaggatgatcagccacattgggactgagacacggcccaaactcctacgggaggcagcagtggggaatattggacaatgggcgcaagcctgatccagccatgccgcgtgagtgatgaaggccttagggttgtaaagctctttcaccgatgaagcggtagtcggagaagaagccccggctaac-ttcgtgccagcagccgcggtaatacgaagggggctagcgttgttcggaattactgggcgtaaagcgcacgtaggcggatatttaagtcaggggtgaaatcccgcagctcaactgcggaactgcctttgatactgggtatcttgagtatggaagaggtaagtggaattccgagtgtagaggtgaaattcgtagatattcggaggaacaccagtggcgaaggcggcttactggtccattactgacgctgaggtgcgaaagcgtggggagcaaacaggattagataccctggtagtccacgccgtaaacgatgaatgttagccgtcgggcggtggcgcagctaacgcattaaacattccgcctggggagtacggtcgcaagattaaaactcaaaggaattgacgggggcccgcacaagcggtggagcatgtggtttaattcgaagcaacgcgcagaaccttaccagctcttgacattcaggtgctgcatggctgtcgtcagctcgtgtcgtgagatgttgggttaagtcccgcaacgagcgcaaccctcgcccttagttgccactctaaggggactgccggtgataagccggaggaaggtggggatgacgtcaagtcctcatggcccttacgggctgggctacacacgtgctacaatggtggtgacagtgggcagcgagacagcgatgtcgagctaatctcc-aaaagccatctcagttcggattgcactctgcaactcgagtgcatgaagttggaatcgctagtaatcgcagatcagcatgctgcggtgaatacgttcccgggccttgtacacaccgcccgtcacaccatgggagttggttttacccgaaggtagtaaccacggtagggtcagcgactggggtgaagtcgtaacaaggtagccgt
>t311403-Agrobacterium
aacgaacgctggcggcaggcttaacacatgcaagtcgagcgcagcggcagacgggtgagtaacgcgtggga-atctacccttttctacggaataacgcagggaaacttgtgctaataccgtatgggaaaggatgagcccgcgttggattagctagttggtggggtaaaggcctaccaaggcgacgatccatagctggtctgagaggatgatcagccacattgggactgagacacggcccaaactcctacgggaggcagcagtggggaatattggacaatgggcgcaa-cctgatccagccatgccgcgtgagtgatgaaggccctagggttgtaaagctctttcaccggagaagcggtatccggagaagaagccccggctaac-ttcgtgccagcagccgcggtaatacgaagggggctagcgttgttcggaattactgggcgtaaagcgcacgtaggcggatcgatcag-caggggtgaaatcccagggctcaaccctggaactgcctttgatactgtcgatctggagtatggaagaggtgagtg-aattccgagtgtagaggtgaaattcgtagatattcggaggaacaccagtggcgaagg-cggctcactgtccattactgacgctgaggtgcgaaagcgtggggagcaaacaggattagatacct--gtagtccacgccgtaaacgatgaatgttagccgtcgggcggtggcgcagctaacgcattaaacattccgcctggggagtacggtcgcaagattaaaactcaaaggaattgacgggggcccgcacaagcggtggagcatgtggtttaattcgaagcaacgcgcagaaccttaccagcccttgacatccaggtgctgcatggctgtcgtcagctcgtgtcgtgagatgttgggttaagtcccgcaacgagcgcaaccctcgcccttagttgccactctaaggggactgccggtgataagccggaggaaggtggggatgacgtcaagtcctcatg-gccttacgggctgggctacacacgtgctacaatggtggtgacagtgggcagcgagcacgcgagtgtgagctaatctcc-aaaagccatctcagttcggattgcactctgcaactcgagtgcatgaagttggaatcgctagtaatcgcggatcagcatgccgcggtgaatacgttcccgggccttgtacacaccgcccgtcacaccatgggagttggttttacccgaaggtagtaaccacggtagggtcagcgactggggtgaagtcgtaacaaggtagccgt
>t394-Rhizobium
-----------gcggcaggcttaacacatgcaagtcgagcgcagcggcagacgggtgagtaacgcgtggga-atctacccttttctacggaataacgcagggaaacttgtgctaataccgtatgggaaaggatgagcccgcgttggattagctagttggtggggtaaaggcctaccaaggcgacgatccatagctggtctgagaggatgatcagccacattgggactgagacacggcccaaactcctacgggaggcagcagtggggaatattggacaatgggcgcaagcctgatccagccatgccgcgtgagtgatgaaggccctagggttgtaaagctctttcaccggtgaagcggtaaccggagaagaagccccggctaac-ttcgtgccagcagccgcggtaatacgaagggggctagcgttgttcggaattactgggcgtaaagcgcacgtaggcggacatttaagtcaggggtgaaatcccggggctcaaccccggaactgcctttgatactgggtgtctagagtccggaagaggtgagtggaattccgagtgtagaggtgaaattcgtagatattcggaggaacaccagtggcgaaggcggctcactggtccggtactgacgctgaggtgcgaaagcgtggggagcaaacaggattagataccctggtagtccacgccgtaaacgatgaatgttagccgtcgggcggtggcgcagctaacgcattaaacattccgcctggggagtacggtcgcaagattaaaactcaaaggaattgacgggggcccgcacaagcggtggagcatgtggtttaattcgaagcaacgcgcagaaccttaccagcccttgacatccaggtgctgcatggctgtcgtcagctcgtgtcgtgagatgttgggttaagtcccgcaacgagcgcaaccctcgcccttagttgccactctaaggggactgccggtgataagccggaggaaggtggggatgacgtcaagtcctcatggcccttacgggctgggctacacacgtgctacaatggtggtgacagtgggcagcgagaccgcgaggtcgagctaatctcc-aaaagccatctcagttcggattgcactctgcaactcgagtgcatgaagttggaatcgctagtaatcgcagatcagcatgctgcggtgaatacgttcccgggccttgtacacaccgcccgtcacaccatgggagttggttctacccgaaggtagtaaccacggtagggtcagcgactggggtgaagtcgtaaca-ggtagccgt
>t266834-Sinorhizobium
aacgaacgctggcggcaggcttaacacatgcaagtcgagcgcagcggcagacgggtgagtaacgcgtggga-atctacccttttctacggaataacgcagggaaacttgtgctaataccgtatgggaaaggatgagcccgcgttggattagctagttggtggggtaaaggcctaccaaggcgacgatccatagctggtctgagaggatgatcagccacattgggactgagacacggcccaaactcctacgggaggcagcagtggggaatattggacaatgggcgcaagcctgatccagccatgccgcgtgagtgatgaaggccctagggttgtaaagctctttcaccggtgaagcggtaaccggagaagaagccccggctaac-ttcgtgccagcagccgcggtaatacgaagggggctagcgttgttcggaattactgggcgtaaagcgcacgtaggcggattgttaagtgaggggtgaaatcccagggctcaaccctggaactgcctttcatactggcaatctagagtccagaagaggtgagtggaattccgagtgtagaggtgaaattcgtagatattcggaggaacaccagtggcgaaggcggctcactggtctggaactgacgctgaggtgcgaaagcgtggggagcaaacaggattagataccctggtagtccacgccgtaaacgatgaatgttagccgtcgggcggtggcgcagctaacgcattaaacattccgcctggggagtacggtcgcaagattaaaactcaaaggaattgacgggggcccgcacaagcggtggagcatgtggtttaattcgaagcaacgcgcagaaccttaccagcccttgacatccaggtgctgcatggctgtcgtcagctcgtgtcgtgagatgttgggttaagtcccgcaacgagcgcaaccctcgcccttagttgccactctaaggggactgccggtgataagccggaggaaggtggggatgacgtcaagtcctcatggcccttacgggctgggctacacacgtgctacaatggtggtgacagtgggcagcgagaccgcgaggtcgagctaatctcc-aaaagccatctcagttcggattgcactctgcaactcgagtgcatgaagttggaatcgctagtaatcgcagatcagcatgctgcggtgaatacgttcccgggccttgtacacaccgcccgtcacaccatgggagttggttctacccgaaggtagtaaccacggtagggtcagcgactggggtgaagtcgtaaca-ggtagccgt
>t439375-Ochrobactrum
aacgaacgctggcggcaggcttaacacatgcaagtcgagcgcagcggcagacgggtgagtaacgcgtggga-acgtaccttttgctacggaataactcagggaaacttgtgctaataccgtatggcaaaggatcggcccgcgttggattagctagttggtgaggtaaaggctcaccaaggcgacgatccatagctggtctgagaggatgatcagccacactgggactgagacacggcccagactcctacgggaggcagcagtggggaatattggacaatgggcgcaagcctgatccagccatgccgcgtgagtgatgaaggccctagggttgtaaagctctttcaccggtgaagcggtaaccggagaagaagccccggctaac-ttcgtgccagcagccgcggtaatacgaagggggctagcgttgttcggatttactgggcgtaaagcgcacgtaggcggacttttaagtcaggggtgaaatcccggggctcaaccccggaactgcctttgatactggaagtcttgagtatggtagaggtgagtggaattccgagtgtagaggtgaaattcgtagatattcggaggaacaccagtggcgaaggcggctcactggaccattactgacgctgaggtgcgaaagcgtggggagcaaacaggattagataccctggtagtccacgccgtaaacgatgaatgttagccgttgggcggtggcgcagctaacgcattaaacattccgcctggggagtacggtcgcaagattaaaactcaaaggaattgacgggggcccgcacaagcggtggagcatgtggtttaattcgaagcaacgcgcagaaccttaccagcccttgacatacaggtgctgcatggctgtcgtcagctcgtgtcgtgagatgttgggttaagtcccgcaacgagcgcaaccctcgcccttagttgccactctaaggggactgccggtgataagccggaggaaggtggggatgacgtcaagtcctcatggcccttacgggctgggctacacacgtgctacaatggtggtgacagtgggcagcgagcacgcgagtgtgagctaatctcc-aaaagccatctcagttcggattgcactctgcaactcgagtgcatgaagttggaatcgctagtaatcgcggatcagcatgccgcggtgaatacgttcccgggccttgtacacaccgcccgtcacaccatgggagttggttttacccgaaggcgccgaccacggtagggtcagcgactggggtgaagtcgtaaca-ggtagccgt
>t283166-Bartonella
aacgaacgctggcggcaggcttaacacatgcaagtcgagcgcagcggcaaacgggtgagtaacgcgtggga-atctacccatctctacggaataacacagagaaatttgtgctaataccgtatagagatggatgagcccgcgttggattagctagttggtgaggtaacggctcaccaaggcgacgatccatagctggtctgagaggatgatcagccacactgggactgagacacggcccagactcctacgggaggcagcagtggggaatattggacaatgggggcaaccctgatccagccatgccgcgtgagtgatgaaggccctagggttgtaaagctctttcaccggtgaagcggtaaccggagaagaagccccggctaac-ttcgtgccagcagccgcggtaatacgaagggggctagcgttgttcggatttactgggcgtaaagcgcatgtaggcggatatttaagtcagaggtgaaatcccagggctcaaccctggaactgcctttgatactgggtatcttgagtgtggaagaggtgagtggaattccgagtgtagaggtaaaattcgtagatattcggaggaacaccagtggcgaaggcggctcactggtccattactgacgctgaggtgcgaaagcgtggggagcaaacaggattagataccctggtagtccacgccgtaaacgatgaatgttagccgtcgggcggtggcgcagctaacgcgttaaacattccgcctggggagtacggtcgcaagattaaaactcaaaggaattgacgggggcccgcacaagcggtggagcatgtggtttaattcgaagcaacgcgcagaaccttaccagcccttgacatccaggtgctgcatggctgtcgtcagctcgtgtcgtgagatgttgggttaagtcccgcaacgagcgcaaccctcgcccttagttgccactctagggggactgccggtgataagccggaggaaggtggggatgacgtcaagtcctcatggcccttacgggctgggctacacacgtgctacaatggtggtgacagtgggcagcgagaccgcgaggtcgagctaatctcc-aaaagccatctcagttcggattgcactctgcaactcgagtgcatgaagtcggaatcgctagtaatcgtggatcagcatgccacggtgaatacgttcccgggccttgtacacaccgcccgtcacaccatgggagttggttttacccgaaggtgccaaccacggtagggtcagcgactggggtgaagtcgtaaca-ggtagccgt
>t360095-Bartonella
aacgaacgctggcggcaggcttaacacatgcaagtcgagcgcagcggcagacgggtgagtaacgcgtggga-atctacccatctctacggaataacacagagaaatttgtgctaataccgtatagagatggatgagcccgcgttggattagctagttggtgaggtaacggcccaccaaggcgacgatccatagctggtctgagaggatgatcagccacactgggactgagacacggcccagactcctacgggaggcagcagtggggaatattggacaatgggggcaaccctgatccagccatgccgcgtgagtgatgaaggccttagggttgtaaagctctttcaccggtgaagcggtagccggagaagaagccccggctaac-ttcgtgccagcagccgcggtaatacgaagggggctagcgttgttcggatttactgggcgtaaagcgcatgtaggcggatatttaagtcagaggtgaaatcccagggctcaaccttggaactgcctttgatactggatgtctcgagtatggaagaggtgagtggaattccgagtgtagaggtaaaattcgtagatattcggaggaacaccagtggcgaaggcggctcactggtccattactgacgctgaggtgcgaaagcgtggggagcaaacaggattagataccctggtagtccacgccgtaaacgatgaatgttagccgtcgggcggtggcgcagctaacgcgttaaacattccgcctggggagtacggtcgcaagattaaaactcaaaggaattgacgggggcccgcacaagcggtggagcatgtggtttaattcgaagcaacgcgcagaaccttaccagcccttgacatccaggtgctgcatggctgtcgtcagctcgtgtcgtgagatgttgggttaagtcccgcaacgagcgcaaccctcgcccttagttgccactctaaggggactgccggtgataagccggaggaaggtggggatgacgtcaagtcctcatggcccttacgggctgggctacacacgtgctacaatggtggtgacagtgggcagcgaaaccgcaaggtcgagctaatctcc-aaaagccatctcagttcggattgcactctgcaactcgagtgcatgaagtcggaatcgctagtaatcgtggatcagcatgccacggtgaatacgttcccgggccttgtacacaccgcccgtcacaccatgggagttggttttacccgaaggtgccaaccacggtagggtcagcgactggggtgaagtcgtaaca-ggtagccgt
>t78245-Xanthobacter
agcgaacgctggcggcaggcctaacacatgcaagtcgagcgcagcggcagacgggtgagtaacacgtgggg-atctacccaatggtacggaataacccagggaaacttggactaataccgtatgccattg-atgaacccgcgtcggattagctagttggtgaggtaaaggctcaccaaggcgacgatccgtagctggtctgagaggatgatcagccacactgggactgagacacggcccagactcctacgggaggcagcagtggggaatattggacaatgggcgcaagcctgatccagccatgccgcgtgagtgatgaaggccttagggttgtaa-gctctttcgccggtgaagcggtaaccggagaagaagccccggctaac-ttcgtgccagcagccgcggtaatacgaagggggctagcgttgctcggaatcactgggcgtaaagcgcacgtaggcgggttgttaagtcagaggtgaaatcctggagctcaactccagaactgcctttgatactggcgaccttgagttcgagagaggttggtggaactgcgagtgtagaggtgaaattcgtagatattcgcaagaacaccagtggcgaag-cggccaactggctc-gaactgacgctgaggtgcgaaagcgtggggagcaaacaggattagataccctggtagtccacgccgtaaacgatggatgctagccgttaggtagtggcgcagctaacgcattaagcatcccgcctggggagtacggtcgcaagattaaaactcaaaggaattgacgggggcccgcacaagcggtggagcatgtggtttaattcgaagcaacgcgcagaaccttaccagcctttgacatgcaggtgctgcatggctgtcgtcagctcgtgtcgtgagatgttgggttaagtcccgcaacgagcgcaaccctcgcctctagttgccactctagagggactgccggtgataagccggaggaaggtggggatgacgtcaagtcctcatggcccttacgggctgggctacacacgtgctacaatggcggtgacagtgggatgcgaaagggcgacctctagcaaatctcc-aaaagccgtctcagttcggattgcactctgcaactcgagtgcatgaagttggaatcgctagtaatcgtggatcagcatgccacggtgaatacgttcccgggccttgtacacaccgcccgtcacaccatgggagttggctttacccgaaggcgccgaccacggtagggtcagcgactggggtgaagtcgtaacaaggtagccgt
>t438753-Azorhizobium
agcgaacgctggcggcaggcctaacacatgcaagtcgagcgcagcggcagacgggtgagtaacgcgtgggg-atgtgcccaatggtgcggaataacccagggaaacttggattaataccgcatgccattg-atcaacccgcgtctgattagctagttggtgaggtaaaggctcaccaaggcgacgatcagtagctggtctgagaggatgatcagccacactgggactgagacacggcccagactcctacgggaggcagcagtggggaatattggacaatgggcgcaagcctgatccagccatgccgcgtgagtgatgaaggccttagggttgtaa-gctctttcgccggtgaagcggtaaccggagaagaagccccggctaac-ttcgtgccagcagccgcggtaatacgaagggggcaagcgttgctcggaatcactgggcgtaaagcgcacgtaggcggatcgttaagtcaggggtgaaagcctggagctcaactccagaactgcccttgatactggcgatcttgagttcgagagaggttggtggaactccgagtgtagaggtgaaattcgtagatattcggaagaacaccagtggcgaag-cggccaactggctc-gaactgacgctgaggtgcgaaagcgtggggagcaaacaggattagataccctggtagtccacgccgtaaacgatggatgctagccgttgggcagtggcgcagctaacgccttaagcatcccgcctggggagtacggtcgcaagattaaaactcaaaggaattgacgggggcccgcacaagcggtggagcatgtggtttaattcgaagcaacgcgcagaaccttaccagcctttgacatgcaggtgctgcatggctgtcgtcagctcgtgtcgtgagatgttgggttaagtcccgcaacgagcgcaaccctcgcctttagttgccactctaaagggactgccggtgataagccggaggaaggtggggatgacgtcaagtcctcatggcccttacgggctgggctacacacgtgctacaatggcggtgacaatgggatgcgagcctgcgagggtgagcaaatctcc-aaaagccgtctcagttcggattgcactctgcaactcgagtgcatgaagttggaatcgctagtaatcgtggatcagcatgccacggtgaatacgttcccgggccttgtacacaccgcccgtcacaccatgggagttggctttacccgaaggcgtcgaccacggtagggtcagtgactggggtgaagtcgtaacaaggtagccgt
>t395963-Beijerinckia
aacgaacgctggcggcaggcctaacacatgcaagtcgaacgcagtggcagacgggtgagtaacacgtggga-acataccctttggttcggaataactcagggaaacttgggctaataccggataccgaaggattggcccgcgtctgattagctagttggtgaggtaatggctcaccaaggcgacgatcagtagctggtctgagaggatgatcagccacattgggactgagacacggcccaaactcctacgggaggcagcagtggggaatattggacaatgggcgcaagcctgatccagccatgccgcgtgagtgatgaaggccttagggttgtaaagctcttttacctgggaagcggtaccaggagaataagccccggctaac-ttcgtgccagcagccgcggtaatacgaagggggctagcgttgttcggatttactgggcgtaaagcgcacgtaggcggatctttaagtcaggggtgaaatcccaaggctcaaccttggaactgcctttgatactggggatctcgagtccgggagaggtgagtggaactgcgagtgtagaggtgaaattcgtagatattcgcaagaacaccagtggcgaaggcggctcactggcccggtactgacgctgaggtgcgaaagcgtggggagcaaacaggattagataccctggtagtccacgccgtaaacgatggatgctagccgttaggtagtggcgcagttaacgctttaagcatcccgcctggggagtacggtcgcaagattaaaactcaaaggaattgacgggggcccgcacaagcggtggagcatgtggtttaattcgaagcaacgcgcagaaccttaccaacctttgacatgcaggtgctgcatggctgtcgtcagctcgtgtcgtgagatgttgggttaagtcccgcaacgagcgcaacccacgcccttagttgccactctagggggactgccggtgataagccggaggaaggtgtggatgacgtcaagtcctcatggcccttacgggttgggctacacacgtgctacaatggcggtgacaatgggatgcgaaggggcgaccctcagcaaatctca-aaaagccgtctcagttcggattgtactctgcaactcgagtgcatgaagttggaatcgctagtaatcgtagatcag-acgctacggtgaatacgttcccgggccttgtacacaccgcccgtcacaccatgggagttggttctacccgaaggcgtcgaccacggtagggtcagcgactggggtgaagtcgtaacaaggtagccgt
>t395965-Methylocella
aacgaacgctggcggcaggcctaacacatgcaagtcgaacgcagtggcagacgggtgagtaacacgtggga-acatacccttcggttcggaacaactcagggaaacttgagctaataccggataccgaaggattggcccgcgtctgattagctagttggcggggtaatggcccaccaaggcgacgatcagtagctggtctgagaggatgatcagccacattgggactgagacacggcccaaactcctacgggaggcagcagtggggaatattggacaatgggcgcaagcctgatccagccatgccgcgtgagtgatgaaggccttagggttgtaaagctcttttacctgggaagcggtaccaggagaataagccccggctaac-ttcgtgccagcagccgcggtaatacgaagggggctagcgttgttcggatttactgggcgtaaagcgcacgtaggcggatctttaagtcaggggtgaaatcccggggctcaacctcggaactgcctttgatactggggatctcgagtccgggagaggtgagcggaactgcgagtgtagaggtgaaattcgtagatattcgcaagaacaccagtggcgaaggcggctcactggcccggtactgacgctgaggtgcgaaagcgtggggagcaaacaggattagataccctggtagtccacgccgtaaacgatggatgctagccgttaggtagtggcgcagttaacgctttaagcatcccgcctggggagtacggtcgcaagattaaaactcaaaggaattgacgggggcccgcacaagcggtggagcatgtggtttaattcgaagcaacgcgcagaaccttaccagctcttgacatgcaggtgctgcatggctgtcgtcagctcgtgtcgtgagatgttgggttaagtcccgcaacgagcgcaaccctcgcccttagttgccactctagggggactgccggtgataagccggaggaaggtggggatgacgtcaagtcctcatggcccttacgggctgggctacacacgtgctacaatggcggtgacagtgggatgctaaggggcgacccctcgcaaatctca-aaaagccgtctcagttcggattgcgctctgcaactcgagcgcatgaaggtggaatcgctagtaatcgtagatcag-acgctacggtgaatacgttcccgggccttgtacacaccgcccgtcacaccatgggagttggttctacccgaaggcgtcgaccacggtagggtcagcgactggggtgaagtcgtaacaaggtagccgt
>t114615-Bradyrhizobium
agcgaacgctggcggcaggcttaacacatgcaagtcgaggggagcggcagacgggtgagtaacgcgtggga-acgtaccttttggttcggaacaacacagggaaacttgtgctaataccggataccgaaagatcggcccgcgtctgattagctagttggtggggtaatggcccaccaaggcgacgatcagtagctggtctgagaggatgatcagccacattgggactgagacacggcccaaactcctacgggaggcagcagtggggaatattggacaatgggcgcaagcctgatccagccatgccgcgtgagtgatgaaggccctagggttgtaaagctcttttgtgcgggaagcggtaccgcaagaataagccccggctaac-ttcgtgccagcagccgcggtaatacgaagggggctagcgttgctcggaatcactgggcgtaaagggtgcgtaggcgggtctttaagtcaggggtgaaatcctggagctcaactccagaactgcctttgatactgaagatcttgagttcgggagaggtgagtggaactgcgagtgtagaggtgaaattcgtagatattcgcaagaacaccagtggcgaaggcggctcactggcccgatactgacgctgaggcacgaaagcgtggggagcaaacaggattagataccctggtagtccacgccgtaaacgatgaatgccagccgttagttagtggcgcagctaacgctttaagcattccgcctggggagtacggtcgcaagattaaaactcaaaggaattgacgggggcccgcacaagcggtggagcatgtggtttaattcgacgcaacgcgcagaaccttaccagcccttgacagtcaggtgctgcatggctgtcgtcagctcgtgtcgtgagatgttgggttaagtcccgcaacgagcgcaacccccgtccttagttgccactctaaggagactgccggtgataagccggaggaaggtggggatgacgtcaagtcctcatggcccttacgggctgggctacacacgtgctacaatggcggtgacagtgggaagctaaggggtgacccttcgcaaatctca-aaaagccgtctcagttcggattgggctctgcaactcgagcccatgaagttggaatcgctagtaatcgtggatcagcacgccacggtgaatacgttcccgggccttgtacacaccgcccgtcacaccatgggagttggctttacctgaaggcggcgaccacggtagggtcagcgactggggtgaagtcgtaacaaggtagccgt
>t316056-Rhodopseudomonas
agcgaacgctggcggcaggcttaacacatgcaagtcgaagggagtggcagacgggtgagtaacgcgtggga-acataccttttggttcggaacaactgagggaaacttcagctaataccggataccgaaagattggcccgcgtctgattagctagttggtgaggtaatggctcaccaaggcgacgatcagtagctggtctgagaggatgatcagccacattgggactgagacacggcccaaactcctacgggaggcagcagtggggaatattggacaatgggcgcaagcctgatccagccatgccgcgtgagtgatgaaggccctagggttgtaaagctcttttgtgcgggaagcggtaccgcaagaataagccccggctaac-ttcgtgccagcagccgcggtaatacgaagggggctagcgttgctcggaatcactgggcgtaaagggtgcgtaggcgggtttttaagtcagaggtgaaatcctggagctcaactccagaactgcctttgatactgaaagtcttgagtacgggagaggtgagtggaactgcgagtgtagaggtgaaattcgtagatattcgcaagaacaccagtggcgaaggcggctcactggcccgttactgacgctgaggcacgaaagcgtggggagcaaacaggattagataccctggtagtccacgccgtaaacgatgaatgccagccgttagttagtggcgcagctaacgctttaagcattccgcctggggagtacggtcgcaagattaaaactcaaaggaattgacgggggcccgcacaagcggtggagcatgtggtttaattcgacgcaacgcgcagaaccttaccagcccttgacagccaggtgctgcatggctgtcgtcagctcgtgtcgtgagatgttgggttaagtcccgcaacgagcgcaacccccgtctttagttgccactctaaagagactgccggtgataagccggaggaaggtggggatgacgtcaagtcctcatggcccttacgggctgggctacacacgtgctacaatggcggtgacaatgggatgctaaagggcaacctctcgcaaatctca-aaaagccgtctcagttcggattgggctctgcaactcgagcccatgaagttggaatcgctagtaatcgtggatcagcatgccacggtgaatacgttcccgggccttgtacacaccgcccgtcacaccatgggagttggttttacctgaaggtagtaaccacggtagggtcagcgactggggtgaagtcgtaacaaggtagccgt
>t316055-Rhodopseudomonas
agcgaacgctggcggcaggcttaacacatgcaagtcgaagggagtggcagacgggtgagtaacgcgtggga-acgtaccttttggttcggaacaactgagggaaacttcagctaataccggataccgaaagatcggcccgcgtctgattagctagttggtggggtaatggctcaccaaggcgacgatcagtagctggtctgagaggatgatcagccacattgggactgagacacggcccaaactcctacgggaggcagcagtggggaatattggacaatgggcgcaagcctgatccagccatgccgcgtgagtgatgaaggccctagggttgtaaagctcttttgtgcgggaagcggtaccgcaagaataagccccggctaac-ttcgtgccagcagccgcggtaatacgaagggggctagcgttgctcggaatcactgggcgtaaagggtgcgtaggcgggtttttaagtcagaggtgaaatcctggagctcaactccagaactgcctttgatactggaaatcttgagtatgggagaggtgagtggaactgcgagtgtagaggtgaaattcgtagatattcgcaagaacaccagtggcgaaggcggctcactggcccattactgacgctgaggcacgaaagcgtggggagcaaacaggattagataccctggtagtccacgccgtaaacgatgaatgccagccgttagttagtggcgcagctaacgctttaagcattccgcctggggagtacggtcgcaagattaaaactcaaaggaattgacgggggcccgcacaagcggtggagcatgtggtttaattcgacgcaacgcgcagaaccttaccagcccttgacagccaggtgctgcatggctgtcgtcagctcgtgtcgtgagatgttgggttaagtcccgcaacgagcgcaacccccgtctttagttgccactctaaagagactgccggtgataagccggaggaaggtggggatgacgtcaagtcctcatggcccttacgggctgggctacacacgtgctacaatggcggtgacaatgggatgctaaggggcgacccctcgcaaatctca-aaaagccgtctcagttcggattggagtctgcaactcgactccatgaagttggaatcgctagtaatcgtggatcagcatgccacggtgaatacgttcccgggccttgtacacaccgcccgtcacaccatgggagttggttttacctgaaggtagtaaccacggtagggtcagcgactggggtgaagtcgtaacaaggtagccgt
>t316058-Rhodopseudomonas
agcgaacgctggcggcaggcttaacacatgcaagtcgaagggagtggcagacgggtgagtaacacgtggga-acgtaccttttggttcggaacaactgagggaaacttcagctaataccggataccgaaagatcggcccgcgtctgattagctagttggtgaggtaatggctcaccaaggcgacgatcagtagctggtctgagaggatgatcagccacattgggactgagacacggcccaaactcctacgggaggcagcagtggggaatattggacaatgggcgaaagcctgatccagccatgccgcgtgagtgatgaaggccctagggttgtaaagctcttttgtgcgggaagcggtaccgcaagaataagccccggctaac-ttcgtgccagcagccgcggtaatacgaagggggctagcgttgctcggaatcactgggcgtaaagggtgcgtaggcgggtctttaagtcagaggtgaaagcctggagctcaactccagaactgcctttgatactgaggatcttgagtatgggagaggtgagtggaactgcgagtgtagaggtgaaattcgtagatattcgcaagaacaccagtggcgaaggcggctcactggcccataactgacgctgaggcacgaaagcgtggggagcaaacaggattagataccctggtagtccacgccgtaaacgatgaatgccagccgttagttagtggcgcagctaacgctttaagcattccgcctggggagtacggtcgcaagattaaaactcaaaggaattgacgggggcccgcacaagcggtggagcatgtggtttaattcgacgcaacgcgcagaaccttaccagcccttgacagccaggtgctgcatggctgtcgtcagctcgtgtcgtgagatgttgggttaagtcccgcaacgagcgcaacccccgtccttagttgccactctaaggagactgccggtgataagccggaggaaggtggggatgacgtcaagtcctcatggcccttacgggctgggctacacacgtgctacaatggcggtgacaatgggatgctaaggggcgacccttcgcaaatctca-aaaaaccgtctcagttcggattggagtctgcaactcgactccatgaagttggaatcgctagtaatcgtggatcagcatgccacggtgaatacgttcccgggccttgtacacaccgcccgtcacaccatgggagttggttctacctgaaggcagtgaccacggtagggtcagcgactggggtgaagtcgtaacaaggtagccgt
>t258594-Rhodopseudomonas
agcgaacgctggcggcaggcttaacacatgcaagtcgaagggagtggcagacgggtgagtaacgcgtggga-acgtaccttttggttcggaacaacacagggaaacttgtgctaataccggataccgaaagatcggcccgcgtctgattagctagttggtgaggtaatggctcaccaaggcgacgatcagtagctggtctgagaggatgatcagccacattgggactgagacacggcccaaactcctacgggaggcagcagtggggaatattggacaatgggggaaaccctgatccagccatgccgcgtgagtgatgaaggccctagggttgtaaagctcttttgtgcgggaagcggtaccgcaagaataagccccggctaac-ttcgtgccagcagccgcggtaatacgaagggggctagcgttgctcggaatcactgggcgtaaagggtgcgtaggcgggtttctaagtcagaggtgaaagcctggagctcaactccagaactgcctttgatactggaagtcttgagtatggcagaggtgagtggaactgcgagtgtagaggtgaaattcgtagatattcgcaagaacaccagtggcgaaggcggctcactgggccattactgacgctgaggcacgaaagcgtggggagcaaacaggattagataccctggtagtccacgccgtaaacgatgaatgccagccgttagttagtggcgcagctaacgctttaagcattccgcctggggagtacggtcgcaagattaaaactcaaaggaattgacgggggcccgcacaagcggtggagcatgtggtttaattcgacgcaacgcgcagaaccttaccagcccttgacagccaggtgctgcatggctgtcgtcagctcgtgtcgtgagatgttgggttaagtcccgcaacgagcgcaacccccgtccttagttgccactctaaggagactgccggtgataagccggaggaaggtggggatgacgtcaagtcctcatggcccttacgggctgggctacacacgtgctacaatggcggtgacaatgggaagctaaggggcgacccttcgcaaatctca-aaaagccgtctcagttcggattgggctctgcaactcgagcccatgaagttggaatcgctagtaatcgtggatcagcatgccacggtgaatacgttcccgggccttgtacacaccgcccgtcacaccatgggagttggctttacctgaagacggcggccacggtagggtcagcgactggggtgaagtcgtaacaaggtagccgt
>t504832-Oligotropha
agcgaacgctggcggcaggcttaacacatgcaagtcgaagggagtggcagacgggtgagtatcgcgtggga-acgtaccttttggttcggaacaacacagggaaacttgtgctaataccgaataccgaaagatcggcccgcgtctgattagcttgttggtgaggtaacggctcaccaaggcgacgatcagtagctggtctgagaggatgatcagccacattgggactgagacacggcccaaactcctacgggaggcagcagtggggaatattggacaatgggcgaaagcctgatccagccatgccgcgtgagtgatgaaggccctagggttgtaaagctcttttgtgcgggaagcggtaccgcaagaataagccccggctaac-ttcgtgccagcagccgcggtaatacgaagggggctagcgttgctcggaatcactgggcgtaaagggtgcgtaggcggatctttaagtcagaggtgaaagcctggagctcaactccagaactgcctttgatactgaggatctcgagttcgggagaggtgagtggaactgcgagtgtagaggtgaaattcgtagatattcgcaagaacaccagtggcgaaggcggctcactggcccgatactgacgctgaggcacgaaagcgtggggagcaaacaggattagataccctggtagtccacgccgtaaacgatgaatgccagccgttggacagtggcgcagttaacgctttaagcattccgcctggggagtacggtcgcaagattaaaactcaaaggaattgacgggggcccgcacaagcggtggagcatgtggtttaattcgacgcaacgcgcagaaccttaccagcccttgacagccaggtgctgcatggctgtcgtcagctcgtgtcgtgagatgttgggttaagtcccgcaacgagcgcaacccccgtccttagttgccactctaaggagactgccggtgataagccggaggaaggtggggatgacgtcaagtcctcatggcccttacgggctgggctacacacgtgctacaatggcggtgacaatgggatgcaaaggcgcgagccctagcaaatctca-aaaagccgtctcagttcggattgggctctgcaactcgagcccatgaagttggaatcgctagtaatcgtggatcagcacgccacggtgaatacgttcccgggccttgtacacaccgcccgtcacaccatgggagttggttttacctgaagacggcggccacggtagggtcagcgactggggtgaagtcgtaacaaggtagccgt
>t323097-Nitrobacter
agcgaacgctggcggcaggcttaacacatgcaagtcgaagggagtggcagacgggtgagtaacacgtggga-acgtaccttttggttcggaacaactgagggaaacttcagctaataccggataccgaaagatcggcccgcgtctgattagcttgttggtgaggtaatggctcaccaaggcgacgatcagtagctggtctgagaggatgatcagccacattgggactgagacacggcccaaactcctacgggaggcagcagtggggaatattggacaatgggcgaaagcctgatccagccatgccgcgtgagtgatgaaggccctagggttgtaaagctcttttgtgcgggaagcggtaccgcaagaataagccccggctaac-ttcgtgccagcagccgcggtaatacgaagggggctagcgttgctcggaatcactgggcgtaaagggtgcgtaggcggatctttaagtcaggggtgaaatcctggagctcaactccagaactgcctttgatactgaaggtcttgagttcgggagaggtgagtggaactgcgagtgtagaggtgaaattcgtagatattcgcaagaacaccagtggcgaaggcggctcactggcccgatactgacgctgaggcacgaaagcgtggggagcaaacaggattagataccctggtagtccacgccgtaaacgatgaatgccagccgttagttagtggcgcagctaacgctttaagcattccgcctggggagtacggtcgcaagattaaaactcaaaggaattgacgggggcccgcacaagcggtggagcatgtggtttaattcgacgcaacgcgcagaaccttaccagcccttgacagccaggtgctgcatggctgtcgtcagctcgtgtcgtgagatgttgggttaagtcccgcaacgagcgcaacccccgtccttagttgccactctaaggagactgccggtgataagccggaggaaggtggggatgacgtcaagtcctcatggcccttacgggctgggctacacacgtgctacaatggcggtgacaatgggaagcaaaggggcaacccctagcaaatctca-aaaaaccgtctcagttcggattgggctctgcaactcgagcccatgaagttggaatcgctagtaatcgtggatcagcatgccacggtgaatacgttcccgggccttgtacacaccgcccgtcacaccatgggagttggttttacctgaaggcggcgaccacggtagggtcagcgactggggtgaagtcgtaacaaggtagccgt
>t323098-Nitrobacter
agcgaacgctggcggcaggcttaacacatgcaagtcgaagggagtggcagacgggtgagtaacgcgtggga-acgtaccttttggttcggaacaacccagggaaacttgggctaataccggataccgaaagatcggcccgcgtctgattagcttgttggtgaggtaacggctcaccaaggcgacgatcagtagctggtctgagaggatgatcagccacattgggactgagacacggcccaaactcctacgggaggcagcagtggggaatattggacaatgggcgcaagcctgatccagccatgccgcgtgagtgatgaaggccctagggttgtaaagctcttttgtgcgggaagcggtaccgcaagaataagccccggctaac-ttcgtgccagcagccgcggtaatacgaagggggctagcgttgctcggaattactgggcgtaaagggtgcgtaggcgggtctttaagtcaggggtgaaatcctggagctcaactccagaactgcctttgatactgaggatcttgagttcgggagaggtgagtggaactgcgagtgtagaggtgaaattcgtagatattcgcaagaacaccagtggcgaaggcggctcactggcccgatactgacgctgaggcacgaaagcgtggggagcaaacaggattagataccctggtagtccacgccgtaaacgatgaatgccagccgttagttagtggcgcagctaacgctttaagcattccgcctggggagtacggtcgcaagattaaaactcaaaggaattgacgggggcccgcacaagcggtggagcatgtggtttaattcgacgcaacgcgcagaaccttaccagcccttgacagccaggtgctgcatggctgtcgtcagctcgtgtcgtgagatgttgggttaagtcccgcaacgagcgcaacccccgtccttagttgccactctaaggagactgccggtgataagccggaggaaggtggggatgacgtcaagtcctcatggcccttacgggctgggctacacacgtgctacaatggcggtgacaatgggaagcaaaggggtgacccctagcaaatctca-aaaaaccgtctcagttcggattgggctctgcaacccgagcccatgaagttggaatcgctagtaatcgtggatcagcatgccacggtgaatacgttcccgggccttgtacacaccgcccgtcacaccatgggagttggttttacctgaaggcggcgaccacggtagggtcagcgactggggtgaagtcgtaacaaggtagccgt
>t426355-Methylobacterium
agcgaacgctggcggcaggcttaacacatgcaagtcgaggggagcggcggacgggtgagtaacgcgtggga-acgtgccttctggttcggaataaccctgggaaactagggctaataccggataccggaagatcggcccgcgtctgattagctagttggtggggtaacggcctaccaaggcgacgatcagtagctggtctgagaggatgatcagccacactgggactgagacacggcccagactcctacgggaggcagcagtggggaatattggacaatgggcgcaagcctgatccagccatgccgcgtgagtgatgaaggccttagggttgtaaagctcttttatccgggacgcggtaccggaggaataagccccggctaac-ttcgtgccagcagccgcggtaatacgaagggggctagcgttgctcggaatcactgggcgtaaagggcgcgtaggcggcgttttaagtcgggggtgaaagcctgtggctcaaccacagaatggccttcgatactgggacgcttgagtatggtagaggttggtggaactgcgagtgtagaggtgaaattcgtagatattcgcaagaacaccggtggcgaaggcggccaactggaccattactgacgctgaggcgcgaaagcgtggggagcaaacaggattagataccctggtagtccacgccgtaaacgatgaatgccagctgttgggcagtagcgcagctaacgctttgagcattccgcctggggagtacggtcgcaagattaaaactcaaaggaattgacgggggcccgcacaagcggtggagcatgtggtttaattcgaagcaacgcgcagaaccttaccatcctttgacatgcaggtgctgcatggctgtcgtcagctcgtgtcgtgagatgttgggttaagtcccgcaacgagcgcaacccacgtccttagttgccactctagggagactgccggtgataagccggaggaaggtgtggatgacgtcaagtcctcatggcccttacgggatgggctacacacgtgctacaatggcggtgacagtgggaggcgaaggagcgatctggagcaaatcccc-aaaagccgtctcagttcggattgcactctgcaactcgagtgcatgaaggcggaatcgctagtaatcgtggatcagcatgccacggtgaatacgttcccgggccttgtacacaccgcccgtcacaccatgggagttggtcttacccgacggcgccgaccacggtagggtcagcgactggggtgaagtcgtaacaaggtagccgt
>t419610-Methylobacterium
agcgaacgctggcggcaggcttaacacatgcaagtcgaagggagtggcagacgggtgagtaacacgtggga-acgtacccttcggttcggaataactcagggaaacttgagctaataccggataccgaaggatcggcccgcgtctgattagcttgttggtggggtaacggcctaccaaggcgacgatcagtagctggtctgagaggatgatcagccacactgggactgagacacggcccagactcctacgggaggcagcagtggggaatattggacaatgggcgcaagcctgatccagccatgccgcgtgagtgatgaaggccttagggttgtaaagctcttttgtccgggacgcggtaccggaagaataagccccggctaac-ttcgtgccagcagccgcggtaatacgaagggggctagcgttgctcggaatcactgggcgtaaagggcgcgtaggcggccgattaagtcgggggtgaaagcctgtggctcaaccacagaattgccttcgatactggttggcttgagaccggaagaggacagcggaactgcgagtgtagaggtgaaattcgtagatattcgcaagaacaccagtggcgaaggcggctgtctggtccggttctgacgctgaggcgcgaaagcgtggggagcaaacaggattagataccctggtagtccacgccgtaaacgatgaatgccagccgttggccagtggcgccgctaacgcattaagcattccgcctggggagtacggtcgcaagattaaaactcaaaggaattgacgggggcccgcacaagcggtggagcatgtggtttaattcgaagcaacgcgcagaaccttaccatcccttgacatgcaggtgctgcatggctgtcgtcagctcgtgtcgtgagatgttgggttaagtcccgcaacgagcgcaacccacgtccttagttgccactctagggagactgccggtgataagccggaggaaggtgtggatgacgtcaagtcctcatggcccttacgggatgggctacacacgtgctacaatggcggtgacagtgggacgcgaagccgcgaggtggagcaaatcccc-aaaaaccgtctcagttcggattgcactctgcaactcgggtgcatgaaggcggaatcgctagtaatcgtggatcagcacgccacggtgaatacgttcccgggccttgtacacaccgcccgtcacaccatgggagttggtcttacccgacggcgccgaccacggtagggtcagcgactggggtgaagtcgtaacaaggtagccgt
>t460265-Methylobacterium
agcgaacgctggcggcaggcttaacacatgcaagtcgaggggagcggcagacgggtgagtaacgcgtggga-acgtgcccttcggttcggaacaaccctgggaaactagggctaataccggataccgaaggatcggcccgcgtctgattagctggttggtggggtaacggctcaccaaggcgacgatcagtagctggtctgagaggatgatcagccacactgggactgagacacggcccagactcctacgggaggcagcagtggggaatattggacaatgggcgcaagcctgatccagccatgccgcgtgagtgatgacggccttagggttgtaaagctcttttcttcgggacgcggtaccggaggaataagccccggctaac-ttcgtgccagcagccgcggtaatacgaagggggctagcgttgctcggaatcactgggcgtaaagggcgcgtaggcggctcgccaagtcgggggtgaaagcccgtggctcaaccacggaatggccttcgatactggcgggcttgagaccggaagaggacagcggaactgcgagtgtagaggtgaaattcgtagatattcgcaagaacaccagtggcgaaggcggctgtctggtccggttctgacgctgaggcgcgaaagcgtggggagcaaacaggattagataccctggtagtccacgctgtaaacgatgaatgctagccgttgggcagtggcgccgctaacgctttaagcattccgcctggggagtacggtcgcaagattaaaactcaaaggaattgacgggggcccgcacaagcggtggagcatgtggtttaattcgaagcaacgcgcagaaccttaccatcccttgacatgcaggtgctgcatggctgtcgtcagctcgtgtcgtgagatgttgggttaagtcccgcaacgagcgcaaccctcgcccttagttgccactctagggggactgccggtgataagccggaggaaggtggggatgacgtcaagtcctcatggcccttacgggatgggctacacacgtgctacaatggcggtgacaatgggaagcgaaggggcgacctggagcaaatcccc-aaaagccgtctcagttcagattgcactctgcaactcgagtgcatgaaggcggaatcgctagtaatcgtggatcagcacgccacggtgaatacgttcccgggccttgtacacaccgcccgtcacaccatgggagttggtcttacccgacggcgccgaccacggtagggtcagcgactggggtgaagtcgtaacaaggtagccgt
>t426117-Methylobacterium
agcgaacgctggcggcaggcttaacacatgcaagtcgaggggagcggcagacgggtgagtaacgcgtggga-acgtgcccttcggttcggaataaccctgggaaactagggctaataccggataccgaaggatcggcccgcgtctgattagcttgttggtgaggtaacggctcaccaaggcgacgatcagtagctggtctgagaggatgatcagccacactgggactgagacacggcccagactcctacgggaggcagcagtggggaatattggacaatgggggcaaccctgatccagccatgccgcgtgagtgatgacggccttagggttgtaaagctcttttacccgggacgcggtaccgggtgaataagccccggctaac-ttcgtgccagcagccgcggtaatacgaagggggctagcgttgctcggaatcactgggcgtaaagggcgcgtaggcggcttgccaagtcgggggtgaaagcccgtggctcaaccacggaatggccttcgatactggcaggcttgagaccggaagaggacagcggaactgcgagtgtagaggtgaaattcgtagatattcgcaagaacaccagtggcgaaggcggctgtctggtccggttctgacgctgaggcgcgaaagcgtggggagcaaacaggattagataccctggtagtccacgccgtaaacgatgaatgctagccgttgggcagtggcgccgctaacgctttaagcattccgcctggggagtacggtcgcaagattaaaactcaaaggaattgacgggggcccgcacaagcggtggagcatgtggtttaattcgaagcaacgcgcagaaccttaccatcccttgacatgcaggtgctgcatggctgtcgtcagctcgtgtcgtgagatgttgggttaagtcccgcaacgagcgcaaccctcgcccttagttgccactctagggggactgccggtgataagccggaggaaggtggggatgacgtcaagtcctcatggcccttacgggatgggctacacacgtgctacaatggcggtgacaatgggatgcgaaggggcgacctggagcaaatcccc-aaaagccgtctcagttcagattgcactctgcaactcgagtgcatgaaggcggaatcgctagtaatcgtggatcagcacgccacggtgaatacgttcccgggccttgtacacaccgcccgtcacaccatgggagttggtcttacccgacggcgccgaccacggtagggtcagcgactggggtgaagtcgtaacaaggtagccgt
>t450851-Phenylobacterium
agcgaacgctggcggcaggcctaatacatgcaagtcgagcggagcggcggacgggtgagtaacgcgtggga-atgtgccctttggtacggaacaac-aagggaaattgt-gctaataccgtatgccattggagcagcccgcgttggattaggtagttggtgaggtaaagg-ctaccaagccgacgatccatagctggtctgagaggatgatcagccacactgggactgagacacggcccagactcctacgggaggcagcagtagggaatcttgcgcaatgggcgaaagcctgacgcagccatgccgcgtgaatgatgaaggtcttaggattgtaaaattctttcaccggggaagcggtacccggagaagaagtcccggctaac-ttcgtgccagcagccgcggtaatacgaagggggctagcgttgctcggaattactgggcgtaaagggcgcgtaggcggat-gttaagtcgggggtgaaagccc-gggctcaactc-ggaattgccttcgatactggacatcttgagtacgggagaggtgagtggaac-tccagtgtagaggtgaaattcgtagatattcga-agaacaccagtggcgaaggcgactcactggcccgttactgacgctgaggcgcgaaagcgtggggagcaaacaggattagataccctggtagtccacgccgtaaacgatgagtgctagttgtcggacggtgacgcagctaacgcattaagcactccgcctggggagtacggtcgcaagattaaaactcaagggaattgacgggggcccgcacaagcggtggagcatgtggtttaattcgaagcaacgcgcagaaccttaccaccttttgacatgcaggtgctgcatggctgtcgtcagctcgtgtcgtgagatgttgggttaagtcccgcaacgagcgcaaccctcgccattagttgccactctaatgggaccgccggtggtaagccggaggaaggtggggatgacgtcaagtcctcatgg-ccttacggggtgggctacacacgtgctacaatggcgactacagagggttgcgatgctgcga-agcgagctaatccct-aaaagtcgtctcagttcggattgcactctgcaactcgagtgcatgaagtcggaatcgctagtaatcgcggatcagcatgccgcggtgaatacgttcccgggccttgtacacaccgcccgtcgcaccatgggagttggctttacccgaaggcggcgaccacggtagggtcagcgactggggtgaagtcgtaacaaggtagccgt
>t190650-Caulobacter
agcgaacgctggcggcaggcctaacacatgcaagtcgaacggagtggcggacgggtgagtaacacgtggga-acgtgccctttggttcggaacaactcagggaaacttgagctaataccggatgccattggagcggcccgcgtctgattagctagttggtgaggtaaaggctcaccaaggcgacgatcagtagctggtctgagaggatgatcagccacattgggactgagacacggcccaaactcctacgggaggcagcagtggggaatcttgcgcaatgggcgaaagcctgacgcagccatgccgcgtgaatgatgaaggtcttaggattgtaaaattctttcaccggggacgcggtacccggagaagaagccccggctaac-ttcgtgccagcagccgcggtaatacgaagggggctagcgttgctcggaattactgggcgtaaagggagcgtaggcggactgtttagtcagaggtgaaagcccagggctcaaccttggaattgcctttgatactggcagtcttgagtacggaagaggtatgtggaactccgagtgtagaggtgaaattcgtagatattcggaagaacaccagtggcgaaggcgacatactggtccgttactgacgctgaggctcgaaagcgtggggagcaaacaggattagataccctggtagtccacgccgtaaacgatgagtgctagttgtcggccggtgacgcagctaacgcattaagcactccgcctggggagtacggtcgcaagattaaaactcaaaggaattgacgggggcccgcacaagcggtggagcatgtggtttaattcgaagcaacgcgcagaaccttaccaccttttgacatgcaggtgctgcatggctgtcgtcagctcgtgtcgtgagatgttgggttaagtcccgcaacgagcgcaaccctcgtgattagttgccactctaatcatactgccggagttaatccggaggaaggcggggatgacgtcaagtcctcatggcccttacaaggtgggctacacacgtgctacaatggcgactacagagggctgcaatcccgcgagggggagccaatccct-aaaagtcgtctcagttcggattgttctctgcaactcgagagcatgaagttggaatcgctagtaatcgcggatcagcatgccgcggtgaatacgttcccgggccttgtacacaccgcccgtcacaccatgggagttggctttacccgaaggcgccgaccacggtagggtcagcgactggggtgaagtcgtaaca-ggtagccgt
>t366602-Caulobacter
agcgaacgctggcggcaggcctaacacatgcaagtcgaacggagtggcggacgggtgagtaacacgtggga-acgtgccctttggttcggaacaactcagggaaacttgagctaataccggataccattggagcggcccgcgtaggattagctagttggtggggtaaaggcccaccaaggctacgatccttagctggtctgagaggatgatcagccacattgggactgagacacggcccaaactcctacgggaggcagcagtggggaatcttgcgcaatgggcgaaagcctgacgcagccatgccgcgtgaatgatgaaggtcttaggattgtaaaattctttcaccggggacgcggtacccggagaagaagccccggctaac-ttcgtgccagcagccgcggtaatacgaagggggctagcgttgctcggaattactgggcgtaaagggagcgtaggcggatagtttagtcagaggtgaaagcccagggctcaaccttggaattgcctttgatactggctatcttgagtacggaagaggtatgtggaactccgagtgtagaggtgaaattcgtagatattcggaagaacaccagtggcgaaggcgacatactggtccgttactgacgctgaggctcgaaagcgtggggagcaaacaggattagataccctggtagtccacgctgtaaacgatgagtgctagttgtcggccggtgacgcagctaacgcattaagcactccgcctggggagtacggtcgcaagattaaaactcaaaggaattgacgggggcccgcacaagcggtggagcatgtggtttaattcgaagcaacgcgcagaaccttaccaccttttgacatgcaggtgctgcatggctgtcgtcagctcgtgtcgtgagatgttgggttaagtcccgcaacgagcgcaaccctcgctattagttgccactctaataggaccgccggtggtaagccggaggaaggtggggatgacgtcaagtcctcatggcccttacaaggtgggctacacacgtgctacaatggcgactacagagggctgcaatcccgcgagggggagccaatccct-aaaagtcgtctcagttcggattgcactctgcaactcgagtgcatgaagttggaatcgctagtaatcgcggatcagcatgccgcggtgaatacgttcccgggccttgtacacaccgcccgtcacaccatgggagttggctctacccgaaggcgccgaccacggtagggtcagcgactggggtgaagtcgtaaca-ggtagccgt
>t414684-Rhodospirillum
--cgaacgctggcggcaggcctaacacatgcaagtcgaacgaagtggcggacgggtgagtaacacgtggga-acgtgcccttgggttcgggataac-gctggaaaggac-gctaataccggatgcctgaggagcggcccgcgtccgattagctagatggtggggtaaagg-ccaccatggcgacgatcggtagctggtctgagaggatgatcagccacactgggactgagacacggcccagactcctacgggaggcagcagtggggaatattggacaatgggcggaagcctgatccagccatgccgcgtgagtgatgaaggccttcgggttgtaaagctctttcgcacgcgacgcggtagcgtgagaagaagccccggctaac-ttcgtgccagcagccgcggtaatacgaagggggctagcgttgttcggaattactgggcgtaaagggcgcgtaggcggcc-ttcaagtcaggcgtgaaagccc---cctcaactg-ggaactgcgcttgagactgtgaggcttgagtcc-ggagaggtgggtggaat-tcccgtgtagaggtgaaattcgtagatattgga-agaacaccggtggcgaaggcggcccactggacggatactgacgctgaggcgcgaaagcgtggggagcaaacaggattagataccctggtagt-cacgccgtaaacgatgtcggctagacgttgggcggtgtcgcagctaacgcattaaccga-ccgcctggggagtacggccgcaaggttgaaactcaaaggaattgacgggggcccgcacaagcggtggagcatgtggtttaattcgaagcaacgcgcagaaccttaccaacccttgacatgcaggtgctgcatggctgtcgtcagctcgtgtcgtgagatgttgggttaagtcccgcaacgagcgcaacccccactgtcagttgccactctggcagaactgccggtgacaagccg-aggaaggcggggatgacgtcaagtcctcatggcccttacgggttgggctacacacgtgctacaatggtggtgacagtgggcagcgaccacgcga-gtggagcgaatctcc-aaaagccatctcagttcggattgcactctgcaactcgggtgcatgaagttggaatcgctagtaatcgcggatcagcacgccgcggtgaatacgttcccgggccttgtacacaccgcccgtcacaccatgggagttggctttacccgaagccggcgaccacggtacggtcagcgactggggtgaagtcgtaacaaggtagccgt
>t269796-Rhodospirillum
gacgaacgctggcggcaggcctaacacatgcaagtcgaacgcagtggcgcacgggtgagtaacacgtggga-acgtaccttggagtgcggaataatctttggaaacgaggactaataccgcatcctccaagatcggcccgc-tccgattagctagttggcggggtaatggcccaccaaggcgacgatcggtagctggtctgagaggatggccagccacactgggactgagacacggcccagactcctacgggaggcagcagtggggaatattgcgcaatgggggcaaccctgacgcagccatgccgcgtgagtgaagaaggccttcgggttgtaaagctctttcgggtgtgaagcggtaacaccagaagaagccccggctaac-ttcgtgccagcagccgcggtaatacgaagggggcaagcgttgttcggaattactgggcgtaaagagcgcgtaggcggtctgattagtcagaggtgaaatcccagagctcaa-cttggaactgcctttgatactgttagactagaatccgtgagagggtggtggaattcccagtgtagaggtgaaattcgtagatattgggaggaacaccagtggcgaaggcggccacctggcgcggtattgacgctgaggcgcgaaagcgtggggagcaaacaggattagataccctggtagtccacgccgtaaacgatgagtgctagatgtcgggcggtgtcgcagctaacgcattaagcactccgcctggggagtacggccgcaaggttaaaactcaaaggaattgacgggggcccgcacaagcggtggagcatgtggtttaattcgaagcaacgcgcagaaccttaccagcccttgacatccaggtgctgcatggctgtcgtcagctcgtgtcgtgagatgttgggttaagtcccgcaacgagcgcaaccctcatcttcagttgccactctgaagagactgccggtgacaagccggaggaaggtggggatgacgtcaagtcctcatggcccttacgggctgggctacacacgtgctacaatggcgcctacaatgggcagcgacctcgcgaggggaagctaatctcc-aaaaggcgtctcagttcggattgcactctgcaactcgggtgcatgaagtcggaatcgctagtaatcgtggatcagcatgccacggtgaatacgttcccgggccttgtacacaccgcccgtcacaccatgggagttggttctacccgaagacggcggccacggtagggtcagcgactggggtgaagtcgtaacaaggtagccgt
>t342108-Magnetospirillum
aacgaacgctggcggcaggcttaacacatgcaagtcgaacgaagtggcgcacgggtgagtaacacgtggga-atatacctcttggtggggaataacatcgggaaactgatgctaataccgcataccgagagattagcccgcgtccgattagctagttggtgaggtaatggctcaccaaggcgacgatcggtagctggtctgagaggatgatcagccacactgggactgagacacggcccagactcctacgggaggcagcagtggggaatattggacaatgggcgaaagcctgatccagccatgccgcgtgagtgatgaaggccttagggttgtaaagctctttcacccacgacgcggtagtgggagaagaagccccggctaac-ttcgtgccagcagccgcggtaatacgaagggggctagcgttgttcggaattactgggcgtaaagcgcacgcaggcggtggtcatagtcagaagtgaaagccctgggctcaacccgggaattgcttttgatactggaccgctagaatcacggagagggtagtggaattccgagtgtagaggtgaaattcgtagatattcggaagaacaccagtggcgaaggcgactacctggccgtcgattgacgctcatgtgcgaaagcggggg-agcaaacaggattagataccctggtagtccacgccgtaaacgatgagtgctagttgttgggcagtgacgcagctaacgcgttaagcactccgcctggggagtacggccgcaaggttaaaactcaaaggaattgacgggggcccgcacaagcggtggagcatgtggtttaattcgaagcaacgcgcagaaccttaccagcccttgacatgcaggtgctgcatggctgtcgtcagctcgtgtcgtgagatgttgggttaagtcccgcaacgagcgcaaccctcatcttcagttgccactctgaagaaactgccggtgacaagccggaggaaggtggggatgacgtcaagtcctcatggcccttacgggctgggctacacacgtgctacaatggtggtgacagtgggtcgctaactcgcgagagtatgctaatccct-aaaagccatctcagttcggattgcactctgcaactcgagtgcatgaagtcggaatcgctagtaatcgtggatcagcatgccacggtgaatacgttcccgggccttgtacacaccgcccgtcacaccatgggagttggctttacccgaagccggcgaccacggtaaggtcagcgactggggtgaagtcgtaacaaggtagccgt
>t349163-Acidiphilium
agcgaacgctggcggcatgcttaacacatgcaagtcgcacggagtggcggacgggtgagtaacgcgtagga-atctatccttgggtgggggacaaccgtgggaaactacggctaataccgcatgcctgaggaggagcctgcgtctgattaggtagttggtggggtaaaggcctaccaagcctgcgatcagtagctggtctgagaggatgatcagccacactgggactgagacacggcccagactcctacgggaggcagcagtggggaatattggacaatgggcgaaagcctgatccagcaatgccgcgtggatgaagaaggtcttcggattgtaaagtccttttggcggggacgcggtacccgcagaataagctccggctaac-ttcgtgccagcagccgcggtaatacgaagggggctagcgttgctcggaatgactgggcgtaaagggcgcgtaggcggacggcacagtcaggcgtgaaattcctgggctcaacctggggactgcgtctgagacgtgttgtcttgagtatggaagagggttgtggaatttccagtgtagaggtgaaattcgtagatattggaaagaacaccggtggcgaaggcggcaacctggtccattactgacgctgaggcgcgaaagcgtggggagcaaacaggattagataccctggtagtccacgctgtaaacgatgtgtgctggatgttgggcagtgtcgtagctaacgcggtaagcacaccgcctggggagtacggccgcaaggttgaaactcaaaggaattgacgggggcccgcacaagcggtggagcatgtggtttaattcgaagcaacgcgcagaaccttaccaggatttgacatgcaggtgctgcatggctgtcgtcagctcgtgtcgtgagatgttgggttaagtcccgcaacgagcgcaaccctcgccttcagttgccactctgaaggaactgccggtgacaagccggaggaaggtggggatgacgtcaagtcctcatggcccttatgtcctgggctacacacgtgctacaatggcggtgacagtgggaagccaggtggtgacaccgagctgatctca-aaaagccgtctcagttcggattgcactctgcaactcgagtgcatgaaggtggaatcgctagtaatcgcggatcagcatgccgcggtgaatacgttcccgggccttgtacacaccgcccgtcacaccatgggatttggtttgaccttaagttggcaaccacggtcgggtcagagactggggtgaagtcgtaacaaggtagccgt
>t391165-Granulibacter
agcgaacgctggcggcatgcttaacacatgcaagtcgcaggtagtggcggacgggtgagtaacgcgtaggt-atctgtcctggggtgggggataactgtgggaaactacagctaataccgcatgccttgggaggagcctgcgttcgattaggtagttggtggggtaaaggcctaccaagcctacgatcgatagctggtctgagaggatgatcagccacactgggactgagacacggcccagactcctacgggaggcagcagtggggaatattggacaatgggcgcaagcctgatccagcaatgccgcgtgtgtgaagaaggtcttcggattgtaaagcactttcggcggggacgcggtacccgcagaagaagccccggctaac-ttcgtgccagcagccgcggtaatacgaagggggctagcgttgctcggaatgactgggcgtaaagggcgcgtaggcggttcgtacagtcagatgtgaaattcccgggctcaacctgggggctgcatttgatacgtgcgggctggagtgtgagagagggttgtggaattcccagtgtagaggtgaaattcgtagatattgggaagaacaccggtggcgaaggcggcaacctggctcatgactgacgctgaggcgcgaaagcgtggggagcaaacaggattagataccctggtagtccacgctgtaaacgatgtgtgctggatgtgggtcagtgtcgtagctaacgcggtaagcacaccgcctggggagtacggccgcaaggttgaaactcaaaggaattgacgggggcccgcacaagcggtggagcatgtggtttaattcgaagcaacgcgcagaaccttaccaggacttgcatggcaggtgctgcatggctgtcgtcagctcgtgtcgtgagatgttgggttaagtcccgcaacgagcgcaaccctcgcctttagttgccactctaaaggaactgccggtgacaagccggaggaaggtggggatgacgtcaagtcctcatggcccttatgtcctgggctacacacgtgctacaatggcggtgacagtgggaagctaggcagtgatgccatgctgatctca-aaaagccgtctcagttcggattgcactctgcaactcgagtgcatgaaggtggaatcgctagtaatcgcggatcagcatgccgcggtgaatacgttcccgggccttgtacacaccgcccgtcacaccatgggagttggtttgaccttaagccggcgaccacggtcgggtcagcgactggggtgaagtcgtaacaaggtagccgt
>t290633-Gluconobacter
agcgaacgctggcggcatgcttaacacatgcaagtcgcacgaagtggcggacgggtgagtaacgcgtaggg-atctatccacgggtgggggacaacttcgggaaactggagctaataccgcatgcctgtggaggaacctgcgttcgattagctagttggtggggtaaaggcctaccaaggcgatgatcgatagctggtttgagaggatgatcagccacactgggactgagacacggcccagactcctacgggaggcagcagtggggaatattggacaatgggcgaaagcctgatccagcaatgccgcgtgtgtgaagaaggtcttcggattgtaaagcactttcgacggggacgcggtacccgtagaagaagccccggctaac-ttcgtgccagcagccgcggtaatacgaagggggctagcgttgctcggaatgactgggcgtaaagggcgcgtaggcggttgttacagtcagatgtgaaatccccgggcttaacctgggaactgcatttgatacgtgacgactagagttcgagagagggttgtggaattcccagtgtagaggtgaaattcgtagatattgggaagaacaccggtggcgaaggcggcaacctggctcgatactgacgctgaggcgcgaaagcgtggggagcaaacaggattagataccctggtagtccacgctgtaaacgatgtgtgctggatgtgggacagtgtcgaagctaacgcgctaagcacaccgcctggggagtacggccgcaaggttgaaactcaaaggaattgacgggggcccgcacaagcggtggagcatgtggtttaattcgaagcaacgcgcagaaccttaccagggcttgcatggcaggtgctgcatggctgtcgtcagctcgtgtcgtgagatgttgggttaagtcccgcaacgagcgcaacccttgtctttagttgccactctagagagactgccggtgacaagccggaggaaggtggggatgacgtcaagtcctcatggcccttatgtcctgggctacacacgtgctacaatggcggtgacagtgggaagctacatggtgacatggtgctgatctct-aaaagccgtctcagttcggattgtactctgcaactcgagtacatgaaggtggaatcgctagtaatcgcggatcagcatgccgcggtgaatacgttcccgggccttgtacacaccgcccgtcacaccatgggagttggttcgaccttaagccggcgaccacggacgggtcagcgactggggtgaagtcgtaacaaggtagccgt
>t272568-Gluconacetobacter
agcgaacgctggcggcatgcttaacacatgcaagtcgcacgaagtggcggacgggtgagtaacgcgtaggg-atctgtccatgggtgggggataactccgggaaactggagctaataccgcatgcctgtggaggaacctgcgttcgattagctagttggtggggtaaaggcctaccaaggcgatgatcgatagctggtctgagaggatgatcagccacactgggactgagacacggcccagactcctacgggaggcagcagtggggaatattggacaatgggcgcaagcctgatccagcaatgccgcgtgtgtgaagaaggtcttcggattgtaaagcactttcgacggggacgcggtacccgtagaagaagccccggctaac-ttcgtgccagcagccgcggtaatacgaagggggctagcgttgctcggaatgactgggcgtaaagggcgcgtaggcggtttggacagtcagatgtgaaattcctgggcttaacctgggggctgcatttgatacgtacagactagagtgtgagagagggttgtggaattcccagtgtagaggtgaaattcgtagatattgggaagaacaccggtggcgaaggcggcaacctggctcataactgacgctgaggcgcgaaagcgtggggagcaaacaggattagataccctggtagtccacgctgtaaacgatgtgtgctggatgtgggtcagtgtcgtagttaacgcgataagcacaccgcctggggagtacggccgcaaggttgaaactcaaaggaattgacgggggcccgcacaagcggtggagcatgtggtttaattcgaagcaacgcgcagaaccttaccagggcttgcatggcaggtgctgcatggctgtcgtcagctcgtgtcgtgagatgttgggttaagtcccgcaacgagcgcaaccctcgcctttagttgccactctaaaggaactgccggtgacaagccggaggaaggtggggatgacgtcaagtcctcatggcccttatgtcctgggctacacacgtgctacaatggcggtgacagtgggaagccaggcagcgatgccgagctgatctca-aaaagccgtctcagttcggattgcactctgcaactcgagtgcatgaaggtggaatcgctagtaatcgcggatcagcatgccgcggtgaatacgttcccgggccttgtacacaccgcccgtcacaccatgggagttggtttgaccttaagccggcgaccacggtcgggtcagcgactggggtgaagtcgtaacaaggtagccgt
>t273121-Wolinella
agtgaacgctggcggcgtgcctaatacatgcaagtcgaacggagtggcgcacgggtgagtaatgcataggttatgtgccccatagtctggaatagccactggaaacggtgattaataccggatactatgggatcagcctatgtcctatcagcttgttggtgaggtaatggctcaccaaggctatgacgggtatccggcctgagagggtgatcggacacactggaactgagacacggtccagactcctacgggaggcagcagtagggaatattgctcaatgggcgaaagcctgaagcagcaacgccgcgtggaggatgaaggtcttcggattgtaaactccttttctaagagaagcggtatcttaggaataagcaccggctaac-tccgtgccagcagccgcggtaatacggagggtgcaagcgttactcggaatcactgggcgtaaagagcacgtaggcggccttgcaagtcagatgtgaaatccaacggcttaaccgttgaactgcatttgaaactgcaaggctagagtatgggagaggtaggtggaattctcggtgtaggggtaaaatccgtagagatcgagaggaatactcattgcgaaggcgacctgctggaacattactgacgctgaggtgcgaaagcgtggggagcaaacaggattagataccctggtagtccacgccctaaacgatgaatgctagttgttgcccagtaatgcagttaacacattaagcattccgcctggggagtacggtcgcaagattaaaactcaaaggaatagacggggacccgcacaagcggtggagcatgtggtttaattcgaagatacgcgaagaaccttacctgggcttgacattcaggtgctgcacggctgtcgtcagctcgtgtcgtgagatgttgggttaagtcccgcaacgagcgcaaccctcgtcactagttgccactctagtgagactgccttcg-caaggaggaggaaggtgaggacgacgtcaagtcatcatggcccttacgcccagggctacacacgtgctacaatggtgtgtacaaagagaagcaataccgcgaggtggagcaaatcttt-aaaacacatctcagttcggattgtagtctgcaactcgactacatgaagctggaatcgctagtaatcgtagatcagcatgctacggtgaatacgttcccgggtcttgtactcaccgcccgtcacaccatgggagttgtattcgccttaagccggcgtccacggcggatgcagcgactggggtgaagtcgtaacaaggtaaccgt
>t235279-Helicobacter
agtgaacgctggcggcgtgcctaatacatgcaagtcgaacgaagtggcgcacgggtgagtaatgcataggttatgtgccctttagtctgggatagccactggaaacggtgattaatactggatactaaaggatcagcctatgtcctatcagcttgttggtgaggtaatggctcaccaaggctatgacgggtatccggcctgagagggtgatcggacacactggaactgagacacggtccagactcctacgggaggcagcagtagggaatattgctcaatgggggaaaccctgaagcagcaacgccgcgtggaggatgaaggttttaggattgtaaactccttttgttagagaagcggtatctaacgaataagcaccggctaac-tccgtgccagcagccgcggtaatacggagggtgcaagcgttactcggaatcactgggcgtaaagagtgcgtaggcggggtaataagtcagatgtgaaatcctgtagcttaactacagaactgcatttgaaactgttactctggagtgtgggagaggtaggtggaattcttggtgtaggggtaaaatccgtagagatcaagaggaatactcattgcgaaggcgacctgctggaacattactgacgctgatgcacgaaagcgtggggagcaaacaggattagataccctggtagtccacgccctaaacgatggatgctagttgttgcccagtaatgcagctaacgcattaagcatcccgcctggggagtacggtcgcaagattaaaactcaaaggaatagacggggacccgcacaagcggtggagcatgtggtttaattcgaagatacgcgaagaaccttacctaggcttgacattcaggtgctgcacggctgtcgtcagctcgtgtcgtgagatgttgggttaagtcccgcaacgagcgcaaccctcgtccttagttgccactctaaggagactgccttcg-taaggaggaggaaggtgaggacgacgtcaagtcatcatggcccttacgcctagggctacacacgtgctacaatggggcgcacaaagaggagcaatatcgcgaggtggagcaaatctca-aaaacgtctctcagttcggattgtagtctgcaactcgactacatgaagctggaatcgctagtaatcgtgaatcagcatgtcacggtgaatacgttcccgggtcttgtactcaccgcccgtcacaccatgggagttgtattcgccttaagtcggcgcccacggcggatgcagcgactggggtgaagtcgtaacaaggtaacc--
>t382638-Helicobacter
agtgaacgctggcggcgtgcctaatacatgcaagtcgaacgaagtggcgcacgggtgagtaacgcataggttatgtgcctcttagtttgggatagccattggaaacggtgattaataccagatactaagagatcagcctatgccctatcagcttgttggtaaggtaatggcttaccaaggctatgacgggtatccggtctgagagggtgaacggacacactggaactgagacacggtccagactcctacgggaggcagcagtagggaatattgctcaatgggggaaaccctgaagcagcaacgccgcgtggaggatgaaggttttaggattgtaaactccttttgtcagagaagcggtatctgacgaataagcaccggctaac-tccgtgccagcagccgcggtaatacggagggtgcaagcgttactcggaatcactgggcgtaaagagcgcgtaggcgggatagtcagtcaggtgtgaaatcctatggcttaaccatagaactgcatttgaaactgctattctagagtgtgggagaggcaggtggaattcttggtgtaggggtaaaatccgtagagatcaagaggaatactcattgcgaaggcgacctgctagaacatgactgacgctgatgcgcgaaagcgtggggagcaaacaggattagataccctggtagtccacgccctaaacgatggatgctagttgttggacagtaatgcagctaacgccttaagcatcccgcctggggagtacggtcgcaagattaaaactcaaaggaatagacggggacccgcacaagcggtggagcatgtggtttaattcgaagatacacgaagaaccttacctaggcttgacattcaggtgctgcacggctgtcgtcagctcgtgtcgtgagatgttgggttaagtcccgcaacgagcgcaaccccctttcttagttgcaactctaaggagactgcctccg-taaggaggaggaaggtggggacgacgtcaagtcatcatggcccttacgcctagggctacacacgtgctacaatggggtgcacaaagagaagcgatactgcgaagtggagccaatcttc-aaaacacctcccagttcggattgcaggctgcaactcgcctgcatgaagccggaatcgctagtaatcgcaaatcagcatgttgcggtgaatacgttcccgggtcttgtactcaccgcccgtcacaccatgggagttgtgtttgccttaagtcagtgcccacggcacgcacagcgactggggtgaagtcgtaacaaggtaaccgt
>t570508-Helicobacter
agtgaacgctggcggcgtgcctaatacatgcaagtcgaacgaagtggcgcacgggtgagtaacgcataggttatgtgcctcttagtttgggatagccattggaaacgatgattaataccagatactaagagatcagcctatgtcctatcagcttgttggtaaggtaatggcttaccaaggctatgacgggtatccggcctgagagggtgaacggacacactggaactgagacacggtccagactcctacgggaggcagcagtagggaatattgctcaatgggggaaaccctgaagcagcaacgccgcgtggaggatgaaggttttaggattgtaaactccttttgttagagaagcggtatctaacgaataagcaccggctaac-tccgtgccagcagccgcggtaatacggagggtgcaagcgttactcggaatcactgggcgtaaagagcgtgtaggcgggatagtcagtcaggtgtgaaatcctatggcttaaccatagaactgcatttgaaactactattctagagtgtgggagaggtaggtggaattcttggtgtaggggtaaaatccgtagagatcaagaggaatactcattgcgaaggcgacctgctggaacattactgacgctgatgcgcgaaagcgtggggagcaaacaggattagataccctggtagtccacgccctaaacgatggatgctagttgttggacagtaatgcagctaacgcattaagcatcccgcctggggagtacggtcgcaagattaaaactcaaaggaatagacggggacccgcacaagcggtggagcatgtggtttaattcgaagatacacgaagaaccttacctaggcttgacattcaggtgctgcacggctgtcgtcagctcgtgtcgtgagatgttgggttaagtcccgcaacgagcgcaaccccctttcttagttgcaactctaaggatactgcctccg-taaggaggaggaaggtggggacgacgtcaagtcatcatggcccttacgcctagggctacacacgtgctacaatggggtgcacaaagagaagcaatactgcgaagtggagccaatcttc-aaaacgcctctcagttcggattgtaggctgcaactcgcctgcatgaagctggaatcgctagtaatcgcaaatcagcatgttgcggtgaatacgttcccgggtcttgtactcaccgcccgtcacaccatgggagttgtgtttgccttaagtcagtgcccacggcacacacagcgactggggtgaagtcgtaacaaggtaaccgt
>t326298-Sulfurimonas
agtgaacgctggcggcgtgcttaacacatgcaagtcgaacg-agtggcgcacgggtgagtaatatatagttaatgtacctcaaagactgggatagccactggaaacggtgattaatactagatactttgagatcagactatatcccatcagttagttggtagtgtaagagactaccaaggcaatgacgggtagcgggtttgagaggatgatccgccacactggtactgagacacggaccagactcctacgggaggcagcagtgaggaatattgcacaatggaggaaactctgatgcagcaacgccgcgtggaggatgacgcatttcggtgtgtaaactccttttatgagtcaagcggtagctcatgaataagcaccggctaac-tccgtgccagcagccgcggtaatacggagggtgcaagcgttactcggaatcactgggcgtaaaggacgcgtaggcgggttgtcaagtcaggtgtgaaatcctacagcttaactgtagaactgcacttgaaactggcaacctagagtatgggaggggaagatggaattagtggtgtaggggtaaaatccgtagatatcactaggaatacctaaagcgaaggcgatcttctggaacataactgacgctaaggcgtgaaagcgtggggagcaaacaggattagataccctggtagtccacgccctaaacgatgaacactagtcgtcgtgcggtgatgcacttaacagattaagtgttccgcctggggagtacggtcgcaagattaaaactcaaaggaatagacggggacccgcacaagtggtggagcatgtggtttaattcgaagatacgcgaaaaaccttacctggccttgacattcaggtgctgcacggctgtcgtcagctcgtgtcgtgagatgttgggttaagtcccgcaacgagcgcaaccctcgtccttagttgccactctaaggagactgccttcg-caaggaggaggaaggtgaggacgacgtcaagtcatcatggcccttacggccagggctacacacgtgctacaatggggcgtacagagtgttgcaataccgcgaggtggagccaatcacttaaagcgtctctcagttcggattgttctctgcaactcgagagcatgaagctggaatcactagtaatcgtagatcagcttgctacggtgaatacgttcccgggtcttgtactcaccgcccgtcacaccatgggagttgatttcacccgaaattggcacttacggtggaattagcgactggggtg---------------------
>t387093-Sulfurovum
agtgaacgctggcggcgtgcttaacacatgcaagtcgaacg-agtggcggacgggtgagtaatgtatagttaatttgccccttggagagggatagccactggaaacggtgattaatacctcataccaagggatgagactatatggtatcaggtagttggtggggtaagagcctaccaagccaatgacgcctagctggtctgagaggatgatcagccacactggaactgagacacggtccagactcctacgggaggcagcagtggggaatattgcacaatggaggaaactctgatgcagcaacgccgcgtggaggatgacgcatttcggtgtgtaaactccttttatatgggaagcggtaccatatgaataagcaccggctaac-tccgtgccagcagccgcggtaatacggagggtgcaagcgttactcggaatcactgggcgtaaagcgcgcgcaggcggccttttaagttggatgtgaaagcctatggctcaaccatagaactgcatccaaaactattaggctagagtctgggaggggaagatggaattagttgtgtaggggtaaaatccgtagagataactaggaataccaaaagcgaaggcgatcttctggaacagtactgacgctgaggcgcgaaagcgtggggagcaaacaggattagataccctggtagtccacgccctaaacgatgaatgttagtcgtcggacggtgatgcagctaacgcattaaacattccgcctggggagtacggtcgcaagattaaaactcaaaggaatagacggggacccgcacaagtggtggagcatgtggtttaattcgaagatacgcgaagaaccttacctggccttgacattcaggtgctgcacggctgtcgtcagctcgtgtcgtgagatgttgggttaagtcccgcaacgagcgcaaccctcgtcactagttacgactctagtgagactgccttcg-caaggaggaggaaggtgaggacgacgtcaagtcatcatggcccttacggccagggcaacacacgtgctacaatgggcaggacaatgagacgcgataccgcgaggtggagcaaatctat-aaacctgttctcagttcggattgtagtctgcaactcgactacatgaagctggaatcactagtaatcgtagatcagcatgctacggtgaatacgttcccgggtcttgtactcaccgcccgtcacaccatgggagttgatttcacccgaagcgggcctccacggtgggatcagcgactggggtgaagtcgtaacaaggtaaccgt
>t367737-Arcobacter
agtgaacgctggcggcgtgcttaacacatgcaagtcgaacg-agtggcgcacgggtgagtaatgtataggtaatatgcctcttactaagggataacaattggaaacgattgctaataccttatagtaagagattagcctgtattgtatcagttagttggtggggtaatggcctaccaagacgatgacgcataactggtttgagaggatgatcagtcacactggaactgagacacggtccagactcctacgggaggcagcagtggggaatattgcacaatggacgaaagtctgatgcagcaacgccgcgtggaggatgacacatttcggtgcgtaaactccttttatataagaagcggtattatatgaataagcaccggctaac-tccgtgccagcagccgcggtaatacggagggtgcaagcgttactcggaatcactgggcgtaaagagcgtgtaggcggattgataagtttgaagtgaaatcctatagcttaactatagaactgctttgaaaactgttaatctagaatgtgggagaggtagatggaatttctggtgtaggggtaaaatccgtagagatcagaaggaataccgattgcgaaggcgatctactggaacaatattgacgctgagacgcgaaagcgtggggagcaaacaggattagataccctggtagtccacgccctaaacgatgtacactagttgttgtgcagtaatgcagttaacacattaagtgtaccgcctggggagtacggtcgcaagattaaaactcaaaggaatagacggggacccgcacaagcggtggagcatgtggtttaattcgacgatacacgaagaaccttacctggacttgacatacaggtgctgcacggctgtcgtcagctcgtgtcgtgagatgttgggttaagtcccgcaacgagcgcaaccctcgtccttagttgcaactctaaggagactgcctacg-caagtaggaggaaggtgaggatgacgtcaagtcatcatggcccttacgtccagggctacacacgtgctacaatggggtatacaaagagcagcaatacggtgacgtggagcaaatctca-aaaatgcctcccagttcggattgtagtctgcaactcgactacatgaagttggaatcgctagtaatcgtagatcagcatgctacggtgaatacgttcccgggtcttgtactcaccgcccgtcacaccatgggagttgaactcattcgaagcgggcttccacagtggattcagcgactgggggagtctaacaaggtaccgtagga
>t360107-Campylobacter
agtgaacgctggcggcgtgcctaatacatgcaagtcgaacgaagtggcgcacgggtgagtaatatatagctaatctgcctcttagtagaggataacagtcggaaacgattgctaatactctatactaagagatgaggctatactgtatcagctagttggtaaggtaacggcttaccaaggctatgacgcataactggtctgagaggatgatcagtcacattggaactgagacacggtccaaactcctacgggaggcagcagtagggaatattgcgcaatgggggaaaccctgacgcagcaacgccgcgtggaggatgacacttttcggagcgtaaactccttttatcgggaaagcggtacccgatgaataagcaccggctaac-tccgtgccagcagccgcggtaatacggagggtgcaagcgttactcggaatcactgggcgtaaagggtgcgtaggtggattatcaagtctcttgtgaaatctaatagcttaactattaaattgcttgggaaactgatagtctagagtaggggagaggcagatggaactcttggtgtaggagtaaaatccgtagatatcaagaagaatacctattgcgaaagcgatctgctagaacctaactgacactgatgcacgaaagcgtggggagcaaacaggattagataccctggtagtccacgccctaaacgatgtataccggttgttgctcagtaatccagctaacgcattaagtataccgcctggggagtacggtcgcaagattaaaactcaaaggaatagacggggacccgcacaagcggtggagcatgtggtttaattcgaagatacgcgaagaaccttacccggacttgatatccaggtgctgcacggctgtcgtcagctcgtgtcgtgagatgttgggttaagtcccgcaacgagcgcaacccacgtatttagttgcc--tctaaatagactgccttcg-taaggaggaggaaggtgtggacgacgtcaagtcatcatggcccttatgtccggggcgacacacgtgctacaatgacatatacaatgagatgcaatatcgcaagatggagcaaatctat-aaaatatgtcccagttcggattggagtctgcaactcgactccatgaagccggaatcgctagtaatcgtagatcagcatgctacggtgaatacgttcccgggtcttgtactcaccgcccgtcacaccatgggagttgatttcactcgaagcgggcctccacagtggaatcagcgactggggtgaagtcgtaacaaggtaaccgt
>t306263-Campylobacter
agtgaacgctggcggcgtgcctaatacatgcaagtcgaacgaagtggcgcacgggtgagtaaggtatagttaatctgccctacacaagaggacaacagttggaaacggctgctaatactctatagtgtaggatgagactatatagtatcagctagttggtgaggtaatggctcaccaaggctatgacgcttaactggtctgagaggatgatcagtcacactggaactgagacacggtccagactcctacgggaggcagcagtagggaatattgcgcaatgggggaaaccctgacgcagcaacgccgcgtggaggatgacacttttcggagcgtaaactccttttcttagggaagcggtacctaaggaataagcaccggctaac-tccgtgccagcagccgcggtaatacggagggtgcaagcgttactcggaatcactgggcgtaaagggcgcgtaggcggattatcaagtctcttgtgaaatccaacggcttaaccgttgaactgcttgggaaactggtaatctagagtgggggagaggcagatggaattggtggtgtaggggtaaaatccgtagatatcaccaagaatacccattgcgaaggcgatctgctggaacttaactgacgctaaggcgcgaaagcgtggggagcaaacaggattagataccctggtagtccacgccctaaacgatgtatgctagttgttgggcagtaatgcagctaacgcattaagcataccgcctggggagtacggtcgcaagattaaaactcaaaggaatagacggggacccgcacaagcggtggagcatgtggtttaattcgaagatacgcgaagaaccttacctgggcttgatatccaggtgctgcacggctgtcgtcagctcgtgtcgtgagatgttgggttaagtcccgcaacgagcgcaacccacgtatttagttgccactctaaatagactgccttcg-taaggaggaggaaggtgtggacgacgtcaagtcatcatggcccttatgcccagggcgacacacgtgctacaatggcatatacaatgagacgcaataccgcgaggtggagcaaatctat-aaaatatgtcccagttcggattgttctctgcaactcgagagcatgaagccggaatcgctagtaatcgtagatcagcatgctacggtgaatacgttcccgggtcttgtactcaccgcccgtcacaccatgggagttgatttcactcgaagccggcgtccacagtggaatcagcgactggggtgaagtcgtaacaaggtaaccgt
>t354242-Campylobacter
agtgaacgctggcggcgtgcctaatacatgcaagtcgaacgaagtggcgcacgggtgagtaaggtatagttaatctgccctacacaagaggacaacagttggaaacgactgctaatactctatagtgtaggatgagactatatagtatcagctagttggtaaggtaatggcttaccaaggctatgacgcttaactggtctgagaggatgatcagtcacactggaactgagacacggtccagactcctacgggaggcagcagtagggaatattgcgcaatgggggaaaccctgacgcagcaacgccgcgtggaggatgacacttttcggagcgtaaactccttttcttagggaagcggtacctaaggaataagcaccggctaac-tccgtgccagcagccgcggtaatacggagggtgcaagcgttactcggaatcactgggcgtaaagggcgcgtaggcggattatcaagtctcttgtgaaatctaatggcttaaccattaaactgcttgggaaactgatagtctagagtgagggagaggtagatggaattggtggtgtaggggtaaaatccgtagatatcaccaagaatacccattgcgaaggcgatctgctggaactcaactgacgctaaggcgcgaaagcgtggggagcaaacaggattagataccctggtagtccacgccctaaacgatgtacactagttgttgggcagtaatgcagctaacgcattaagtgtaccgcctggggagtacggtcgcaagattaaaactcaaaggaatagacggggacccgcacaagcggtggagcatgtggtttaattcgaagatacgcgaagaaccttacctgggcttgatatccaggtgctgcacggctgtcgtcagctcgtgtcgtgagatgttgggttaagtcccgcaacgagcgcaacccacgtatttagttgccactctaaatagactgccttcg-taaggaggaggaaggtgtggacgacgtcaagtcatcatggcccttatgcccagggcgacacacgtgctacaatggcatatacaatgagacgcaataccgcgaggtggagcaaatctat-aaaatatgtcccagttcggattgttctctgcaactcgagagcatgaagccggaatcgctagtaatcgtagatcagcatgctacggtgaatacgttcccgggtcttgtactcaccgcccgtcacaccatgggagttgatttcactcgaagccggcgtccacagtggaatcagcgactggggtgaagtcgtaacaaggtaaccgt
>t360106-Campylobacter
agtgaacgctggcggcgtgcctaatacatgcaagtcgaacggagtggcgcacgggtgagtaatgtatagttaatctgccctacactggaggacaacagttagaaatgactgctaatactccatagtgtaggatgagactatattgtatcagctagttggtaaggtaatggcttaccaaggctttgacgcataactggtctgagaggatgatcagtcacactggaactgagacacggtccagactcctacgggaggcagcagtagggaatattgctcaatgggggaaaccctgaagcagcaacgccgcgtggaggatgacacttttcggagcgtaaactccttttgttagggaagcggtacctaacgaataagcaccggctaac-tccgtgccagcagccgcggtaatacggagggtgcaagcgttactcggaatcactgggcgtaaaggacgcgtaggcggattatcaagtcttttgtgaaatctaacagcttaactgttaaactgcttgagaaactgataatctagagtgagggagaggcagatggaattggtggtgtaggggtaaaatccgtagagatcaccaggaatacccattgcgaaggcgatctgctggaactcaactgacgctaatgcgtgaaagcgtggggagcaaacaggattagataccctggtagtccacgccctaaacgatgtatactagttgttgctcagtaatgcacctaacggattaagtataccgcctggggagtacggtcgcaagattaaaactcaaaggaatagacggggacccgcacaagcggtggagcatgtggtttaattcgaagatacgcgaagaaccttacctgggcttgatatccaggtgctgcacggctgtcgtcagctcgtgtcgtgagatgttgggttaagtcccgcaacgagcgcaacccacgtatttagttgccactctaaatagactgccttcg-caaggaggaggaaggtgtggacgacgtcaagtcatcatggcccttatgcccagggcgacacacgtgctacaatggcatatacaatgagatgcaatatcgcgagatggagcaaatctat-aaaatatgtcccagttcggattggagtctgcaactcgactccatgaagccggaatcgctagtaatcgtagatcagcatgctacggtgaatacgttcccgggtcttgtactcaccgcccgtcacaccatgggagttgatttcactcgaagtcggcgcccacagtggaatcagcgactgggg-----------------------
>t360105-Campylobacter
----------------------------------------------------------------------------------------------------------------------------ctatgggatgaggctatatcgtatcagctagttggtagggtaatggcttaccaaggctatgacgcgtaactggtctgagaggatgatcagtcacactggaactgagacacggtccagactcctacgggaggcagcagtagggaatattgctcaatgggggaaaccctgaagcagcaacgccgcgtggaggatgacacttttcggagcgtaaactccttttcttggggaagcggtacccaaggaataagcaccggctaac-tccgtgccagcagccgcggtaatacggagggtgcaagcgttactcggaatcactgggcgtaaaggacgcgtaggcggattatcaagtctcttgtgaaatccaatggcttaaccattgaactgcttgagaaactgataatctagagtgagggagaggcagatggaattggtggtgtaggggtaaaatccgtagagatcaccaggaatacccattgcgaaggcgatctgctggaactcaactgacgctaatgcgtgaaagcgtggggagcaaacaggattagataccctggtagtccacgccctaaacgatgtatactagttgttgctcagtaatgcacctaacggattaagtataccgcctggggagtacggtcgcaagattaaaactcaaaggaatagacggggacccgcacaagcggtggagcatgtggtttaattcgaagatacgcgaagaaccttacccggacttgatatccaggtgctgcacggctgtcgtcagctcgtgtcgtgagatgttgggttaagtcccgcaacgagcgcaacccacgtcattagttgccactctaatgagactgccttcg-caaggaggaggaaggtgtggacgacgtcaagtcatcatggcccttatgtccggggcgacacacgtgctacaatggcatatacaatgagacgcaatatcgcgagatggagcaaatctat-aaaatatgtcccagttcggattggagtctgcaactcgactccatgaagccggaatcgctagtaatcgtagatcagcatgctacggtgaatacgttcccgggtcttgtactcaccgcccgtcacaccatgggagttgatttcactcgaagcccaggtccacagtggaatcagcgactggggtgaagtcgtaacaaggtaaccgt
>t360104-Campylobacter
agtgaacgctggcggcgtgcctaatacatgcaagtcgaacggagtggcgcacgggtgagtaatgtatagctaatctgccctacactagaggacaacagttggaaacgactgctaatactctatagtgtaggatgaggctatattgtatcagctagttggtgaggtaatggctcaccaaggctatgacgcataactggtctgagaggatgatcagtcacactggaactgagacacggtccagactcctacgggaggcagcagtagggaatattgctcaatgggggaaaccctgaagcagcaacgccgcgtggaggatgacacttttcggagcgtaaactccttttgttagggaagcggtacctaacgaataagcaccggctaac-tccgtgccagcagccgcggtaatacggagggtgcaagcgttactcggaatcactgggcgtaaaggacgcgtaggcggattatcaagtctcttgtgaaatcctatggcttaaccatagaactgcttgggaaactgataatctagagtgagggagaggcagatggaattggtggtgtaggggtaaaatccgtagagatcaccaggaatacccattgcgaaggcgatctgctggaactcaactgacgctaatgcgtgaaagcgtggggagcaaacaggattagataccctggtagtccacgccctaaacgatgtatactagttgttgctcagtaatgcacctaacggattaagtataccgcctggggagtacggtcgcaagattaaaactcaaaggaatagacggggacccgcacaagcggtggagcatgtggtttaattcgaagatacgcgaagaaccttacccggacttgatatccaggtgctgcacggctgtcgtcagctcgtgtcgtgagatgttgggttaagtcccgcaacgagcgcaacccacgtcattagttgccactctaatgagactgccttcg-taaggaggaggaaggtgtggacgacgtcaagtcatcatggcccttatgtccggggcgacacacgtgctacaatggcatatacaatgagaagcaatatcgcgagatggagcaaatctat-aaaatatgtcccagttcggattggagtctgcaactcgactccatgaagccggaatcgctagtaatcgtagatcagcatgctacggtgaatacgttcccgggtcttgtactcaccgcccgtcacaccatgggagttgatttcactcgaagccggcgtccacagtggaatcagcgactgggg-----------------------
>t598659-Nautilia
agtgaacgctggcggcatgcttaacacatgcaagtcgaggg-accggcggacgggtgagtaacacgtagcta-cttgccccacagagggggataacacaccgaaaggtgtgctaataccgcatactgtgggatagggctgcggcgtatcagctagttggtgaggtaacggcttaccaaggcgatgacgcgtagctggtctgagaggatgatcagccacactggaactgagacacggtccagactcctacgggaggcagcagtggggaatattgggcaatgggggaaaccctgacccagcaatgccgcgtggaggaagaagcctttcggggtgtaaactccttttgcaggggaagcggtaccctgcgaataagctccggctaac-tccgtgccagcagccgcggtaatacggggggagcgagcgttactcggaatcactgggcgtaaagggtgcgtaggcggtttgataagttgggagtgaaatcctatggctcaaccatagaactgcttccaaaactgtcagactagagttcgggagaggccaagggaattcctggtgtaggggtgaaatccgtagagatcaggaggaatgccgaaagcgaaggcgcttggctggaacgatactgacgctgaggcacgaaagcgtggggagcaaacaggattagataccctggtagtccacgccctaaacgatgggtactagtggttgggcagtcacgcagcaaacgcgataagtaccccgcctggggagtacggccgcaaggctaaaactcaaaggaatagacggggacccgaacaagcggtggagcatgtggtttaattcgaagatacgcgaagaaccttacctgggcttgacatccaggtgctgcatggctgtcgtcagctcgtgtcgtgagatgttgggttaagtcccgcaacgagcgcaacccctgtccttagttg-cactctaaggagactgcccggg-caaccgggaggaaggtggggatgacgtcaagtcatcatggcccttatgtccagggcgacacacgtgctacaatggccgggacagagagatgcgaaaccgcgaggtggagcaaatctct-aaacccggtctcagttcggattgcactctgcaactcgagtgcatgaaggcggaatcgctagtaatcgcggatcagcatgccgcggtgaatacgttcccgggtcttgtactcaccgcccgtcacaccatgggagtcgggttcacccgaagtcggcgcctacggtggacccggcgactggggtgaagtcgtaacaaggtagccgt
>t387092-Nitratiruptor
agtgaacgctggcggcg-gcctaacacatgcaagtcgagcg-agcggcgcacgggtgagtaacacgtagctaacctgccccatagcgggggataacagcccgaaagggctgctaataccctatactatgggatggggctgcggcctatcagctagttggtggggtaacggcctaccaaggcaatgacgggtagctggtctgagaggatgatcagccacactggaactgagacacggtccagactcctacgggaggcagcagtggggaatattgcgcaatgggggcaaccctgacgcagcaacgccgcgtggaggatgacgcccttcggggtgtaaactccttttgcaggggaagcggtaccctgcgaataagcaccggctaac-tccgtgccagcagccgcggtaatacggagggtgcaagcgttactcggaatcactgggcgtaaagggcgcgtaggcggcttggtaagttggatgtgaaagcccacggctcaaccgtggaactgcgtccaaaactgccaggctagagtccgggagaggcagatggaattggtggtgtaggggtaaaatccgtagagatcaccaggaatacccattgcgaaggcgatctgctggaacggtactgacgctgaggcgcgaaagcgtggggagcaaacaggattagataccctggtagtccacgccctaaacgatggatgctagtcgttgtgcagtgatgcagctaacgcattaagcatcccgcctggggagtacggccgcaaggctaaaactcaaaggaatagacggggacccgcacaagcggtggagcatgtggtttaattcgaagatacgcgaagaaccttacctgg-gttgacatccaggtgctgcacggctgtcgtcagctcgtgtcgtgagatgttgggttaagtcccgcaacgagcgcaaccctcgtccttagttgccactctaaggagactgcccggg-taaccgggaggaaggtgaggatgacgtcaagtcatcatggcccttatgcccagggcgacacacgtgctacaatggcgcgtacagagagatgcgatactgcgaggtggagcaaatctct-aaagcgcgtcccagttcggattgcagtctgcaactcgactgcatgaagtcggaatcgctagtaatcgcggatcagcatgccgcggtgaatacgttcccgggtcttgtactcaccgcccgtcacaccatgggagttgagctcacccgaagcgggcgtcgacggtgggctcagcgactggggtgaagtcgtaacaaggtaaccgt
>t517418-Chloroherpeton
gacgaacgctggcggcgtgcctaacacatgcaagcca-aaggcttggcgtacgggtgagtaaggtataggtaatctgcctcttggtctgacataccttcgagaaatcgaagataatttcagataccaagagatgagcctatatttcatcaggtagttggtggggtaatagcctaccaagcctacgacggataactggtctgagaggatgatcagtcacactggaactgagacacggtccagactcctacgggaggcagcagtgaggaatattgcgcaatgggtgaaagcctgacgcagcaacgccgcgtggatgatgaagttcttaggaatgtaaagtccttttgtaagggaagcggtaccttatgaataagccacggctaac-tctgtgccagcagccgcggtgatacaggggtggcaagcgttgtccggatttactgggtgtaaagggtgcgtaggcggattgattagtcgggagttaaagcctcttgcttaacgagagaacagcttccgatactgtcagtctagagtgccgaagaggaagatggaatttccggtgtagcggtggaatgtgtagagatcggaaagaacaccagttgcgaaggcagtcttctggtcggtaactgacgctgatgtacgaaagcgtgggtagcaaacaggattagataccctggtagtccacgctgtaaacgatggatgctagatgttggccagtgtcgtagttaacgcattaagcatcccacctgggaagtacgctcgcaagggtgaaactcaaaggaattgacgggggcccgcacaagcggtggatcatgtggtttaattcgatgcaacgcgaagaaccttacctgggcttgacatgcaggtgctgcatggctgtcgtcagctcgtgtcgtgagatgttgggttaagtcccgcaacgagcgcaacccttacaattagttgccactctaattggactgcctacg-caagtaggaggaaggaggggatgacgtcaagtcctcatggcccttacgtccagggcaacacacgtgatacaatggcgactacaatggg-cga-a-gccgcgaggtgaagataatcccaaaaaagtcgtctcagtccagatcggagtctgcaactcgactccgtgaagtcggaatcgctagtaatcgcagatcagcatgctgcggtgaatacgttcccgggccttgtacacaccgcccgtcaagccatggaagtcaggagtacccaaagacgccgtttaaggtaagactggtaactggggctaagtcgtaacaaggtagccgt
>t290512-Prosthecochloris
gacgaacgctggcggcgtgcctaacacatgcaagtcaaag--cttggcgcaagggtgagtaaggtataggtaatttgcctacaggaccgggataaccccgagaaatcggggacaataccggata----tagataagcctatattccatcaggtagttggcagggtaacagcctaccaagcctacgacggatagctggtctgagaggatgatcagccacattggaactgagacacggtccagactcctacgggaggcagcagtgaggaatattgcgcaatgggcgaaagcctgacgcagcaacgccgcgtggatgatgaagttcttcggaatgtaaagtccttttgtagaggaagcggtactctacgaataagccacggctaac-tctgtgccagcagccgcggtgatacaggggtggcaagcgttgtccggatttactgggtgtaaagggtgcgcaggcggaatagtaagtcgggggttaaatccatgtgctcaacacatgcacggcttccgatactgctaatctagagtgtcgaagaggaaggtggaatttccggtgtaacggtggaatgtgtagatatcggaaagaacaccagtggcgaaggcagccttctggtcgacaactgacgctcaggcacgaaagcgtggggagcaaacaggattagataccctggtagtccacgccgtaaacgatgaatactagatgttgg-cagtgtcgcagctaacgcgttaagtattccacctgggaagtacgctcgcaagagtgaaactcaaaggaattgacgggggcccgcacaagcggtggatcatgtggtttaattcgatgcaacgcgaagaaccttacctaggcttgcagtgcaggtgctgcatggctgtcgtcagctcgtgtcgtgagatgttgggttaagtcccgcaacgagcgcaacccctacaattagttgcgactctaattgaactgcctacgcaagtagtgaggaaggaggggatgacgtcaagtcctcatggcccttacgcctagggccacacacgtgatacaatggcgactacagagg---gcaaagccgcgaggtggagataaccctt-aaaagtcgtcctagtccggatcggagtctgcaactcgactccgtgaagctggaatcgctagtaatcgcagatcagcatgctgcggtgaatgtgttcccgggccttgtacacaccgcccgtcaagtcatggaagtcaggagtacccgaaga---tt---aaggtaagactggtaactgggactaagtcgtaacaaggtagccgt
>t331678-Chlorobium
gacgaacgctggcggcgtgcctaacacatgcaagtcaaag--cttggcgcaagggtgagtaaggtataggtaatttgcctacaggacagggataaccccgagaaatcggggacaatacctgata----tagataagcctatattccatcaggtagttggcggggtaaaagcccaccaagcctacgacggatagctggtctgagaggatgatcagccacattggaactgagacacggtccagactcctacgggaggcagcagtgaggaatattgcgcaatgggcgaaagcctgacgcagcaacgccgcgtggatgaagaagttcttcggaatgtaaagtccttttgtagaggaagcggtactctgcgaataagccacggctaac-tctgtgccagcagccgcggtgatacaggggtggcaagcgttgtccggatttactgggtgtaaagggtgcgcaggcggaaaaatcagtcgggggttaaatccatatgctcaacatatgcatggcttccgatactgtttttctagagtgtcgaagaggaagatggaatttccggtgtaacggtggaatgtgtagatatcggaaagaacaccagtggcgaaggcagtcttctggtcgacaactgacgctcaggcacgaaagcgtggggagcaaacaggattagataccctggtagtccacgccgtaaacgatgaatactagatgttgg-cagtgtcgcagctaacgcgttaagtattccacctgggaagtacgctcgcaagagtgaaactcaaaggaattgacgggggcccgcacaagcggtggatcatgtggtttaattcgatgcaacgcgaagaaccttacctgggcttgcagcgcaggtgctgcatggctgtcgtcagctcgtgtcgtgagatgttgggttaagtcccgcaacgagcgcaacccctacaattagttgcgactctaattgaactgcctacgcaagtagagaggaaggaggggatgacgtcaagtcctcatggcccttacgtccagggctacacacgtgatacaatggcgactacaaagg---gcaaagccgcgaggtggaggaaaccctt-aaaagtcgtcctagtccggatcggagtctgcaactcgactccgtgaagctggaatcgctagtaatcgtagatcagcatgctacggtgaatatgttcccgggccttgtacacaccgcccgtcaagtcatggaagtcgggagtacccgaaga---tt---aaggtaagaccggtaactgggactaagtcgtaacaaggtagccgt
>t194439-Chlorobium
gacgaacgctggcggcgtgcctaacacatgcaagtcaaag--cttggcgcaagggtgagtaaggcataggtaatctgccttttggtctgggataaccccgagaaatcgggaacaataccagata----aagatgagcctatgttccatcaggtagttggtagggtaacggcctaccaagcctacgacggatagctggtctgagaggatgatcagccacattggaactgagacacggtccagactcctacgggaggcagcagtgaggaatattgcgcaatgggcgaaagcctgacgcagcaacgccgcgtggatgatgaagttcttcggaatgtaaaatccttttgcaggagacgcggtaccctgcgaataagccacggctaac-tctgtgccagcagccgcggtgatacaggggtggcaagcgttgtccggatttactgggtgtaaagggtgcgcaggcggatcgataagtcgggggttaaatccatgtgcttaacacatgcacggcttccgatactgttgatctagagtctcgaagaggaaggtggaatttccggtgtaacggtggaatgtgtagatatcggaaagaacaccagtggcgaaggcagccttctggtcgagtactgacgctcaggcacgaaagcgtggggagcaaacaggattagataccctggtagtccacgccgtaaacgatgaatactagatgttgg-cagtgtcgcagctaacgcgttaagtattccacctgggaagtacgcccgcaagggtgaaactcaaaggaattgacgggggcccgcacaagcggtggatcatgtggtttaattcgatgcaacgcgaagaaccttacctaggcttgtatcacaggtgctgcatggctgtcgtcagctcgtgtcgtgagatgttgggttaagtcccgcaacgagcgcaacccctacaattagttacgactctaattgaactgcctacgcaagtagagaggagggaggggatgacgtcaagtcctcatggcccttacgcctagggccacacacgtgatacaatggcgactacagagg---gcaaagccgcaaggcagagggaacccaa-aaaagtcgtctcagtccggatcggagtctgcaactcgactccgtgaagttggaatcgctagtaatcgcggatcagcatgccgcggtgaatgtgttcccgggccttgtacacaccgcccgtcaagtcatggaagtcaggagtacccaaagacgctt---aaggtaagactggtaactgggac----------------------
>t517417-Chlorobaculum
gacgaacgctggcggcgtgcctaacacatgcaagtcaaag--cttggcgcaagggtgagtaaggcataggtaatctgccctttggactggcataaccccgagaaatcggggacaataccagata----aggatgagcctatgttccatcaggtagttggtagggtaacggcctaccaagccaacgacggatagctggtctgagaggatgatcagccacattggaactgagacacggtccagactcctacgggaggcagcagtgaggaatattgcgcaatgggcgaaagcctgacgcagcaacgccgcgtggatgatgaagttcttcggaatgtaaaatccttttgctggggacgcggtacccagcgaataagccacggctaac-tctgtgccagcagccgcggtgatacaggggtggcaagcgttgtccggatttactgggtgtaaagggtgcgcaggcggactgataagtcgggggttaaatccatgtgctcaacacatgcacggcttccgatactgtcagtcttgagtctcgaagaggaagatggaatttccggtgtaacggtggaatgtgtagatatcggaaagaacaccagtggcgaaggcagtcttctggtcgagtactgacgctcaggcacgaaagcgtggggagcaaacaggattagataccctggtagtccacgccgtaaacgatgaatactagatgttgg-cagtgtcgcagctaacgcattaagtattccacctgggaagtacgcccgcaagggtgaaactcaaaggaattgacgggggcccgcacaagcggtggatcatgtggtttaattcgatgcaacgcgaagaaccttacctaggcttgaagtacaggtgctgcatggctgtcgtcagctcgtgtcgtgagatgttgggttaagtcccgcaacgagcgcaacccctacaattagttacgactctaattgaactgcctacgcaagtagagaggaaggaggggatgacgtcaagtcctcatggcccttacgcctagggccacacacgtgatacaatggcgactacagagg---gcaaagccgcgaggcagaggaaaccctt-aaaagtcgtctcagtccggatcggagtctgcaactcgactccgtgaagttggaatcgctagtaatcgcggatcagcatgccgcggtgaatgtgttcccgggccttgtacacaccgcccgtcaagtcatggaagtcaggagtacccaaagacgctt---aaggtaagactggtaactgggactaagtcgtaacaaggtagccgt
>t340177-Chlorobium
gacgaacgctggcggcgtgcctaacacatgcaagtcaaag--cttggcgcaagggtgagtaacgtataggtaatttgccttttggactgaaataactccgagaaatcggagacaatgtcagata----aagatgagcctatatcccatcaggtagttggtagggtaaaagcctaccaagcctacgacgggtagctggtctgagaggatgatcagccacattggaactgagacacggtccagactcctacgggaggcagcagtgaggaatattgcgcaatgggcgaaagcctgacgcagcaacgccgcgtggatgatgaagttcttcggaatgtaaagtccttttgcagggtaagcggtactctgcgaataagccacggctaac-tctgtgccagcagccgcggtgatacaggggtggcaagcgttgtccggatttactgggtgtaaagggtgcgcaggcgggctcgtaagtcgggggttaaatccgtgtgcttaacacacgcatggcttccgatactgcgagtctagagtatcgaagaggaagatggaatttccggtgtaacggtggaatgtgtagatatcggaaagaacaccagtggcgaaggcagtcttctggtcggttactgacgctcaggcacgaaagcgtggggagcaaacaggattagataccctggtagtccacgccgtaaacgatgaatactagatgttgg-cagtgtcgcagctaacgcgttaagtattccacctgggaagtacgcccgcaagggtgaaactcaaaggaattgacgggggcccgcacaagcggtggatcatgtggtttaattcgatgcaacgcgaagaaccttacctgggcttgtagtacaggtgctgcatggctgtcgtcagctcgtgtcgtgagatgttgggttaagtcccgcaacgagcgcaacccctacagttagttacgactctaactgaactgcctacgcaagtagtgaggaaggaggggatgacgtcaagtcctcatggcccttacgcccagggccacacacgtgatacaatggtagctacagagg---gcaaagccgcaaggtggaggaaaccctt-aaaagctatctcagtccggatcggagtctgcaactcgactccgtgaagttggaatcgctagtaatcgcagatcagcatgctgcggtgaatctgttcccgggccttgtacacaccgcccgtcaagtcatggaagttaggagtacccaaagacactt---aaggtaagactagtaactgggactaagtcgtaacaaggtagccgt
>t290318-Chlorobium
gacgaacgctggcggcgtgcctaacacatgcaagtcaaag--cttggcgcaagggtgagtaatgtataggtaatctgcccttaggactggcataacctcgagaaatcgaggacaataccagata----aggatgaacctatatcccatcaggtagttggcaggataatagcctaccaagcctacgacgggtagctggtctgagaggatgatcagccacattggaactgagacacggtccagactcctacgggaggcagcagtgaggaatattgcgcaatgggcgaaagcctgacgcagcaacgccgcgtggatgatgaagttcttcggaatgtaaagtccttttgtagaggaagcggtactctgcgaataagccacggctaac-tctgtgccagcagccgcggtgatacaggggtggcaagcgttgtccggatttactgggtgtaaagggtgcgcaggcggacttataagtcgggggttaaatccatgtgcttaacacatgcatggcttccgatactgtaagtctagagtctcggagaggaagatggaatttccggtgtaacggtggaatgtgtagatatcggaaagaacaccagtggcgaaggcagtcttctggccgagtactgacgctcaggcacgaaagcgtggggagcaaacaggattagataccctggtagtccacgccgtaaacgatgaatactagatgttgg-cagtgtcgcagctaacgcgttaagtattccacctgggaagtacgctcgcaagagtgaaactcaaaggaattgacgggggcccgcacaagcggtggatcatgtggtttaattcgatgcaacgcgaagaaccttacctgggcttgtatcgcaggtgctgcatggctgtcgtcagctcgtgtcgtgagatgttgggttaagtcccgcaacgagcgcaacccctacaattagttacgactctaattgaactgcctacgcaagtagtgaggaaggaggggatgacgtcaagtcctcatggcccttacgcccagggccacacacgtgatacaatggcagctacagagg---gcaaagccgcgaggtggaggaaaccctt-aaaagctgtctcagtccggatcggagtctgcaactcgactccgtgaagttggaatcgctagtaatcgcagatcagcatgctgcggtgaatgtgttcccgggccttgtacacaccgcccgtcaagtcatggaagtcaggagtacccaaagacactgtttaaggtaagactggtaactgggactaagtcgtaacaaggtagccgt
>t319225-Pelodictyon
-----------------------------------caaag--cttggcgcaagggtgagtaaggcataggtaatctgccctttggactgggataacctcgagaaatcgaggacaataccagata----gggatgagcctatgttccatcaggtagttggtagg--taacgcctaccaagcctacgacggatagctggtctgagaggatgatcagccacattggaactgagacacggtccagactcctacgggaggcagcagtgaggaatattgcgcaatgggcgaaagcctgacgcagcaacgccgcgtggatgatgaagttcttcggaatgtaaagtccttttgcaggggacgcggtaccttgcgaataagccacggctaac-tctgtgccagcagccgcggtgatacaggggtggcaagcgttgtccggatttactgggtgtaaagggtgcgcaggcggacttataagtcgggggttaaatccatgtgcttaacacatgcatggcttccgatactgtaagtctagagtctcggagaggaagatggaatttccggtgtaacggtggaatgtgtagatatcggaaagaacaccagtggcgaaggcagtcttctggccgagtactgacgctcaggcacgaaagcgtggggagcaaacaggattagataccctggtagtccacgccgtaaacgatgaatactagatgttgg-cagtgtcgcagctaacgcgttaagtattccacctgggaagtacgctcgcaagagtgaaactcaaaggaattgacgggggcccgcacaagcggtggatcatgtggtttaattcgatgcaacgcgaagaaccttacctaggcttgtatcgcaggtgctgcatggctgtcgtcagctcgtgtcgtgagatgttgggttaagtcccgcaacgagcgcaacccctacaattagttacgactctaattgaactgcctacgcaagtagtgaggaaggaggggatgacgtcaagtcctcatggcccttacgcctagggccacacacgtgatacaatggcagctacagagg---gcaaagccgcgaggtggaggaaaccctt-aaaagctgtctcagtccggatcggagtctgcaactcgactccgtgaagttggaatcgctagtaatcgcagatcagcatgctgcggtgaatgtgttcccgggccttgtacacaccgcccgtcaagtcatggaagtcaggagtacccaaagacgcttaa----------------------------------------------
>t290315-Chlorobium
gacgaacgctggcggcgtgcctaacacatgcaagtcaaag--cttggcgcaagggtgagtaacgtataggtaatctgccctttggactgggataacctcgagaaatcgaggacaataccagata----aggatgagcctatattccatcaggtagttggtagggtaacggcctaccaagcctacgacggatagctggtctgagaggatgatcagccacattggaactgagacacggtccagactcctacgggaggcagcagtgaggaatattgcgcaatgggcgaaagcctgacgcagcaacgccgcgtggatgatgaagttcttcggaatgtaaaatccttttgcagaggaagcggtactctgcgaataagccacggctaac-tctgtgccagcagccgcggtgatacaggggtggcaagcgttgtccggatttactgggtgtaaagggtgcgcaggcggacttataagtcgggggttaaatccatgtgcttaacacatgcaaggcttccgatactgtaggtctagagtctcgaagaggaagatggaatttccggtgtaacggtggaatgtgtagatatcggaaagaacaccagtggcgaaggcagtcttctggtcgagaactgacgctcaggcacgaaagcgtggggagcaaacaggattagataccctggtagtccacgccgtaaacgatgaatactagatgttgg-cagtgtcgcagctaacgcgttaagtattccacctgggaagtacgctcgcaagagtgaaactcaaaggaattgacgggggcccgcacaagcggtggatcatgtggtttaattcgatgcaacgcgaagaaccttacctgggcttgtatcacaggtgctgcatggctgtcgtcagctcgtgtcgtgagatgttgggttaagtcccgcaacgagcgcaacccctacaattagttacgactctaattgaactgcctacgcaagtagtgaggaaggaggggatgacgtcaagtcctcatggcccttacgcccagggccacacacgtgatacaatggtagctacagagg---gcaaagccgcgaggcagaggaaacccaa-aaaagctatctcagtccggatcggagtctgcaactcgactccgtgaagttggaatcgctagtaatcgcagatcagcacgctgcggtgaatgtgttcccgggccttgtacacaccgcccgtcaagtcatggaagtcaggagtacccaaagacgctt---aaggtaagactggtaactgggactaagtcgtaacaaggtagccgt
>t324925-Pelodictyon
gacgaacgctggcggcgtgcctaacacatgcaagtcaaag--cttggcgcaagggtgagtaacgtataggtaatctgccctttggactggaataaccccgagaaatcggggacaataccagata----aggatgaacctatatcccatcaggtagttggtaaggtaacggcttaccaagcctacgacgggtagctggtctgagaggatgatcagccacattggaactgagacacggtccagactcctacgggaggcagcagtgaggaatattgcgcaatgggcgaaagcctgacgcagcaacgccgcgtggatgatgaagttcttcggaatgtaaagtccttttgtagaggaagcggtactctgcgaataagccacggctaac-tctgtgccagcagccgcggtgatacaggggtggcaagcgttgtccggatttactgggtgtaaagggtgcgcaggcgggccgataagtcgggggttaaatccatgtgcttaacacatgcatggcttccgatactgtcggcctagagtctcgaagaggaagatggaatttccggtgtaacggtggaatgtgtagatatcggaaagaacaccagtggcgaaggcagtcttctggtcgagcactgacgctcaggcacgaaagcgtggggagcaaacaggattagataccctggtagtccacgccgtaaacgatgaatactagatgttgg-cagtgtcgcagctaacgcgttaagtattccacctgggaagtacgcccgcaagggtgaaactcaaaggaattgacgggggcccgcacaagcggtggatcatgtggtttaattcgatgcaacgcgaagaaccttacctgggcttgtagcgcaggtgctgcatggctgtcgtcagctcgtgtcgtgagatgttgggttaagtcccgcaacgagcgcaacccctacaattagttacgactctaattgaactgcctacgcaagtagtgaggaaggaggggatgacgtcaagtcctcatggcccttacgcccagggccacacacgtgatacaatggtagctacagagg---gcaaagccgcgaggcagagttaaccctt-aaaagctatctcagtccggatcggagtctgcaactcgactccgtgaagttggaatcgctagtaatcgcagatcagcatgctgcggtgaatgtgttcccgggccttgtacacaccgcccgtcaagtcatggaagtcaggagtacccaaagacactgtttaaggtaagactggtaactgggactaagtcgtaacaaggtagccgt
>t290317-Chlorobium
gacgaacgctggcggcgtgcctaacacatgcaagtcaaag--cttggcgcaagggtgagtaatgtataggtaatctgccctttggactgggataacctcgagaaatcgaggacaataccagata----aggatgaacctatatcccatcaggtagttggtaaggtaacggcttaccaagcctacgacgggtagctggtctgagaggatgatcagccacattggaactgagacacggtccagactcctacgggaggcagcagtgaggaatattgcgcaatgggcgaaagcctgacgcagcaacgccgcgtggatgatgaagttcttcggaatgtaaagtccttttgtggaggaagcggtactccgcgaataagccacggctaac-tctgtgccagcagccgcggtgatacaggggtggcaagcgttgtccggatttactgggtgtaaagggtgcgcaggcggattcataagtcgggggttaaatccatgtgcttaacacatgcaaggcttccgatactgtgagtctagagtctcgaagaggaagatggaatttccggtgtaacggtggaatgtgtagatatcggaaagaacaccagtggcgaaggcagtcttctggtcgagaactgacgctcaggcacgaaagcgtggggagcaaacaggattagataccctggtagtccacgctgtaaacgatgaatactagatgttgg-cagtgtcgcagctaacgcgttaagtattccacctgggaagtacgctcgcaagagtgaaactcaaaggaattgacgggggcccgcacaagcggtggatcatgtggtttaattcgatgcaacgcgaagaaccttacctgggcttgtagcacaggtgctgcatggctgtcgtcagctcgtgtcgtgagatgttgggttaagtcccgcaacgagcgcaacccctacaattagttacgactctaattgaactgcctacgcaagtagtgaggaaggaggggatgacgtcaagtcctcatggcccttacgcccagggccacacacgtgatacaatggtagctacagagg---gcaaagccgcgaggcagagttaaccctt-aaaagctatctcagtccggatcggagtctgcaactcgactccgtgaagttggaatcgctagtaatcgcagatcagcacgctgcggtgaatgtgttcccgggccttgtacacaccgcccgtcaagtcatggaagtcaggagtacccaaag----tt---aaggtaagactggtaactgggactaagtcgtaacaaggtagccgt
>t309807-Salinibacter
gacgaacgctggcggcaggcttaacacatgcaagtcgcacg-agtggcggacgggtgcgtatcgcgtagataacctgccctcaggcgcgggacaatcacgggaaaccgtggctaataccgcacgcctttggatgggtctgcgttggattagcttgttggtgaggtaacggctcaccaaggcaacgatccatagctggtctga-aggacgatcagccacactgggactgagacacggcccagactcctacgggaggcagcagtggggaatcttgcacaatggggtcacccctgatgcagccatgccgcgtggaggaagaacccctatggggcgtaaactccttttctgaatgaagcggtagttcaggaataagcaccggctaac-tccgtgccagcagccgcggtaatacggagggtgcaagcgttgtccggaatcactgggtgtaaagggtgtgcaggcggggcagcaagtcggatgtgaaaccccatggcttaaccatggaggtgcattcgaaactgttgctcttgagtcccggagaggctgtcggaattcgtggtgtagcggtgaaatgcgtagatatcacgaggaacaccagaggcgaaagcggacagctggacgggtactgacgctcaggcacgaaagcgtggggagcaaacaggattagataccctggtagtccacgccgtaaacgatgaatgctcgccgttgcccagtggctaagctaacgcgttaagcattccacctggggagtacgatcgcaaggttgaaactcaaaggaattgacgggggcccgcacaagcggtggagcatgtggctcaattcgatgcaacgcgaagaaccttacctaggctcgaacgcgaggtactgcatggctgtcgtcagctcgtgtcgtgagatgttgggttaagtcccgcaacgagcgtaacccctgttgctagttacgactctagcgaaactgcctgcg-caagcaggaggaaggtggggatgacgtcaagtcatcatggtccttacgcctagggctgcacacgtgctacaatggccggtacaacgagcagccacctcgcgagagggagcgatctct-gaaaaccggtcccagttcggattggagtctgcaactcgactccatgaagcaggaatcgctagtaatcgcggatcagcatgccgcggtgaatccgttcccgggccttgtacacaccgcccgtcaagccatggaagctgagagcacccgaagtccgggccgaaggtgagctcagtgactggggctaagtcgtaacaaggtagccgt
>t511995-Candidatus
gatgaacgctagcgataggcttaacacatgcaagtcgaggg-accggcgaacgggtgagtaacacgtatgcaacttacccataactcgggaatagcccaaagaaatttggattaatacccaatagttatggataggcatgcgttctattaggtagttggtgaggtaacggctcaccaagccgacgatggataggggaactgagaggttgtccccccacactggtactgagacacggaccagactcctacgggaggcagcagtgaggaatattggtcaatggacgaaagtctgaaccagccaaatcgcgtgaaggaagaaggtatatgtatcgtaaacttcttttgtaagagagtaagtaccttacgaataagcatcggctaat-tccgtgccagcagccgcggtaatacggaagatgcaagtgttatccggatttattgggtttaaagggtgcgtaggtggtctaataagtcagtggtgaaatctctttgcttaacaaggaaattgccattgaaactgttagacttgagaatggacgaggtaggcggaattcgtagtgtagcggtgaaatgcatagatattacgaagaactccaatagtgtagactgcttaccagaccatatctgacactaaggcacgaaagtgtgggtatcaaacaggattagataccctggtagtccacacagtaaacgatgaatactaactgtttgcaagtggtcgagcgaaagcgttaagtattccacctgggaagtatgccggcaacggtgaaactcaaaggaattgacgggggcccgcacaagcggaggaacatgtggtttaattcgataatacgcgaggaaccttacccgggctcgaacgagaggtgctgcatggttgtcgtcagctcgtgccgtgaggtgtcgacttaagtgtcataacgagcgcaacccttaccgatagttacgactctattgggactgccaccg-taaggtggaggaaggagaggatgacgtcaaatcagcacggcccttatgtccggggcgacacacgtgttacaatgggagaaacaaagggtcgctacctggcaacaggatgctaatctcg-aaaatctctctcagttcggattggagtctgcaactcgactccatgaagctggattcgctagtaatcgcacatcagcatggtgcggtgaatacgttcccgggccttgtacacaccgcccgtcaagccatggaagctggaagtacctgaagtatggtcctaaggtaaaatcagtaactggggctaagtcgtaacaaggtagccgt
>t435590-Bacteroides
gatgaacgctagctacaggcttaacacatgcaagtcgaggg-accggcgcacgggtgagtaacacgtatccaacctgccgtctactcttggacagccttctgaaaggaagattaatacaagatggtagacgatggggatgcgttccattagatagtaggcggggtaacggcccacctagtcttcgatggataggggttctgagaggaaggtcccccacattggaactgagacacggtccaaactc-tacgggaggcagcagtgaggaatattggtcaatgggcgagagcctgaaccagccaagtagcgtgaaggatgactgcctatgggttgtaaacttcttttataaaggaatatgtactttatgaataaggatcggctaac-tccgtgccagcagccgcggtaatacggaggatccgagcgttatccggatttattgggtttaaagggagcgtagatgg-atgttaagtcagttgtgaaagtttgcggctcaaccgtaaaattgcagttgatactggatatcttgagtgcagttgaggcaggcggaattcgtggtgtagcggtgaaatgcttagatatcacgaagaactccgattgcgaaggcagcctgctaagctgcaactgacattgaggctcgaaagtgtgggtatcaaacaggattagataccctggtagtccacacggtaaacgatgaatactcgctgtttgcaagcggccaagcgaaagcgttaagtattccacctggggagtacgccggcaa-ggtgaaactcaaaggaattgacggggg-ccccacaagcggaggaacatgtggtttaattcgatgatacgcgaggaaccttacccgggcttaaattgaaggtgctgcatggttgtcgtcagctcgtgccgtgaggtgtcggcttaagtgccataacgagcgcaacccttgttgtcagttacgactctgacaagactgccatcg-taagatggaggaaggtggggatgacgtcaaatcagcacggcccttacgtccggggctacacacgtgttacaatggggggtacagagggccgctaccacgcgagtggatgccaatcccc-aaaacctctctcagttcggactggagtctgcaacccgactccacgaagctggattcgctagtaatcgcgcatcagcacggcgcggtgaatacgt-cccgggccttgtacacaccgcccgtcaagccatgggagccgggggtacctgaagtgcggccctagggtaaaactggtgactggggctaagtcgtaacaaggtagccgt
>t226186-Bacteroides
gatgaacgctagctacaggcttaacacatgcaagtcgaggg-accggcgcacgggtgagtaacacgtatccaacctgccgataactcggggatagcctttcgaaagaaagattaatacccgatggttatcgatggggatgcgttccattaggcagttggtgaggtaacggctcaccaaaccttcgatggataggggttctgagaggaaggtcccccacattggaactgagacacggtccaaactcctacgggaggcagcagtgaggaatattggtcaatgggcgcaggcctgaaccagccaagtagcgtgaaggatgactgcctatgggttgtaaacttcttttatatgggaatatgtaccatatgaataaggatcggctaac-tccgtgccagcagccgcggtaatacggaggatccgagcgttatccggatttattgggtttaaagggagcgtaggtggacagttaagtcagttgtgaaagtttgcggctcaaccgtaaaattgcagttgatactggctgtcttgagtacagtagaggtgggcggaattcgtggtgtagcggtgaaatgcttagatatcacgaagaactccgattgcgaaggcagctcactggactgcaactgacactgatgctcgaaagtgtgggtatcaaacaggattagataccctggtagtccacacagtaaacgatgaatactcgctgtttgcaagcggccaagcgaaagcattaagtattccacctggggagtacgccggcaacggtgaaactcaaaggaattgacgggggcccgtacaagcggaggaacatgtggtttaattcgatgatacgcgaggaaccttacccgggcttaaattgaaggtgctgcatggttgtcgtcagctcgtgccgtgaggtgtcggcttaagtgccataacgagcgcaacccttatctttagttacgactctagagagactgccgtcg-taagatggaggaaggtggggatgacgtcaaatcagcacggcccttacgtccggggctacacacgtgttacaatggggggtacagaaggcagctacctggtgacaggatgctaatccca-aaagcctctctcagttcggatcgaagtctgcaacccgacttcgtcaagctggattcgctagtaatcgcgcatcagcatggcgcggtgaatacgttcccgggccttgtacacaccgcccgtcaagccatgaaagccgggggtacctgaagtacggtcctagggtaaaactggtaattggggc----------------------
>t272559-Bacteroides
gatgaacgctagctacaggcttaacacatgcaagtcgaggg-accggcgcacgggtgagtaacacgtatccaacctgccctttactcggggatagcctttcgaaagaaagattaatacccgata-taaaggatggggatgcgttccattaggttgttggtgaggtaacggctcaccaagccttcgatggataggggttctgagaggaaggtcccccacattggaactgagacacggtccaaactcctacgggaggcagcagtgaggaatattggtcaatgggcgctagcctgaaccagccaagtagcgtgaaggatgaaggcttatgggtcgtaaacttcttttatataagaatatgtattatatgaataaggatcggctaac-tccgtgccagcagccgcggtaatacggaggatccgagcgttatccggatttattgggtttaaagggagcgtaggtggactggtaagtcagttgtgaaagtttgcggctcaaccgtaaaattgcagttgatactgtcagtcttgagtacagtagaggtgggcggaattcgtggtgtagcggtgaaatgcttagatatcacgaagaactccgattgcgaaggcagctcactggactgcaactgacactgatgctcgaaagtgtgggtatcaaacaggattagataccctggtagtccacacagtaaacgatgaatactcgctgtttgcaagggcca-agcgaaagcattaagtattccacctggggagtacgccggcaacggtgaaactcaaaggaattgacgggggcccgcacaagcggaggaacatgtggtttaattcgatgatacgcgaggaaccttacccgggcttaaattgaaggtgctgcatggttgtcgtcagctcgtgccgtgaggtgtcggcttaagtgccataacgagcgcaacccttatctttagttacgactctagagagactgccgtcg-taagatggaggaaggtggggatgacgtcaaatcagcacggcccttacgtccggggctacacacgtgttacaatggggggtacagaaggcagctagcgggtgaccgtatgctaatccca-aaatcctctctcagttcggatcgaagtctgcaacccgacttcgtgaagctggattcgctagtaatcgcgcatcagcacggcgcggtgaatacgttcccgggccttgtacacaccgcccgtcaagccatgggagccgggggtacctgaagtacggtcctagggtaaaactggtgactggggctaagtcgtaacaaggtagccgt
>t435591-Parabacteroides
gatgaacgctagcgacaggcttaacacatgcaagtcgaggg-accggcgcacgggtgagtaacgcgtatgcaacttgcctatcagagggggataacccggcgaaagtcggactaataccgcatgctgatagataggcatgcgttccattaggcagttggcggggtaacggcccaccaaaccgacgatggataggggttctgagaggaaggtcccccacattggtactgagacacggaccaaactcctacgggaggcagcagtgaggaatattggtcaatggccgagaggctgaaccagccaagtcgcgtgagggatgaaggtttatggatcgtaaacctcttttataagggaatatgtaccttatgaataaggatcggctaac-tccgtgccagcagccgcggtaatacggaggatccgagcgttatccggatttattgggtttaaagggtgcgtaggcggccttttaagtcagcggtgaaagtctgtggctcaaccatagaattgccgttgaaactggggggcttgagtatgtttgaggcaggcggaatgcgtggtgtagcggtgaaatgcatagatatcacgcagaaccccgattgcgaaggcagcctgccaagccattactgacgctgatgcacgaaagcgtggggatcaaacaggattagataccctggtagtccacgcagtaaacgatgatcactagctgtttgcaagcggcacagcgaaagcgttaagtgatccacctggggagtacgccggcaacggtgaaactcaaaggaattgacgggggcccgcacaagcggaggaacatgtggtttaattcgatgatacgcgaggaaccttacccgggttt-gaacggaggtgctgcatggttgtcgtcagctcgtgccgtgaggtgtcggcttaagtgccataacgagcgcaacccttgccactagttacgactctggtgggactgccagcg-taagctggaggaaggcggggatgacgtcaaatcagcacggcccttacatccggggcgacacacgtgttacaatggcgtggacaaagggaggccacctggcgacagggagcgaatcccc-aaaccacgtctcagttcggatcggagtctgcaacccgactccgtgaagctggattcgctagtaatcgcgcatcagcatggcgcggtgaatacgttcccgggccttgtacacaccgcccgtcaagccatgggagccgggggtacctgaagtccgggcctagggtaaaactggtgactggggctaagtcgtaacaag--------
>t242619-Porphyromonas
gatgaacgctagcgataggcttaacacatgcaagtcgaggg-accggcgcacgggtgcgtaacgcgtatgcaacttgccttacagagggggataacccgttgaaagacggactaaaaccgcatactgtaagataggcatgcgtcccattagcttgttggtgaggtaacggctcaccaaggcgacgatgggtaggggaactgagaggtttatcccccacactggtactgagacacggaccagactcctacgggaggcagcagtgaggaatattggtcaatgggcgagagcctgaaccagccaagtcgcgtgaaggaagacagtctaaggattgtaaacttcttttatacgggaatatgtaccgtaagaataagcatcggctaac-tccgtgccagcagccgcggtaatacggaggatgcgagcgttatccggatttattgggtttaaagggtgcgtaggttgttcggtaagtcagcggtgaaacctgagcgctcaacgttcagcctgccgttgaaactgccgggcttgagttcagtggcggcaggcggaattcgtggtgtagcggtgaaatgcatagatatcacgaggaactccgattgcgaaggcagcttgccatactgcgactgacactgaagcacgaaggcgtgggtatcaaacaggattagataccctggtagtccacgcagtaaacgatgattactaggagtttgcaagttccacagcgaaagcgttaagtaatccacctggggagtacgccggcaacggtgaaactcaaaggaattgacgggggcccgcacaagcggaggaacatgtggtttaattcgatgatacgcgaggaaccttacccgggattgaaatgtaggtgctgcatggttgtcgtcagctcgtgccgtgaggtgtcggcttaagtgccataacgagcgcaacccacatcggtagttacgactctaccgagactgccgtcg-taaggcggaggaaggtgtggatgacgtcaaatcagcacggcccttacatccggggcgacacacgtgttacaatgggagggacaaagggcagctaccgggcgaccggatgcgaatctct-aaacccttccccagttcggatcggagtctgcaactcgactccgtgaagctggattcgctagtaatcgcgcatcagcatggcgcggtgaatacgttcccgggccttgtacacaccgcccgtcaagccatgggagtcgggggtacctgaagggcggcactagggtaataccggtgact---------------------------
>t444179-Candidatus
gataaacgctagcggagggcttaacacatgcaagtcgaggg-accggcaaacgggtgagtaatacgtac-taactttccttat-gtaggg-atagcct-gggaaacttggattaat-acctatac-ataagatagc-gtatgcccaattagttagttggtaaggtaatggcttaccaagactatgattggtagggggcctgagagggggttcccccacattggtactgagacacggaccaaactcctacgggaggcagcagtgaggaatattggtcaatggaggaaactctgaaccagccactccgcgtgcagataa----cctattggttgtaaactgcttttgtaat-gaataggta-attacgaataagtatcagcaaac-tacgtgccagcagctgcggtaatacgtaggatacaagcgttatccggatttattgggtttaaagggtgcgtaggcggt-ttttaagtcagtagtgaaatcttaaagcttaactttaaaattgctattgatactgaaaaactagag-ttgtttggagtagctggaatgtgtggtgtagcggtgaaatgcgtagatatcacacagaacaccaatagcgaaagcaagttactaagcta-tactgacgctgaggcacgaaagcatggggagcaaacaggattagataccctggtagtccatgctgtaaacgatgatcactaactatggttcagtggtgaagcgaaagtgttaagtgatccacctgaggagtacgaccgcaaggttgaaactcaaaggaattgacgggggctcgcacaatcggtggagcatgtggtttaattcgatgatacgcgaggaaccttaccaagacttaaatgtaaggtgctgcatggttgtcgtcagctcgtgccgtgaggtgtaaggttaagtcc-ttaacgagcgcaacccttattattagttgcgactctaataagactgccggcg-taagccggaggaagg-ggggacgacgtcaaatcatcacggcccttacgtcttgggccacacacgtgctacaatgatcggtacaaaagggagcgactgggtgaccaggagcaaatctag-aaagccgatctcagttcggattggagtctgaaactcgactctatgaagctggaatcgatagtaatcgtgcatcagcatggcacggtgaatatgttcccgggccttgtacacaccgcccgtcaagccatggaagttggaagtacctaaagttggtgcctaaggtaagtctaataactggggctaagtcgtaacaaggtagccgt
>t595499-Candidiatus
gataaacgctagcggagggcctaacacatgcaagtcgaggg-cccggcgtacgggtgagtaatacatac-taactttccttat-gtaagg-atagccc-gggaaacttggatgaat-acttatac-ataagatagc-gtttgtccgattagttagttggtaaggtaatggcttaccaagacaatgatcggtagggggcctgaga-ggggtacccccacattgggactgagacacggaccaaacttctacggaaggcagcagtgaggaatattggtcaatggaggcaactctgaaccagccatttcgcgtgtagat--aaggcctttaggttgtaaactacttttgtaat-gaataggta-attacgaataagtatcggccaac-tctgtgccagcagccgcggtaaaacagaggatacaagcgttatccggatttattgggtttaaagggtgcgtaggttgt-ttttaagtcagtagttaaatcttaaagcttaactttaaaagtgctattgatactgataaactagag-tgggttggagtaactggaatgtgtggtggagcggtgaaatgcatagagatcacacagaacaccaatcgtgaaagcaggttactaaacta-gactgacgctgaggcacgaaagcatgggtagcaaacaggattagataccctggtagtccatgccgtaaacgatgatcactaactattgg-cagtggtcaagcgaaagtgataagtgatccacctgaggagtacgaccgcaaggttgaaactcaaaggaattgacgggggcccgcacaatcggtggagcacgtggtttaattcgatgatacgcgaggaaccttaccaaaacttaaatgtaaggtgctgcatggttgtcgtcagctcgtgccgtgaggtgtgaggttaagtcctttaacgagcgcaacccttattattagttacgactctaataagactgccggcg-taagccggaggaaggcggggacgacgtcaaatcatcacggcccttatgttttgggccacacacgtgctacaatggtcggtacaaaaggcagcaactgggtgaccagaagcaaatcttt-aaagccgatctcagttcggattggagtctgcaactcgactctatgaagctggaatcgctagtaatcgcgcatcagcatggcgtggtgaatatgttcccgggccttgtacacaccgcccgtcaagccatggaagttggaagtacctaaaatcggtgcctaaggtaagtctaataactagggctaagtcgtaacaaggtagccgt
>t531844-Flavobacteriaceae
gatgaacgctagcgggaggcctaacacatgcaagccgagcg-agcggcgtacgggtgcgtaacacgtgtgcaacctacctttatctggggaatagcctttcgaaaggaagattaataccctatagatagagatgggcacgcgcaagattagatagttggtgaggtaacggctcaccaagtcaatgatctttaggggtcctgagagggagatcccccacactggtactgagacacggaccagactcctacgggaggcagcagtgaggaatattggacaatgggtgaaagcctgatccagccatcccgcgtgaaggatgacggtctatggattgtaaacttcttttgtacaggaataggtactgtacgaataagcaccggctaac-tccgtgccagcagccgcggtaatacggagggtgcaagcgttatccggatttattgggtttaaagggtccgtaggcggacccgtaagtcagtggtgaaatctcatagctcaactatgaaactgccattgatactgcgggtcttgagtaaatttgaagtggctggaataagtagtgtagcggtgaaatgcatagatattacttagaacaccaattgcgaaggcaggtcactaagatttaactgacgctgagggacgaaagcgtgggtagcgaacaggattagataccctggtagtccacgccgtaaacgatgctaactcgtttttggacagagaccaagcgaaagtgataagttagccacctggggagtacgatcgcaagattgaaactcaaaggaattgacgggggcccgcacaagcggtggattatgtggtttaattcgatgatacgcgaggaaccttaccaagacttaaatggaaggtgctgcatggttgtcgtcagctcgtgccgtgaggtgttaggttaagtcctgcaacgagcgcaacccctgtcactagttgcgactctagtgagactgcctacg-caagtaggaggaaggtggggatgacgtcaaatcatcacggcccttacgtcttgggccacacacgtaatacaatggccggtacagagggcagctacacagcgatgtgatgcaaatctcg-aaagccggtctcagttcggattggagtctgcaactcgactctatgaagctggaatcgctagtaatcgcgcatcagcatggcgcggtgaatacgttcccgggccttgtacacaccgcccgtcaagccatggaagtttggggtacctgaagtcggtgcctagggtaaaacaagtaactagggctaagtcgtaacaaggtagccgt
>t411154-Gramella
gatgaacgctagcggcaggcctaacacatgcaagtcgaacg-agtggcgcacgggtgcgtaacgcgtatacaatctgcctttaagcggggaatagcccatggaaacgtggattaataccccatacttaaagatgagtatgcgtcctattagttagttggtaaggtaacggcttaccaagacagcgataggtaggggtcctgagagggagatcccccacactggtactgagacacggaccagactcctacgggaggcagcagtgaggaatattggacaatggaggcaactctgatccagccatgccgcgtgcaggaagacggcctatgggttgtaaactgcttttatacgggaagcggtaccgtatgaataaggaccggctaac-tccgtgccagcagccgcggtaatacggagggtccaagcgttatccggaatcattgggtttaaagggtccgtaggcggaataataagtcagtggtgaaagtctgcagctcaactgtagaattgccattgatactgttgttcttgaattattatgaagtggttggaataagtagtgtagcggtgaaatgcatagatattacttagaacacctattgcgaaggcagatcactaataatatattgacgctgagggacgaaagcgtaggtagcgaacaggattagataccctggtagtctacgccgtaaacgatggttactagctgtccgggggtggttaagcgaaagtgataagtaacccacctggggagtacgttcgcaagaatgaaactcaaaggaattgacgggggcccgcacaagcggtggagcatgtggtttaattcgatgatacgcgaggaaccttaccagggcttaaatgcaaggtgctgcatggttgtcgtcagctcgtgccgtgaggtgtcaggttaagtcctataacgagcgcaacccctgtggttagttgcaactctagccagactgccggtg-caaaccggaggaaggtggggatgacgtcaaatcatcacggcccttacgtcctgggccacacacgtgctacaatggtagggacagagggcagctaccccgcgaggggatgcgaatcttc-aaaccctatcacagttcggatcgcagtctgcaactcgactgcgtgaagctggaatcgctagtaatcgcatatcagcatgatgcggtgaatacgttcccgggccttgtacacaccgcccgtcaagccatggaagctgggggtacctgaagtccgggcctagggtaaaactggtaactggggctaagtcgtaacaaggtagccgt
>t521097-Capnocytophaga
gatgaacgctagcggcaggcctaacacatgcaagtcgaggggaccggcgtacgggtgcgtaacgcgtatacaatctgcctttcactgggggatagcccgaagaaatttggattaataccccatagtgaaagatgagtatgcgttctattagctagttggagaggtaacggctccccaaggcgatgatagataggggttctgagagggatgtcccccacactggtactgagatacggaccagactcctacgggaggcagcagtgaggaatattggacaatggtcggaagactgatccagccatgccgcgtgcaggatgacggcctatgggttgtaaactgcttttgtaagggaagcggtaccttatgaataagcatcggctaac-tccgtgccagcagccgcggtaatacggaggatgcgagcgttatccggaatcattgggtttaaagggtctgtaggcgggctggtaagtcagaggtgaaagcgctcagctcaactgagcaactgcctttgaaactgttggtcttgaatggttgtgaagtagttggaatgtgtagtgtagcggtgaaatgcttagatattacacagaacaccgatagcgaaggcatattactaacaattaattgacgctgatggacgaaagcgtggggagcgaacaggattagataccctggtagtccacgctgtaaacgatggatactagctgtttgggagtggctaagcgaaagtgataagtatcccacctggggagtacgttcgcaagaatgaaactcaaaggaattgacgggggcccgcacaagcggtggagcatgtggtttaattcgatgatacgcgaggaaccttaccaaggtttaaatggaaggtgctgcatggttgtcgtcagctcgtgccgtgaggtgtcaggttaagtcctataacgagcgcaacccctgccattagttgcccctctagtgggactgccggtg-caaaccggaggaaggtggggatgacgtcaaatcatcacggcccttacatcttgggctacacacgtgctacaatggccgttacagagagcagccactgcgtgagcaggcgcgaatctat-aaagacggtcacagttcggatcggagtctgcaactcgactccgtgaagctggaatcgctagtaatcggatatcagcatgatccggtgaatacgttcccgggccttgtacacaccgcccgtcaagccatggaagctgggggtacctgaagacggtgtttagggtaaaactagtgactggggctaagtcgtaacaaggtagccgt
>t376686-Flavobacterium
gatgaacgctagcggcaggcttaacacatgcaagtcgaggg-accggcgcacgggtgcgtaacgcgtatgcaatctgcctttcacagagggatagcccagagaaatttggattaatacctcatagtgaaagatgagcatgcgtcccattagctagttggtaaggtaacggcttaccaaggccacgatgggtaggggtcctgagagggagatcccccacactggtactgagacacggaccagactcctacgggaggcagcagtgaggaatattggtcaatggacgcaagtctgaaccagccatgccgcgtgcaggatgacggtctatggattgtaaactgcttttgtac-ggaagcggtac-gtaagaataaggatcggctaac-tccgtgccagcagccgcggtaatacggaggatccaagcgttatccggaatcattgggtttaaagggtccgtaggcggtttagtaagtcagtggtgaaagcccatcgctcaacggtggaacggccattgatactgctgaacttgaattactgggaagtaactagaatatgtagtgtagcggtgaaatgcttagatattacatggaataccaattgcgaaggcaggttactaccagtttattgacgctgatggacgaaagcgtggggagcgaacaggattagataccctggtagtccacgccgtaaacgatggatactagctgttgggcagtggctaagcgaaagtgataagtatcccacctggggagtacgaacgcaagtttgaaactcaaaggaattgacgggggcccgcacaagcggtggagcatgtggtttaattcgatgatacgcgaggaaccttaccaaggcttaaatgcaaggtgctgcatggttgtcgtcagctcgtgccgtgaggtgtcaggttaagtcctataacgagcgcaacccctgttgttagttgcaactctaacaagactgccagtg-caaactggaggaaggtggggatgacgtcaaatcatcacggcccttacgccttgggctacacacgtgctacaatggccggtacagagagcagccactgggtgaccaggagcgaatctat-aaagccggtcacagttcggatcggagtctgcaactcgactccgtgaagctggaatcgctagtaatcggatatcagcatgatccggtgaatacgttcccgggccttgtacacaccgcccgtcaagccatggaagctgggggtgcctgaagtcggtgcct-aggtaaaactggtaactagggctaagtcgtaacaaggtagccgt
>t402612-Flavobacterium
gatgaacgctagcggcaggcttaacacatgcaagtcgaggg-accggcgcacgggtgcgtaacgcgtatgcaatctaccttttacagagggatagcccagagaaatttggattaatacctcatagtaaaagatgagcatgcgtcccattagctagttggtaaggtaacggcttaccaaggcaacgatgggtaggggtcctgagagggagatcccccacactggtactgagacacggaccagactcctacgggaggcagcagtgaggaatattggtcaatgggcgcaagcctgaaccagccatgccgcgtgcaggatgacggtctatggattgtaaactgcttttgcac-agaagcggtat-gtgagaataaggatcggctaac-tccgtgccagcagccgcggtaatacggaggatccaagcgttatccggaatcattgggtttaaagggtccgtaggcggccagataagtcagtggtgaaagcccatcgctcaacgatggaacggccattgatactgtttggcttgaattatttggaagtaactagaatatgtagtgtagcggtgaaatgcttagagattacatggaataccaattgcgaaggcaggttactacaaattgattgacgctgatggacgaaagcgtgggtagcgaacaggattagataccctggtagtccacgccgtaaacgatggatactagctgttgggcagtggctaagcgaaagtgataagtatcccacctggggagtacgttcgcaagaatgaaactcaaaggaattgacgggggcccgcacaagcggtggagcatgtggtttaattcgatgatacgcgaggaaccttaccaaggcttaaatgtaaggtgctgcatggttgtcgtcagctcgtgccgtgaggtgtcaggttaagtcctataacgagcgcaacccctgttgttagttgcaactctagcaagactgccagtg-taaactggaggaaggtggggatgacgtcaaatcatcacggcccttacgccttgggctacacacgtgctacaatggccggtacagagagcagccactacgcaagtaggagcgaatctat-aaaaccggtctcagttcggatcggagtctgcaactcgactccgtgaagctggaatcgctagtaatcggatatcagcatgatccggtgaatacgttcccgggccttgtacacaccgcccgtcaagccatggaagctgggggtgcctgaagtcggtgcct-aggtaaaactggtaactagggctaagtcgtaacaaggtagccgt
>t269798-Cytophaga
------------------------------------------accggcgcacgggtgcgtaacacgtatgcaacctaccttaaactgggagatagcccggggaaactcggattaataccccatagtttaagatgggcatgcgttcgattagctagttggtgaggtaatggctcaccaaggctacgatcgatagggggtctgagaggatgatcccccacactggtactgagatacggaccagactcctacgggaggcagcagtagggaatattggtcaatggaggcaactctgaaccagccatgccgcgtgtaggaagaaggcgtctgcgttgtaaactacttttgattgggaacgtgtaccaaag-aataagccacggctaac-tacgtgccagcagccgcggtaatacgtaggtggcaagcgttgtccggatttattgggtttaaagggtgcgtaggcggcttaataagtcagtggtgaaagccgatcgcttaacgatcgaactgccattgatactgctaggcttgagtatagatgaggtaggcggaattgacagtgtagcggtgaaatgcatagatattgtcaagaacaccaattgcgaaggcagcttactaagttataactgacgctgaggcacgaaagtgcggggatcaaacaggattagataccctggtagtccgcaccgtaaacgatgatcactcgctgtgtgcacgcggccaagcgaaagcgataagtgatccacctggggagtacgcccgcaagggtgaaactcaaaggaattgacgggggtccgcacaagcggtggagcatgtggtttaattcgatgatacgcgaggaaccttacctaggctagaatgtaaggtgctgcatggctgtcgtcagctcgtgccgtgaggtgttgggttaagtcccgcaacgagcgcaacccctatctttagttgcgactctagagagactgcctgtg-taaacaggaggaaggaggggacgacgtcaagtcatcatggcccttacgcctagggctacacacgtgctacaatggcgcatacagagtgttgcaagctagtgatagcaagccaatcacaaaaagtgcgtctcagttcggattgaagtctgcaactcgacttcatgaagctggaatcgctagtaatcgcgtatcagcatgacgcggtgaatacgttcccggaccttgtacacaccgcccgtcaagccatgaaagtctggtggacctgaaggccgggctcagggtaaaacaggtaattagggctaa-------------------
>t471854-Dyadobacter
gatgaacgctagcggcaggcttaatacatgcaaggcgaag--actgtcgtacgggtgcgtaacgcgtatgcaacctacctatcactgggggatagcccggggaaacccggattaataccgcatagtgatagatgggcatgcgttcgattagctagttggcggggtaacggcccaccaaggcgacgatcgataggggagctgagaggttgatcccccacacgggcactgagatacgggcccgactcctacgggaggcagcagtagggaatattgggcaatggatgcaagtctgacccagccatgccgcgtgccggatgaaggcctcagggttgtaaacggcttttattcgggaagcggtaccgaatgaataagcaccggctaac-tccgtgcc-gcagccgcggtaatacggagggtgcgagcgttgtccggatttattgggtttaaagggtgcgtaggtggcctgttaagtcagtggtgaaatacggttgctcaacaatcgaggtgccattgatactgacc-gcttgaaataattggaggctgccggaatggatggtgtagcggtgaaatgcatagatatcatccagaacaccgattgcgaaggcaggtggctacgatttgtttgacactgaggcacgaaagcatggggagcaaacaggattagataccctggtagtccatgctgtaaacgatgaggactcgctgtttgagagcggcttagggaaaccgttaagtcctccacctggggagtacgccggcaacggtgaaactcaaaggaattgacgggggtccgcacaagcggtggagcatgtggtttaattcgatgatacgcgaggaaccttacctgggctaaat-caaaggtgctgcatggctgtcgtcagctcgtgtcgtgagatgttgggttaagtcccgcaacgagcgcaacccctatggttagttgcgactctagccagactgcctgtg-caaacaggaggaaggaggggacgacgtcaagtcatcatggcccttacgtccagggcaacacacgtgctacaatgggcggtacagagggttgctacacagcgatgtgatgccaatcccaaaaagccgttctcagttcggattggagtctgcaactcgactctatgaagctggaatcgctagtaatcgcgtatcagcatgacgcggtgaatacgttcccggaccttgt-cacaccgcccgtcaagccatgggagtcggggagacctgaag-cggccgttagggtaa-atcggcgactggggctaagtcgtaacaaggtagccgt
>t485917-Pedobacter
gatgaacgctagcggcaggcctaatacatgcaagtcgaacgaagtggcgcacgggtgcgtaacgcgtatgcaacctaccttaatcagggggatagcccgaagaaattcggattaacaccgcatagattaagatgggcatgcgtgtcattagctagttggcggggtaacggcccaccaaggcgacgatgactaggggatctgagaggatgaccccccacactggtactgagacacggaccagactcctacgggaggcagcagtaaggaatattggtcaatggagggaactctgaaccagccatgccgcgtgcaggaagacagcctctgggtcgtaaactgcttttattcgggaatatgtaccgaaggaataaggatcggctaac-tccgtgccagcagccgcggtaatacggaggatccaagcgttatccggatttattgggtttaaagggtgcgtaggcggcctgttaagtcaggggtgaaagacggtagctcaactatcgcagtgcccttgatactgacgggcttgaatacactagaggtaggcggaatgtgacaagtagcggtgaaatgcatagatatgtcacagaacaccgattgcgaaggcagcttactatggtgtgattgacgctgaggcacgaaagcgtggggatcaaacaggattagataccctggtagtccacgccctaaacgatgaatactcgctgttagctagcggctaagcgaaagcgttaagtattccacctggggagtacgcccgcaagggtgaaactcaaaggaattgacgggggcccgcacaagcggaggagcatgtggtttaattcgatgatacgcgaggaaccttacccgggcttgaaagttaggtgctgcatggctgtcgtcagctcgtgccgtgaggtgttgggttaagtcccgcaacgagcgcaacccctatgtttagttgcgactctaaacagactgcctgtg-caaacaggaggaaggaggggacgacgtcaagtcatcatggcccttacgtccggggctacacacgtgctacaatggatggtacagagggcagcaagctggcaacagcaagcgaatctcaaaaagccattcacagttcggatagaggtctgcaactcgacctcttgaagttggattcgctagtaatcgcgtatcagcatgacgcggtgaatacgttcccgggccttgtacacaccgcccgtcaagccatggaagttgggggtacctaaagtacggtcctagggtaaaaccgataactggggctaagtcgtaacaaggtagccgt
>t452471-Candidatus
gatgaacgctagcggcaggcctcatacatgcaagtcgaggggaccggcgcacgggtgcgt-acacgtatgcaatctaccttgtactggagcatagctctcggaaacgagaattaatactccata-tacaagatgagcatgcgtcccattagctagttggtgaggtaacggctcaccaaggcgacgatgggtaggggttctgagaggaagatcccccacactggcactgagatacgggccagactcctacgggaggcagcagtagggaatattggtcaatgggcgcacc--tgaaccagccatgccgcgtgcaggatgaaggcctcagg-ttgtaaactgcttttatatggaaataggtaccataagaataagcaccggctaac-tccgtgccagcagccgcggtaatacggagggtgcaagcgttatccggatttactgggtttaaagggtgcgtagg--gctctttaagtcagtggtgaaagcctagtgcttaacactagaattgccattgaaactgaagagcttgagtcaaggagaggtaagcagaatttatggtgtagcagtgaaatgcttagataccataaggaataccaatagcgaaggcagcttactggccttgcactgacgctgaggcacgaaagcgtggggagcaaacaggattagagaccctggtagtccacgctgtaaacgatgatcactcgat-atacagtgtgtctgagcgaaagcattaagtgatccacctggggagtacgcccgcaagagtgaaactcaaaggaattgacgggggtcc-gacaagcggtggagcatgtggtttaattcgatagtacgcgaggaaccttacctgggctagaatgcaaggtgctgcatggccgtcgtcagctcgtgccgtgaggtgttgggttaagtcccataacgagcgcaacccttttacttagttgcgactctaagtagactgcctgcg-taagcaggaggaaggaggggatgaggtcaggtcatcatggctcttacgcccagggctacacacgtgctacaatggcgtgtacagaaggatgctacttggtaacaagcggccaatc-ccaaaagcacgtctcagttcggattgaggtctgcaactcgacctcatgaagttggaatcgctagtaatcgcgtatcagcacgacgcggtgaatacgttctcggaccttgtacacaccgcccgtcaagccatgggagttggtaggacctgaagacagtgtttagggttagatcagcgactggggctaagtcgtaacaaggtagccgt
>t485918-Chitinophaga
gatgaacgctagcggcaggcctaatacatgcaagtcgaggg-accggcaaacgggtgcggaacacgtacgtaaccttcctctaaatgga-gatagcccaa-gaaattcggattaatactccatatttagagatgggcgtgcggctgattaggtagttggtgaggtaacggctcaccaagccgacgatcagtaactggcgtgagagcgcgaccagtcacacgggcactgagacacgggcccgactcctacgggaggcagcagtaaggaatattggtcaatggacgcaagtctgaaccagccatgccgcgtgaaggatgaaggtctctggattgtaaacttcttttatgtgggaagcggtaccataggaataagcaccggctaac-tccgtgccagcagccgcggtaatacggagggtgcaagcgttatccggattcactgggtttaaagggtgcgtaggcgggt-cagaagtccgtggtgaaatctccaagcttaacttggaaactgccgtggatactattgaccttgaatgttgtggaggttagcggaatatgtcatgtagcggtgaaatgcttagatatgacatagaacaccaattgcgaaggcagctggctacacaaatattgacgctgaggcacgaaagcgtggggatcaaacaggattagataccctggtagtccacgccctaaacgatgtt-actcgacatttgcaagtgtctgagcgaaagcattaagta-atcacctgggaagtacgaccgcaaggttgaaactcaaaggaattgacgggggtccgcacaagcggtggagcatgtggtttaattcgatgatacgcgaggaaccttacctgggctagaatgcaaggtgctgcatggctgtcgtcagctcgtgccgtgaggtgttgggttaagtcccgcaacgagcgcaacccctatctttagttgcaactctaaagaaactgccgtcg-taagacggaggaaggaggggatgatgtcaagtcatcatggcctttatgcccagggctacacacgtgctacaatggtagga-caaagggctgctacctggtaacaggatgctaatctcaaaaatc-tatctcagttcgaattgagggctgcaactcgccctcatgaagctggaatcgctagtaatcgtatatcagcatgatacggtgaatacgttcccggaccttgtacacaccgcccgtcaagccatgaaagccggggggacctgaagtcggcgcctagggtaaaatcggtaattggggctaagtcgtaacaaggtagccgt
>t355278-Leptospira
aactaacgctggcggcgcgtcttaaacatgcaagtcaaacggagtggcgaacgggtgagtaatacatggataacctacctagaagttggggataacacagagaaatttgtgctaataccgaat-cttttagatgggtccatggctgattagctagttggtggggtaaaggctcaccaaggcgacgatcagtagccggcctgagagggtgaacggccacaatggaactgagacacggtccatactcctacgggaggcagcagttaagaatcttgctcaatgggcgaaa-gctgaagcagcgacgccgcgtgaacgatgaaggtcttcggattgtaaagttcagtaagtagggacgcggtacctaccta--aagcaccggctaac-tacgtgccagcagccgcggtaatacgtatggtgcaagcgttgttcggaatcattgggcgtaaagggtgtgtaggcggactaacaagtcaggtgtgaaatcttcgggctcaactcgaaacctgcatttgaaactgttagtctggaatctgggagaggcaagtggaatttctggtgtagcggtgaaatgcgtagatatcagaaggaacaccgatggcgaaggcaacttgctggcctaagattgacgctgaaacacgaaagcgtgggtagtgaacgggattagataccccggtaatccacgccctaaacgttgtctaccagttgttagatagtaacgaacctaacggattaagtagaccgcctggggactacgctcgcaagagtgaaactcaaaggaattgacgggggtccgcacaagcggtggagcatgtggtttaattcgatgatacgcgaaaaaccttacctaggcttgacatgcaggtgctgcatggctgtcgtcagctcgtgtcgtgagatgttgggttaagtcccgcaacgagcgcaacccttactttctgttgccactcggaaagaactgccggtgacaaaccggaggaaggcggggatgacgtcaagtcctcatggcctttatgtctagggcaacacacgtgctacaatggccggtacagagggtcgccaaactgcaaagtggagctaatctcttaaaaccggtcccagttcagattggagtctgcaactcgactccatgaagtcggaatcgctagtaatcgcggatcagcatgccgcggtgaatacgttcccggaccttgtacacaccgcccgtcacaccatctgagtggggagcacccgaagaggtcttctaaggtgaaactcgtgaagagggtgaagtcgtaacaaggtagccgt
>t267671-Leptospira
aactaacgctggcggcgcgtcttaaacatgcaagtcaagcggagcggcgaacgggtgagtaacacgtgggtaatcttcctctgagtctgggataactttccgaaagggaagctaatactggatgctcggagatgagcccgcgtccgattagctagttggtgaggtaaaggctcaccaaggcgacgatcggtagccggcctgagagggtgttcggccacaatggaactgagacacggtccatactcctacgggaggcagcagttaagaatcttgctcaatggggggaa-cctgaagcagcgacgccgcgtgaacgatgaaggtcttcggattgtaaagttcagtaagcagggaaatggtacctgccta--aagcaccggctaac-tacgtgccagcagccgcggtaatacgtatggtgcaagcgttgttcggaatcattgggcgtaaagggtgcgtaggcggacatgtaagtcaggtgtgaaaactgcgggctcaactcgcagcctgcacttgaaactatgtgtctggagtttgggagaggcaagtggaattccaggtgtagcggtgaaatgcgtagatatctggaggaacaccagtggcgaaggcgacttgctggcctaaaactgacgctgaggcacgaaagcgtgggtagtgaacgggattagataccccggtaatccacgccctaaacgttgtctaccagttgttgggcagtaacgaacctaacggattaagtagaccgcctggggactatgctcgcaagagtgaaactcaaaggaattgacgggggtccgcacaagcggtggagcatgtggtttaattcgatgatacgcgaaaaacctcacctaggcttgacatgcaggtgctgcatggttgtcgtcagctcgtgtcgtgagatgttgggttaagtcccgcaacgagcgcaaccctcaccttatgttgccactcgtaaggaactgccggtgacaaaccggaggaaggcggggatgacgtcaaatcctcatggcctttatgtctagggcaacacacgtgctacaatggccggtacaaagggtagccaactcgcgagggggagctaatctcaaaaatccggtcccagttcggattggagtctgcaactcgactccatgaagtcggaatcgctagtaatcgcggatcagcatgccgcggtgaatacgttcccggaccttgtacacaccgcccgtcacaccacctgagtggggagcacccgaagtggtctactaaggtgaaactcgtgaagggggtgaagtcgtaacaaggtagccgt
>t565034-Brachyspira
agcgaacgttggcgatgcgtcttaagcatgcaagtcgagcggagcggcgaactggtgagtaacacgtaggtaatctgccgtagagtgggggataacccatggaaacatggactaataccgcatactttacgatgagcctgcggcctattagcctgttggtggggtaacggcctaccaaagctacgataggtagccgacctgagagggtgaccggccacattgggactgagatacggcccagactcctacgggaggcagcagctgagaatcttccacaatggacgaaagtctgatggagcgacatcgcgtgagggatgaaggccttcgggttgtaaacctcg---gaaattatcgcagtagataatgta--agcctcggctaac-tacgtgccagcagccgcggtaatacgtaggaggcaaacgttgctcggatttactgggcgtaaagggtgagtaggcggacttataagtctaaggtgaaagaccgaagctcaacttcggaaacgcctcggatactgtaagtcttggatattgtaggggatgatggaattctcggtgtagcggtggaatgcgcagatatcgagaggaacacctatagcgaaggcagtcatctgggcatttatcgacgctgaatcacgaaagctaggggagcaaacaggcttagataccctggtagtcctagccgtaaacgttgtacactaggtgcttct--gtgccgtagctaacgtcttaagtgtaccgcctgaggagtatgcccgcaagggtgaaactcaaagaaattgacgggtccccgcacaagtggtggagcatgtggtttaattcgatgatacgcgaaaaaccttacctgggtttgaattgcaagtgctgcatggctgtcgtcagctcgtgtcgtgagatgttgggttaagtcccgcaacgagcgcaaccctcaccctttgttgccactcttaggggactgcctacgtcaagtaggaggaaggtggggattatgtcaagtcctcatggcccttatgtccagggctacacacgtgctacaatggcaagtacaaagagaagcaagaccgcgaggtggagcaaaactcaaaaaagttgcctcagttcggattggagtctgaaactcgactccatgaagttggaatcactagtaatcgtagatcag-acgctacggtgaatacgttcccggggattgtacacaccgcccgtcacgccatcggagttggttttacctgaagtcgtcgccgaaggtgggactgatgatgagggtgaagtcgtaacaaggcagccgt
>t390236-Borrelia
aactaacgctggcagtgcgtcttaagcatgcaagtcaaacgg--tggcgaacgggtgagtaacgcgtggatgatctacctatgagatggggataactactagaaatagtagctaataccgaatacttgtagatgagtctgcgtcttattagttagttggtggggtaaatgcctaccaagacgatgataagtaaccggcctgagagggtgaacggtcacactggaactgagatacggtccagactcctacgggaggcagcagctaagaatcttccgcaatgggcgaaagcctgacggagcgacactgcgtgaatgaagaaggtcgaaagattgtaaaattcttttataaatgaggcgttaatttatgaataagccccggctaat-tacgtgccagcagccgcggtaatacgtaaggggcgagcgttgttcgggattattgggcgtaaagggtgagtaggcggatatataagtctatgcataaataccacagctcaactgtggagctatgttggaaactatatgtctagagtctgatagaggaagttagaattcctggtgtaagggtggaatctgttgatatcaggaagaataccggaggcgaaggcgaacttctgggtcaagactgacgctgagtcacgaaagcgtaggtagcaaacaggattagataccctggtagtctacgctgtaaacgatgcacacttggtgttaactagtaccgaagctaacgtgttaagtgtgccgcctggggagtatgctcgcaagagtgaaactcaaaggaattgacgggggcccgcacaagcggtggagcatgtggtttaattcgatgatacgcgaggaaccttaccagggcttgacatacaggtgctgcatggttgtcgtcagctcgtgctgtgaggtgttgggttaagtcccgcaacgagcgcaacccttgttatctgttacgactcagataagactgccggtgataagtcggaggaaggtgaggatgacgtcaaatcatcatggcccttatgtcctgggctacacacgtgctacaatggcctgtacaaagcgaagcgaaacagtgatgtgaagcaaaacgcacaaagcaggtctcagtccggattgaagtctgaaactcgacttcatgaagttggaatcgctagtaatcgtatatcagaatgatacggtgaatacgttctcgggccttgtacacaccgcccgtcacaccacccgagttgaggatacccgaagctattatttaaggtatgtttagtgaggggggtgaagtcgtaacaaggtagccgt
>t314724-Borrelia
-----------------------------------------------------------------------------------------------------------------------------------------------------------------------------------------------------------------------cacactggaactgagatacggtccagactcctacgggaggcagcagctaagaatcttccgcaatgggcgaaagcctgacggagcgacactgcgtgaacgaagaaggtcgaaagattgtaaagttcttttataaatgaggcgttaatttatgaataagccccggctaat-tacgtgccagcagccgcggtaatacgtaaggggcgagcgttgttcgggattattgggcgtaaagggtgagtaggcggatatgtaagtctatgcgtaaataccacagctcaactgtggaactatgctggaaactgcatgactagagtctgataggggaagttagaattcctggtgtaagggtggaatctgttgatatcaggaagaataccagaggcgaaggcgaacttctaggtcaagactgacgctgagtcacgaaagcgtagggagcgaacaggattagataccctggtagtctacgctgtaaacgatgcacacttggtgttaactagtaccgaagctaacgtgttaagtgtgccgcctggggagtatgctcgcaagagtgaaactcaaaggaattgacgggggcccgcacaagcggtggagcatgtggtttaattcgatgatacgcgaggaaccttaccagggcttgacatacaggtgctgcatggttgtcgtcagctcgtgctgtgaggtgttgggttaagtcccgcaacgagcgcaacccttattgtctgttacgactcagacgagactgccggtgataagccggaggaaggtggggatgacgtcaaatcatcatggcccttatgtcctgggctacacacgtgctacaatggcctgtacaaagcgatgcgaaacagtgatgtgaagcaaaacgcataaagcaggtctcagtccagattgaagtctgaaactcgacttcatgaagttggaatcgctagtaatcgtatatcagaatgatacggtgaatacgttctcgggccttgtacacaccgcccgtcacaccacccgagttgaggatacccgaagctattatctaaggtatgtttagtgaggggggtgaagtcgtaacaaggtagccgt
>t243276-Treponema
-----------------------------------cgaacggagtggcggactggtgagtaacgcgtgggtaatctgcctttgagatggggatagcctctagaaatagggggtaataccgaatactcagagatgagcctgcgacccattagcttgttggtggggtaatggcctaccaaggcgtcgatgggtatccgacctgagagggtgaccggacacactgggactgagatacggcccagactcctacgggaggcagcagctaagaatattccgcaatgggcgaaagcctgacggagcgacaccgcgtggatgaggaaggtcgaaagattgtaaagttcttttgccgacgaagcggtagtcggcgaataagccccggctaat-tacgtgccagcagccgcggtaacacgtaaggggcgagcgttgttcggaattattgggcgtaaagggcatgcaggcggactggtaagcctggtgtgaaatccccgagctcaacttgggaactgcactgggtactgctggtctagaatcacggaggggaaaccggaattccaagtgtaggggtggaatctgtagatatttggaagaacaccggtggcgaaggcgggtttctggccgatgattgacgctgaggtgcgaaggtgtggggagcgaacaggattagataccctggtagtccacacagtaaacgatgtacactaggtgttgggcggcgccgacgcgaacgcattaagtgtaccgcctggggagtatgctcgcaagagtgaaactcaaaggaattgacgggggcccgcacaagcggtggagcatgtggtttaattcgatgatacgcgaggaaccttacccgggtttgacatccaggtgctgcatggctgtcgtcagctcgtgccgtgaggtgttgggttaagtcccgcaacgagcgcaacccctactgccagttgcgactctggcggaactgccggtgacaaaccggaggaaggtggggatgacgtcaagtcatcatggcccttatgtccggggctacacacgtgctacaatggttgctacagagcgatgcgaggttgtgaag-ggagcaaaccgcaaaaaggcaatcgtagtccggattgaagtctgaaactcgacttcatgaagttggaatcgctagtaatcgcacatcagcatggtgcggtgaatgtgttcccgggccttgtacacaccgcccgtcacaccatccgagttggagatacccgaagtcactgccgaaggtatgtttggtaaggagggtgaagtcgtaacaaggtagccgt
>t243275-Treponema
aacgaacgctggcggcgcgtcttaagcatgcaagtcgaacggagtggcggactggtgagtaacgcgtgggtgacctgccctgaagatggggatagctagtagaaatattagataataccgaatgcttcaggatgggcccgcgtcccattagctagttggtgaggtaaaggcccaccaaggcaacgatgggtatccggcctgagagggtgaacggacacattgggactgagatacggcccaaactcctacgggaggcagcagctaagaatcttccgcaatggacgaaagtctgacggagcgacgccgtgtgaatgaagaaggccgaaaggttgtaaaattcttttgcagatgaagcggtagtcagcgaataagccccggctaat-tacgtgccagcagccgcggtaacacgtaaggggcgagcgttgttcggaattattgggcgtaaagggtatgtaggcggttaggtaagcctggtgtgaaatctacgagctcaactcgtaaactgcattgggtactgcttgacttgaatcacggaggggaaaccggaattccaagtgtaggggtggaatctgtagatatttggaagaacaccggtggcgaaggcgggtttctggccgatgattgacgctgatatacgaaggtgcggggagcaaacaggattagataccctggtagtccgcacagtaaacgatgtacactaggtgtcgggcggtgccgacgcaaacgcattaagtgtaccgcctgggaagtatgcccgcaagggtgaaactcaaaggaattgacgggggcccacacaagcggtggagcatgtggtttaattcgatgatacgcgagaaaccttacctgggtttgacatccaggtgctgcatggctgtcgtcagctcgtgccgtgaggtgttgggttaagtcccgcaacgagcgcaacccctactgccagttacgactctggcggaactgccgatgacaaatcggaggaaggtggggatgacgtcaagtcatcatggcccttacgtccagggctacacacgtgctacaatggttgctacaaatcgaagcgacaccgcgaggtcaagcaaaacgcaaaaaagcaatcgtagtccggattgaagtctgaaactcgacttcatgaagttggaatcgctagtaatcgcacatcagcacggtgcggtgaatacgttcctgggccttgtacacaccgcccgtcacaccatccgagtcgagggtacccgaagtcgctgccgaaggtacgtttggtaaggagggtgaagtcgtaacaaggtagccgt
>t234267-Candidatus
aatcaacgctggcggcgcgcctaacacatgcaagtcgaacgaagtggcgtacgggtgagtaacacgtgggtgatctacctcttagtgaggaataaccctgggaaaccggggctaataccgcatactgagagaggagcccgcggccgattagctagttggtgaggtaagagcccaccaaggcagagatcggtagccggcctgagagggcacacggccacactggcactgaaacacgggccagactcctacgggaggcagcagtggggaatcttgcacaatgggggaaaccctgatgcagcgacgccgcgtgagcgatgaagcccttcggggtgtaaagctctttcgtcagggaagcggtacctggagaagcagctgcggctaac-tacgtgccagcagccgcggtaatacgtaggcagcaagcgttgttcggagttactgggcgtaaagggtgtgtaggcggttctttaagtttggtgtgaaatctcccggctcaaccgggagggtgcgccgaatactgagggactagagtgtgggagaggaaagtggaattcctggtgtagcggtgaaatgcgtagatatcaggaggaacaccggtggtgtagacggctttctggaccataactgacgctgagacacgaaagcgtgggtagcaaacaggattagataccctggtagtccacgccctaaacgatgcatatttggtgtgggtccgtgccggagctaacgcgttaaatatgccgcctggggagtacagtcgcaaggctgaaactcaaaggaattgacgggggcccgcacaagcggtggagcatgtggttcaattcgacgcaacgcgaagaaccttacctgggctcgaacgggaggtgctgcatggctgtcgtcagctcgtgtcgtgagatgttgggttaagtcccgcaacgagcgcaacccttgtcctgtgttgcaactcgcaggagaccgccagcgataagctggaggaaggtggggatgacgtcaagtcctcatggcctttatgtccagggctacacacgtgctacaatggacggtacaaaccgcagcaaacccgcgagggggagccaatcggaaaaaaccgttctcagttcggattgcaggctgcaactcgcctgcatgaagctggaatcgctagtaatggcagatcag-acgctgccgtgaatacgttcccgggccttgtacacaccgcccgtcacatcacgaaagtggattgtactagaagtctgggcccaaggtatgatccatgattggggtgaagtcgtaacaaggtagccgt
>t204669-Candidatus
aatcaacgctggcggcgtgcctaacacatgcaagtcgcacgaagtggcgtacgggtgagtaacacgtgactaacctacctccgagtggggaataactccgggaaaccggggctaataccgcatacttggagagggggtcgcggctgattagctagttggtaaggtaatggcttaccaaggcgacgatcagtatccggcctgagagggcgcacggacacactggaactgaaacacggtccagactcctacgggaggcagcagtggggaattttgcgcaatgggggaaaccctgacgcagcaacgccgcgtggaggatgaaggtctttggattgtaaactcctttcgatcgggacgcggtaccggaagaagaagcaccggctaac-tctgtgccagcagccgcggtaatacagagggtgcaagcgttgttcggaattattgggcgtaaagggcgcgtaggcggtgcggtaagtctctagtgaaatctccgggctcaactcggagcctgctagggaaactgccgtgct-gagtgtgggagaggtgagtggaattcccggtgtagcggtgaaatgcgtagatatcgggaggaacacctgtggcgaaagcggctcactggaccacaactgacgctgaggcgcgaaagctaggggagcaaacaggattagata-cctggtagtcctagccctaaacgatgattgcttggtgacaggttgtgccgaagctaacgcgataagcaatccgcctggggagtacggtcgcaaggctgaaactcaaaggaattgacgggggcccgcacaagcggtggagcatgtggttcaattcgacgcaacgcgaagaaccttacctgggctcgaagcgtaggtgctgcatggctgtcgtcagctcgtgtcgtgagatgttgggttaagtcccgcaacgagcgcaacccttattgccagttgccactctggcgaaactgccccggataacggggaggaaggtggggatgacgtcaagtcctcatggcctttatgtccagggctacacacgtgctacaatgggtgatacaaaccgtcgcaaacccgcgagggggagctaatcgga-aaagtcatcctcagttcggattggagtctgcaactcgactccatgaagctggaatcgctagtaatcgcagatcag-acgctgcggtgaatacgttcccgggccttgtacacaccgcccgtcacatcacgaaagtgggctgtactagaagccggcgtccaaggtataactcatgattggggtgaagtcgtaacaaggtagccgt
>t240015-Acidobacterium
aatcaacgctggcggcgtgcctaacacatgcaagtcgaacaaagtggcgcacgggtgagtaacacgtgactaacctaccctcgagtggggaataacttcgggaaaccgaggctaataccgcatacttgaggagggggtcgcggccgattagctagttggcggggtaatggcccaccaaggcagtgatcggtatccggcctgagagggcgcacggacacactggaactgaaacacggtccagactcctacgggaggcagcagtggggaattttgcgcaatgggggaaaccctgacgcagcaacgccgcgtggaggatgaagtctcttgggacgtaaactcctttcgatcggaacgcggtaccggaagaagaagccccggctaac-ttcgtgccagcagccgcggtaatacgaggggggcgagcgttgttcggaattattgggcgtaaagggtgcgta-gcggttcggtaagtttgatgtgaaatcttcgggctcaactcgaagtctgcatcgaaaactgccgg-cttgagtgtgggagaggtgagtggaatttccggtgtagcggtgaaatgcgtagatatcggaaggaacacctgtggcgaaagcggctcactggaccacaactgacgctgatgcacgaaagctaggggagcaaacaggattagataccctggtagtcctagccctaaacgatgatcgcttggtgtggcgtcgtgccgtagctaacgcgttaagcgatccgcctggggagtacggtcgcaaggctgaaactcaaaggaattgacgggggcccgcacaagcggtggagcatgtggtttaattcgacgcaacgcgaagaaccttacctgggctcgaaatgtaggtgctgcatggctgtcgtcagctcgtgtcgtgagatgttgggttaagtcccgcaacgagcgcaacccttattgccagttgccactctggtgagaccgcctcggataacggggaggaaggtggggatgacgtcaagtcctcatggcctttatgtccagggctacacacgtgctacaatggccggtacaaaccgccgcaaacccgcgagggggagctaatcggaaaaagccggcctcagttcggattgtagtctgcaactcgactacatgaagctggaatcgctagtaatcgcggatcag-atgccgcggtgaatacgttcccgggccttgtacacaccgcccgtcacatcacgaaagtgggtcgtactagaagcgggcttccaaggtgtgattcatgattggggtg---------------------
>t289376-Thermodesulfovibrio
agcgaacgctggc-gcgtgcctaacacatgcaagtcgagcggagcggcgaacgggtgagtaacacgtgggtaacctgccctcaggaggaggataactcggggaaacctgagctaatactccatacctgaggatgggcccgcggcctatcaggtagttggtagggtaatggcctaccaagcctatgacgggtagccgagctga-aggctggccggccacactgggactgagacacggccagactcct-acgggaggcagcagtggggaatattgggcaatgggcgaaagcctgacccagcgacgccgcgtgggggaagaaggccttcgggttgtaaaccccttttgcaggggacgcggtaccctgcgaataagccacggctaac-tctgtgccagcagccgcggtaagacagaggtggcaagcgttgctcggattcactgggcttaaagggcgcgtaggtggttttgtaagtctaaggtggaattccacagcttaactgtgggactgcctttgatactgcaaggcttgagtcaggcagaggagggcggaattcccggtgtagcggtgaaatgcgtagatatcgggaggaaggcctgtggcgaaggcggccctctgggcctgcactgacactgaggcgcgaaagcgtggggagcaaacaggattagataccctggtagtccacgccctaaac-gtgggcactaggtgtggggctgtgcc-aagggaaaccattaagtgccccgcctggggagtacggccgcaaggttgaaactcaaaggaattgacgggggcccgcacaagc-gtggagcatgtggtttaattcgatgcaacgcgaagaaccttacctgggcttgacatgcaggtgctgcatggctgtcgtcagctcgtgccgtgaggtgttgggttaagtcccgcaacgagcgcaacccctatcccctgttgccactctggggaaactgccggcgacaagccggaggaaggtggggatgacgtcaagtccgcatggcccttatgtccagggctacacacgtgctacaatgggcgctatagaggg-agcaagcccgcgaggg-tagccaatccctaaa-agcgctctcagttgggatcggagtctgcaattcgactccgtgaacccggaatcgctagtaatcgcgcatcagcacggcgcggtgaatacgttcccgggccttgtacacaccgcccgtcacaccacgagagctggcttcatccgaagttggcaacgaagatggggctggtgattggggtgaagtcgtaacaaggta-----
>t262724-Thermus
ggtgaacgctggcggcgtgcctaagacatgcaagtcgtgcggagcggcggacgggtgagtaacgcgtgggtgacctacccggaagagggggacaacccggggaaactcgggctaatcccccatgcttccggatgggcccgcgtcccatcagctagttggtggggtaatggcccaccaaggcgacgacgggtagccggtctgagaggatggccggccacaggggcactgagacacgggccccactcctacgggaggcagcagttaggaatcttccgcaatgggcgcaagcctgacggagcgacgccgcttggaggaagaagcccttcggggtgtaaactcctgaa-cccgggacgcggtaccggggtaat-agcgccggccaac-tccgtgccagcagccgcggtaatacggagggcgcgagcgttacccggattcactgggcgtaaagggcgtgtaggcggcctggggcgtcccatgtgaaagaccacggctcaaccgtgggggagcgtgggatacgctcaggctagacggtgggagagggtggtggaattcccggagtagcggtgaaatgcgcagataccgggaggaacgccgatggcgaaggcagccacctggtcc-accgtgacgctgaggcgcgaaagcgtggggagcaaaccggattagatacccgggtagtccacgccctaaacgatgcgcgctaggtctctgggggggccgaagctaacgcgttaagcgcgccgcctggggagtacggccgcaaggctgaaactcaaaggaattgacgggggcccgcacaagcggtggagcatgtggtttaattcgaagcaacgcgaagaaccttaccaggccttgacatgcaggtgctgcatggccgtcgtcagctcgtgccgtgaggtgttgggttaagtcccgcaacgagcgcaacccccgccgttagttgccactctaacgggactgcccgcga-aagcgggaggaaggaggggacgacgtctggtcagcatggcccttacggcctgggcgacacacgtgctacaatgccac-tacaaagcgatgccacccggcaacggggagctaatcgcaaaaaggtgggcccagttcggattggggtctgcaacccgaccccatgaagccggaatcgctagtaatcgcggatcagcatgccgcggtgaatacgttcccgggccttgtacacaccgcccgtcacgccatgggagcgggctctacccgaagtcgccgccgagggtagggcccgtgactggggcgaagtcgtaacaaggtagctgt
>t319795-Deinococcus
ggtgaacgctggcggcgtgcttaagacatgcaagtcgaacgaagtggcgcacgggtgagtaacgcgtaactgacctgcccccaagaccggaataactccccgaaaggggagctaatgcgggatgcttggggatggggttgcgttccatcagctagatggtggggtaaaggcctaccatggcgacgacggataaccggcctgagagggtggccggtcacaggggcactgagacacgggccccactcctacgggaggcagcagttaggaatcttccccaatgggcgcaagcctgagggagcgacgccgcgtgagggatgaaggtcctcggattgtaaacctctgaa-cgagtgacgcggtagctcggt-aatagcaccggctaac-tccgtgccagcagccgcggtaatacggagggtgcaagcgttacccggaatcactgggcgtaaagggcgtgtaggcggaaggttaagtccgactttaaagaccggggctcaaccccgggcctgggttggagactggctttctggacctctggagaggcaactggaattcctggtgtagcggtggaatgcgtagataccaggaggaacaccgatggcgaaggcaggttgctggaca-gaggtgacgctgaggcgcgaaagtgtggggagcgaaccggattagatacccgggtagtccacaccctaaacgatgcacgttggccgagcgcgctgggcgaagccaacgcgagaaacgtgccgcctgggaagtacggccgcaaggttgaaactcaaaggaattgacgggggcccgcacaagcggtggagcatgtggtttaattcgaagcaacgcgaagaaccttaccaggtcttgacatgcaggtgctgcatggctgtcgtcagctcgtgtcgtgagatgttgggttaagtcccgcaacgagcgcaacccttgcccttcgttgcgactcgagggggactgccggtga-aagccggaggaaggcggggatgacgtctagtcagcatggtccttacgacctgggcgacacacgtgctacaatgaccagaacaacgcgctgcgaacttgcgagagtgagccaatcgctgaaaactggtcccagttcagatcggagtctgcaactcgactccgtgaaggtggaatcgctagtaatcgcgggtcagcataccgcggtgaatacgttcccgggccttgtacacaccgcccgtcacaccatgggagtgcatggcagctgaaaccactgtctaggctgtggtgcatgactggggtgaagtcgtaacaaggtaactgt
>t243230-Deinococcus
ggtgaacgctggcggcgtgcttaagacatgcaagtcgaacgcagtggcgcacgggtgagtaacacgtaactgacctacccagaagtcacgaataactggccgaaaggtccgctaatacgtgatgcttctggatggggttgcgttccatcagctggttggtggggtaaaggcctaccaaggcgacgacggatagccggcctgagagggtggccggccacaggggcactgagacacgggtcccactcctacgggaggcagcagttaggaatcttccacaatgggcgcaagcctgatggagcgacgccgcgtgagggatgaaggttttcggatcgtaaacctctgaa-tctgggacgcggtaccagagt-aatagcaccggctaac-tccgtgccagcagccgcggtaatacggagggtgcaagcgttacccggaatcactgggcgtaaagggcgtgtaggcggaaatttaagtctggttttaaagaccggggctcaacctcggggatggactggatactggatttcttgacctctggagaggtaactggaattcctggtgtagcggtggaatgcgtagataccaggaggaacaccaatggcgaaggcaagttactggaca-gaggtgacgctgaggcgcgaaagtgtggggagcaaaccggattagatacccgggtagtccacaccctaaacgatgtacgttggctaagcgcgcttggcgaagctaacgcgataaacgtaccgcctgggaagtacggccgcaaggttgaaactcaaaggaattgacgggggcccgcacaagcggtggagcatgtggtttaattcgaagcaacgcgaagaaccttaccaggtcttgacatgcaggtgctgcatggctgtcgtcagctcgtgtcgtgagatgttgggttaagtcccgcaacgagcgcaacccttgcctttagttgtcactctagagggactgcctatga-aagtaggaggaaggcggggatgacgtctagtcagcatggtccttacgtcctgggcgacacacgtgctacaatgggtaggacaacgcgcagcaaacccgcgagggtaagcgaatcgctaaaacctatccccagttcagatcggagtctgcaactcgactccgtgaagttggaatcgctagtaatcgcgggtcagcataccgcggtgaatacgttcccgggccttgtacacaccgcccgtcacaccatgggagtagattgcagttgaaaccgccgtctagactgtggtttatgactggggtgaagtcgtaacaaggtaactgt
>t546414-Deinococcus
ggtgaacgctggcggcgtgcttaagacatgcaagtcgaacggagtggcgcacgggtgagtaacgcgtaactgacctaccccaaagtcgcggataacgtctcgaaagaggcgctaatacgtgatgctttgggatggggttgcgttccatcagctagttggtggggtaaaggcctaccaaggcgacgacggatagccggcctgagagggtggccggccacaggggcactgagacacgggtcccactcctacgggaggcagcagttaggaatcttccacaatgggcgaaagcctgatggagcgacgccgcgtgagggatgaaggttttcggatcgtaaacctctgaa-tcagggacgcggtacctgagt-aatagcaccggctaac-tccgtgccagcagccgcggtaatacggagggtgcaagcgttacccggaatcactgggcgtaaagggcgtgtaggcgggatgttaagtctggttttaaagactgcggctcaaccgcagggatggactggatactggcattcttgacctctggagaggaaaccggaattcctggtgtagcggtggaatgcgtagataccaggaggaacaccaatggcgaaggcaggtttctggaca-gaggtgacgctgaggcgcgaaagtgtggggagcgaaccggattagatacccgggtagtccacaccctaaacgatgtacgttggctaagcgcgcttggcgaagctaacgcgataaacgtaccgcctgggaagtacggccgcaaggttgaaactcaaaggaattgacgggggcccgcacaagcggtggagcatgtggtttaattcgaagcaacgcgaagaaccttaccaggtcttgacatccaggtgctgcatggctgtcgtcagctcgtgtcgtgagatgttgggttaagtcccgcaacgagcgcaacccctaccttcagttgccactctggagggactgcctatga-aagtaggaggaaggcggggatgacgtctagtcagcatggtccttacgacctgggctacacacgtgctacaatggatggtacaacgcgcagccagcccgcgagggtgagcgaatcgctgaaagccatccccagttcagatcggagtctgcaactcgactccgtgaagttggaatcgctagtaatcgtgggtcagcataccgcggtgaatacgttcccgggccttgtacacaccgcccgtcacaccatgggagtacgttgcagttgaaaccgccgtctagactgtggcgcatgactggggtgaagtcgtaacaaggtaactgt
>t309798-Coprothermobacter
gacgaacgctggcggcgtgcctaatgcatgcaagtcgagcg-agcggcgaacgggtgagtaacacgtaggtaatctacccttcagaggaggacaacctcaggaaactgaggctaaaccttcatactgaaggatgagcctgcggcccatcaggtagttggtgaggtaacggctcaccaagccgaagacgggtaaccggtctgagaggatgtccggtcacactgggactgagacacggcccagactc-tacgggaggcagcagcagggaatcttgggcaatgggcgaaagcctgacccagcgacgccgcgtggaggaagaagtc-ttcggggcgtaaactcctggactgggggacgcggtaccccagtagaaagggacggctaac-tacgtgccagcagccgcggtaaaacgtaggtcccga-cgttgttcggattcactgggtgtaaagggcgcgtaggtggttgtctgtgtctcatgtgaaaactcagggctcaactctgagattgcgtgggaaactaggcagc-agaggacggtagaggggagtggaattcccggtgtagcggtaaaatgcgtagatatcgggaggaacaccggtggcgaaggcggctctctgggccgatcctgacgctgaggcgcgaaagctaggggagcgaaccggattagatacccgggtagtcctagccgtaaacgatgggtgctaggtgttgggcagtgccgaagccaacgcgataagcatcccacctggggagtacggccgcaaggttgaaactcaaaggaattggcgggggtccgcacaagcggcggagcatgtggtttaattcgatgctgcccgaagaaccttaccagggtttgacatgcaggtgttgcatggctgtcgtcagctcgtgccgtgaggtgtcggcttaagtgccgtaacgagcgcaaccctcatccctaattgccacaatagggagaccgctggcgaagagccagaggaaggggaggatgacgtcaagtcagcatggcctttatgccctgggctacacacatgctacaatgcagggtacaacgggaagcgaagccgcgaggtggagcaaatccccaaaagccctgctcagttcggatcgcacgctgcaattcgcgtgcgtgaagtcggagtcgctagtaaccgtggatcagcaagccgcggtgaatacgttctcgggccttgcacacaccgcccgtcaagccacccgagtcgggttcaccagaaggccgggacgacggtgtgcctggtaaggagggctaagtcgtaacaaggtagctgt
>t416591-Thermotoga
ggtgaacgctggcggcgtgcttaacacatgcaagtcgcgcggagcggcgcacgggtgagtaacacgtgggtaacctacccctcagcgggggataaccgggggaaactccggctaataccccatattgagggatgggcccgcggcccatcaggtagttggtgaggtaatggctcaccaagcctacgacgggtagccgacctgagagggtgaccggccacaagggcactgagacacgggccctactcctacgggaggcagcagtggggaattttggacaatgggcgaaagcctgatccagcgacgccgcgtgagggacgaagcccttcggggtgtaaacctctgttgtgagggacgcggtacctcacgagaaagccccggctaac-tacgtgccagcagccgcggtaatacgtagggggcgagcgttacccggattcactgggcgtaaagggggcgcaggcgatccagtatgtcgggtgtgaaatcccacagctcaactgtggaattgcgcccgaaactactgggtttggggctggtagagggagacggaactgctggtgtaggggtgaaatccgtagatatcagcaggaacgccggtggggaagccggtctcctgggccaagcccgacgctgaggcccgaaagctaggggagcaaaccggattagatacccgggtagtcctagccgtaaacgatgcccactaggtgtggggccgtgctgtagctaacgcgttaagtgggccgcctggggagtacgcccgcaagggtgaaactcaaaggaattggcgggaccccgcacaagcggtggagcgtgtggtttaattggatgctaagccaagaaccttaccagggcttgacatgcaggtggtgcacggccgtcgtcagctcgtgccgtgaggtgttgggttaagtcccgcaacgagcgcaacccctgcccttagttgccactctaaggggaccgccggcgacgagccggaggaaggaggggacgacgtcaggtactcgtgccctttatgccctgggctacacacgcgctacaatgggtggtacagtgggtcgcgacctcgcgagagggagccaatccc-caaaaccatcctcagttcagatcgcaggctgcaacccgcctgcgtgaagccggaatcgctagtaatcgcggatcagcatgccgcggtgaatacgttcccggggtttgcacacaccgcccgtcaagccacccgagtcgggggcacctgaagacgctgttgaaggtgaatctggcgaggggggctaagtcgtaacaaggtagccgt
>t390874-Thermotoga
ggtgaacgctggcggcgtgcctaacacatgcaagtcgagcggagcggcggacgggtgagtaacacgtgggtaacctgccctccggagggggataaccaggggaaaccctggctaataccccataccggaggaggggcccgcggcccatcaggtagttggtggggtaacggcccaccaagccgacgacgggtagccggcctgagagggtggtcggccacaggggcactgagacacgggccccactcctacgggaggcagcagtggggaatcttggacaatgggggaaaccctgatccagcgacgccgcgtgcgggacgaagcccttcggggtgtaaaccgctgtggcgggggaagcggtaccccgctagaaagccccggctaac-tacgtgccagcagccgcggtaatacgtagggggcaagcgttacccggatttactgggcgtaaagggggcgtaggcggcctggtgtgtcggatgtgaaatcccacggctcaaccgtggggccgcatccgaaactaccaggcttgggggcggtagagggagacggaactgccggtgtaggggtgaaatccgtagatatcggcaggaacgccggtggggaagccggtctcctgggccgaccccgacgctgaggcccgaaagccaggggagcaaaccggattagatacccgggtagtcctggccgtaaacgatgcccactaggtgtggggccgtgctgaagctaacgcgttaagtgggccgcctggggagtacgcccgcaagggtgaaactcaaaggaattgacgggggcccgcacaagcggtggagcgtgtggtttaattggatgctaagccaagaaccttaccagggcttgacatgcaggtggtgcacggccgtcgtcagctcgtgccgtgaggtgttgggttaagtcccgcaacgagcgcaacccctgcccctagttgccactctagggggactgccggcgacgagccggaggaaggaggggatgacgtcaggtactcgtgccccttatgccctgggcgacacacgcgctacaatgggcggtacaatgggttgcgaccccgcgagggggagccaatccc-caaaaccgccctcagttcggatcgcaggctgcaacccgcctgcgtgaagccggaatcgctagtaatcgcggatcagcacgccgcggtgaatacgttcccgggccttgtacacaccgcccgtcacgccacccgagtcgggggctcccgaagacactgttgagggagaacctggtgaggggggcgaagtcgtaacaaggtagccgt
>t381764-Fervidobacterium
ggtgaacgctggcggcgtgcctaacacatgcaagtcgagcggagcggcggacgggtgcgtaacacgtagga-acgtgccccctggaggcggatagctacgggaaactgtaggtaatccgccataccaggggagcggcctgcggcccatcaggtagttggtagggtaacggcctaccaagccgacgacgggtagccgatctgagaggatggtcggccacaagggcactgagacacgggccctactcctacgggaggcagcagtgggggatattggacaatgggcgaaagcctgatccagcgacgccgcgtggaggacgaagcccttcggggtgtaaactccttttgctagggaaatggtacctagcgaataagccccggctaac-tacgtgccagcagccgcggtaatacgtagggggcgagcgttacccggaatcactgggcgtaaagggtgcgtaggtggccctgtgtgtctggcgttaaataccacggctcaactgtgggattgcgctggaaactgcagggcttgggtgcggcagaggcagatggaactgctggtgtaggggtgaaatccgtagatatcagcaggaacgccggtggagaagtcggtctgctgggccgtaaccgacgctgaggcacgaaagctaggggagcgaaccggattagatacccgggtagtcctagccgtaaacgatgctcactaggtgtggggccgtgctgaagctaacgcgataagtgagccgcctggggagtatgcccgcaagggtgaaactcaaaggaattgacgggggcccgcacaagcggtggagcgtgtggtttaattggaagctaagccaagaaccttaccagggcttgacatgcaggtggtgcacggtcgtcgtcagctcgtgccgtgaggtgttgggttaagtcccgcaacgagcgcaacccctgcccttagttgccac-tctaaggggacgccggcgacgagccggaggaaggaggggatgacgtcagatactcgtgccccttatgtcctgggcgacacacgcgctacaatggggcggacagcgggaagcgagccagtgatggtgagcaaaaccctcaaaccgtcccccagttcagattgtgggctgaaacccgcccacatgaagccggaatcgctagtaatcgcggatcagcacgccgcggtgaatacgttcccgggccttgtacacaccgcccgtcaagccacccgagttgcgggcacccgaagacggcgttgagggtgaacgtggtgaggggggctaagtcgtaacaaggtaggtgt
>t391009-Thermosipho
----------------------------------------------------------------------------------------------------------------------------ctgagggatgggcctgcgccccatcaggtagttggtgaggtaaaggctcaccaagccggcgacgggtagccggtctgagaggatggccggccacaagggcactgagacacgggccctactcctacgggaggcagcagtgggggattttggacaatgggcggaagcctgatccagcgacgccgcgtgcgggaaggagcccttcggggtgtaaaccgctgtggtaggagacgcggtatcctactagaaagccccggctaac-tacgtgccagcagccgcggtaatacgtagggggcgagcgttacccgg-tttactgggcgtaaagggggcgtaggcggccgtgaaagtccggtgtgaaatgccacggctcaaccgtggaactgcgctggaaactacacggcttgaggacggtagagggagacggaactgctggtgtaggggtgaaatccgtagatatcagcaggaacgccggtggggaagccggtctcctgggccgttcctgacgctgaggcccgaaagctaggggagcgaaccggattagatacccgggtagtcctagccgtaaacgatgcccactaggtgtggggccgtgctgaagcaaacgcgataagtgggccgcctggggagtatgcccgcaagggtgaaactcaaaggaattgacgggaccccgcacaagcggtggagcgtgtggtttaattggacgctaagccaagaaccttaccagggcttgacatgcaggtggtgcacggtcgtcgtcagctcgtgccgtgaggtgttgggttaagtcccgcaacgagcgcaacccctgcccttagttgcgactctaaggggactgccggcgacgagccggaggaaggaggggatgacgtcagatactcgtgccccttatgccctgggcgacacacgcgctacaatgggtgggacagcgggaagcgagccagcgatggtgagcaaaaccctgaaacccactctcagtacggattgcaggctgaaactcgcctgcatgaagccggaatcgctagtaatcgcggatcagcacgccgcggtgaatacgttcccggggtttgtacacaccgcccgtcacgccacccgagttggcagcgcccgaagtgggctatgagggcgaggctggcgaggggggcgaagtcgtaacaaggtaggtgt
>t484019-Thermosipho
ggtgaacgctggcggcgtgccttacacatgcaagtcgagcgaagcggcggacgggtgagtaacgcgtaggtgacctacccctcagagggggataactgggggaaacctcagctaataccccatactgagggaggggcctgcgacccatcaggtagttggtgaggtaacggctcaccaagcctacgacgggtagccggtctgagaggatggccggccacaagggcactgagacacgggccctactcctacgggaggcagcagtgggggattttggacaatgggcgaaagcctgatccagcgacgccgcgtgcgggacgaagcccttcggggtgtaaaccgctgtggtgggagacgcggtattccactagaaagccccggctaac-tacgtgccagcagccgcggtaatacgtagggggcgagcgttacccgg-tttactgggcgtaaagggggcgtaggcggccgtgaaagtccggtgtgaaaactcacggctcaaccgtgggactgcgctggaaactacacggcttgaggacggtagagggagacggaactgctggtgtaggggtgaaatccgtagatatcagcaggaacgccggtggagaagtcggtctcctgggccgttcctgacgctgaggcccgaaagctaggggagcaaaccggattagatacccgggtagtcctagccgtaaacgatgcccactaggtgtggggccgtgctgaagctaacgcgataagtgggccgcctggggagtatgcccgcaagggtgaaactcaaaggaattgacgggaccccgcacaagcggtggagcgtgtggtttaattggacgctaagccaagaaccttaccagggcttgacatgcaggtggtgcacggtcgtcgtcagctcgtgccgtgaggtgttgggttaagtcccgcaacgagcgcaacccctgcccttagttgccactctaaggggactgccggcgacgagccggaggaaggaggggatgacgtcagatactcgtgccccttatgccctgggcgacacacgcgctacaatgggtgggacagcgggaagcgagccagcgatggtgagcgaagcccttaaacccaccctcagttcggattgcaggctgaaacccgcctgcatgaagccggaatcgctagtaatcgcggatcagcacgccgcg-----------------------------------------------------------------------------------------------------------------------
>t521045-Kosmotoga
ggtgaacgctggcggcgtgcctgacacatgcaagtcgtacgg-----cgaacgggtgagtaacacgt-gggaacatatccgctggtgggggataactacccgaaagggtagctaataccgcatacagtggagtgg-cccgcggcccatcagctagttggtggggtaagagcccaccaaggcgacgacgggtagccggcgtgagagcgcgaccggccacaaggacactgagacacgggtcctactcctacgggaggcagcagtgcggaatattggacaatgggcgaaagcctgatccagcgacgccgcgtgcgggacgaaggccttcgggtcgtaaaccgctgtggtaagggacgcggtaccttactaggaagccccggctaac-tacgtgccagcagccgcggtaatacgtagggggcgagcgttacccgg-atcactgggcgtaaagggagcgtagcggccc--acaagtcgactgtgaaaaaccggagctcaacttcggtcctgcggtcgaaactgctgggcttgaggacagtagagggagacggaactgccggtgtaggggtaaaatccttagatatcggcaggaacgccggtggcgaaggcggtctcctgggctggacctgacgctgaggctcgaaagccaggggagcgaacgggattagataccccggtagtcctggccctaaacgat-ctcactagtgtggggtccgtgctgaagcaaacgcgataagtgagccgcctggggagtacgcccgcaagggtgaaactcaaaggaattgacgggggcccgcacaagcggtggagcgtgtggtttaattcgatgctaagcgaaggaccttaccagggcttgacatgcaggtggtgcacggccgtcgtcagctcgtgccgtgaggtgttgggttaagtcccgcaacgagcgcaacccctgcccctagttgccactctagggggaccgccgccgacgaggcggaggaagggggggatgacgtcaggta-tcgtgccccttatgtcctgggcgacacacgcgctacaatgggacggacagcggggagcgaggcagcgatgctgagcaaatccctgaaaccgttcctcagttcggattgcaggctgcaacccgcctgcatgaagccggaatcgctagtaatcgcggatcagcatgccgcggtgaatacgttcccgggccttgtacacaccgcccgtcaagccacccgagttggcaacacctgaagcgggccgttaaggtggggctggcgaggggggctaagtcgtaacaaggtagccct
>t403833-Petrotoga
ggttaacgctggcggcgtgcgtaacacatgcaagtcggacggagtggcgaacgggtgagtaaaaggtaggg-acctgccctaaggacagagatagctactggaaacggtaggtaaactctgataccttaggatggacctactatccatcaggtagttggtgaggtaaaggcttaccaagccgatgacggataaccggtgtgagagcatggacggtcacaagggcactgagacacgggccctactcctacgggaggcagcagtggggaatcttggacaatgggcgaaagcctgatccagcgacgccgcgtgaaggaagaagtccctcgggatgtaaacttctgaactaatcgaataggtaggtta-ggaaaagtcccggctaac-tacgtgccagcagccgcggtaagacgtagggggcgagcgttgcccggaattactgggtgtaaaggggacgtaggcgggtgatcaagtcatctgtgaaa--agattgctcaacgatcggcttgcggatgaaactgatcatcttgggcgtagcagaggtagacggaattacctgagtaggggtgaaatccgcagatacaggtaagaacgccggtgaagaagttggtctactgggctacagctgacgctgaggtccgaaagccaggggagcaaaccggattagatacccgggtagtcctggccctaaacgatgctcactaggtgtagggctgtgctgaagcgaacgcgctaagtgagccacctggggagtacgtccgcaaggatgaaactcaaaggaattgacgggggtccgcacaagcggtggagcatgtggtttaattcgaagctaaccgaagaaccttaccagggattgacatgcaggtggtgcacggtcgtcgtcagctcgtgccgtgaggtgttgggttaagtcccacaacgagcgcaacccctgcaattagttacgacactaattggacagccgccgacgaggcggaggaaggaggggatgacgtcagataagcgtgccccttatactctgggcgacacacgtgctacaatggggaggacaaagggaagcgaagccggaaggtggagcggatccggaaaaactctccgtaatatggattgtaggctgaaacccgcctacatgaagctggaatcgctagtaatcgcaggtcagcaaactgcggtgaatacgttcccgggccttgtacacaccgcccgtcacgccacccgagttgggaacacctgaaggcagtgttgaaggtgggcttagcgaggggggcgaagtcgtaacaaggtaggtgt
>t123214-Persephonella
cgcgaacgttggcggcgcgcctaacacatgcaagtcgtggg-accggcgaacgggtgagtaacacgtagctgacctaccccagggatggggataaccctccgaaaggggggctaatacccaataccctgggatggggctgcgtcccatcagctagttggtgaggtaacggctcaccaaggctacgacgggtagccggcctga-agggtggccggccacagtgggactgagacacggcccgcacccctacggggggcagcagtggggaatattgggcaatggccgaaaggctgacccagcgacgccgcgtggtggaagaagcccttcggggtgtaaacacctgtcaggggggaagcggtacccccagaggaagggacggctaac-tacgtgccagcagccgcggtaatacgtaggtcccgaacgttgcgcg-----------------------------------------------------------------------------------------------------------------------------------------------------------------------------------------------------------------------------------------------------------------------------------------------------------------------------------------------------------------------------------------------------------------------------------------------------------------------------------------------------------------------------------------------------------------------------------------------------------------------------------------------------------------------------------------------------------------------------------------------------------------------------------------------------------------------------------------------------------------------------------------
>t436114-Sulfurihydrogenibium
cgcgaacgttggcggcgtgcctaacacatgcaagtcgtggg-accggcaaacgggtgagtaacacgtagctt-cctacccataggttggggataacatcccgaaaggggtgctaatacccaatacctatggatggggctgcgtcccatcagcttgttggtgaggtaatggctcaccaaggctacgacgggtaaccggtctgagaggatgaccggtcacagtgggactgagacacggcccgcacccctacggggggcagcagtggggaatattgggcaatggccgaaaggctgacccagcaacgccgcgtggtggatgaagcccttcggggtgtaaacaccttttctgggggaagcggtaccccaggaataagggacggctaac-tacgtgccagcagccgcggtaatacgtaggtcccgaacgttgcgcgaatttactgggcgtaaagggtccgtaggcggtttagcaagtggttggtgaaatttcacggctcaaccgtgaaactgccttccaaactgctaaacttgaggcagggagaggtcggcggaattcccggtgtagcggtgaaatgcgtagatatcgggaggaacaccagtggcgaaggcggccgactggaactgtcctgacgctgagggacgaaagctaggggagcaaaccggattagatacccgggtagtcctagccgtaaacgatggatgctagatgtgggcccgtgccgtagctaacgcgttaagcatcccgcctgggaagtacggccgcaaggttgaaactcaaaggaattgacggggacccgcacaaccggtggagcgtctggtttaattcgatgctaaccgaataacctcaccagggtttgacatgcaggtggtgcatggtcgtcgtcagctcgtgtcgtgagatgttgggttaagtcccgcaacgagcgcaacccttgtcctgtgttactactcacaggagactgccggga-taagccggaggaaggaggggatgacgtcagatcagtatgccctttatgccctgggctacacaggcgctacagtggcagggacaatgggctgcaacgctgcaaggcggagctaacccat-aaaccctgtcgtggtgcagattgagggttgcaactcaccctcatgaaggcggaatcggtagtaatggcgaatcagcatgtcgccgtgaatacgttcccgggtcttgtacacaccgcccgtcacgccatgggagtcgggttcatcggaagccgggggcgatgatgggcctgatgactggggcgaagtcgtaacaaggtagccct
>t204536-Sulfurihydrogenibium
cgcgaacgttggcggcgtgcctaacacatgcaagtcgtggg-accggcaaacgggtgagtaacgcgtagcta-cctacccataggttggggataaccatccgaaagggtggctaatacccaatacctatggatggggctgcgtcccatcagctagttggtgaggtaatggctcaccaaggctacgacgggtaaccggtctgagaggatgatcggtcacagcgggactgagacacggcccgcacccctacggggggcagcagtggggaatattgggcaatggccgaaaggctgacccagcaacgccgcgtggtggatgaagcccttcggggtgtaaacaccttttctgggggaagcggtaccccaggaataagggacggctaac-tacgtgccagcagccgcggtaatacgtaggtcccgaacgttgcgcg-----------------------------------------------------------------------------------------------------------------------------------------------------------------------------------------------------------------------------------------------------------------------------------------------------------------------------------------------------------------------------------------------------------------------------------------------------------------------------------------------------------------------------------------------------------------------------------------------------------------------------------------------------------------------------------------------------------------------------------------------------------------------------------------------------------------------------------------------------------------------------------------
>t224324-Aquifex
cgcgaacgctggcggcgtgcctaacacatgcaagtcgtgcgcagcggcaaacgggtgagtaacacgtgggtaacctacccccaggagggggataaccccgggaaaccggggctaataccccatacctggggatgggcccgcggcccatcaggtagttggtggggtaacggcccaccaagcctatgacgggtagccggcctgagagggtggccggccacagcgggactgagacacggcccgcacccctacggggggcagcagtggggaatcgtgggcaatgggcgaaagcctgaccccgcgacgccgcgtgggggatgaagccctgcggggtgtaaacccctgtcgggggggacgcggtacccccagaggaagggacggctaac-tacgtgccagcacc-gcggtaatacgtaggtcccaagcgttgcgcgaagtcactgggcgtaaagcgtccgcagccggtcgggtaagcgggatgtcaaagcccacggctcaaccgtggaccggcatcccgaactgcccgacttgaggcacgcccgggcaggcggaattcccggggtagcggtgaaatgcgtagatctcgggaggaacaccgaaggggaagccagcctgctggggctgtcctgacggtcagggacgaaagccgggggagcaaaccggattagatacccgggtagtcccggccgtaaaccatgggcgctagggcttgtccaggctcgcagctaacgcgttaagcgccccgcctggggagtacgggcgcaagcctgaaactcaaaggaattggcgggggcccgcacaaccggtggagcgtctggttcaattcgatgctaaccgaagaaccttacccgggcttgacatgcaggtggtgcatggccgtcgtcagctcgtgtcgtgagatgttgggttaagtcccgcaacgagcgcaacccctgcccccagttgccactctggggggaccgccggcgataagccggaggaagggggggatgacgtcaggtcagtatgccctttatgcccggggccacacaggcgctacagtggccgggacaatgggatgcgaccccgtaagggggagctaatccc-taaacccggtcatggtgcggattgggggctgaaactcgcccccatgaagccggaatcggtagtaacggggtatcagcatgtccccgtgaatacgttctcgggccttgcacacaccgcccgtcacgccacggaagtcggtccggccggaagtcccggccgatggccgggccggcgactggggcgaagtcgtaacaaggtagccgt
>t380749-Hydrogenobaculum
cgcgaacgctggcggcatgcctaacacatgcaagtcgtacggagtggcaaacgggtgagtaacgcgtgaataacctgcctttgagaaggggataactgtccgaaaggatagctaataccctatactcaaagaggggttcgcgtcctatcaggtagttggtggggtaatggcctaccaagccaatgacgggtagctggtcttagaggatgatcagccacagtgggactgagacacggcccgcacccctac--gggggagcagtggggaatcgtgggcaatggacgaaagtctgaccccgcaatgccgcgtgagggaagaagcccttcggggtgtaaacctctgtcagatgggaagcggtaccatcagaggaagggacggctaac-tacgtgccagcagccgcggtaatacgtaggtcccgagcgttgcgcgatgttactgggcgtaaagcgtccgtagctggtttcgtaagcagattgtcaaaacccgaagctcaacttcggcaaggcattccgaactgcgttacttgagtcctgttcaggtaggcggaattcccggtgtagcggtgaaatgcgtagatatcgggaggaacaccagtggcgaaggcggcctactgggacggtactgacggtcatggacgaaagctgggggagcaaaccggattagatacccgggtagtcccagccgtaaacgatggatgttaggtgtagtgctgcaccccagctaacgcgttaaacatcccgcctggggagtacgggcgcaagcctgaaactcaaaggaattggcgggggcccgcacaaccggtggagcgtctggtttaattcgatgctaaccgaaaaaccttaccagggtttgaaatgcaggtggtgcatggccgtcgtcagctcgtgttgtgagatgttgggttaagtcccgcaacgagcgcaacccttgtccttatttgcctctataaggagactgccggcgacaagccggaggaaggaggggacgacgtcaggtcagtatgccctttatgctctgggctacacaggcgctacagtggcaaggacaatgagtagcaagagtgtaagctcaagctaatctcacaaaccttgtcgtggtgcgaattgaaggttgaaactcaccttcatgaagccggaatcggtagtaatggcgtatcagcatgtcgccgtgaatacgttcccgggccttgcacacaccgcccgtcacgccacggaagctggtgttttcggaagtcctggccgatgaaaacatcggtaactggggcgaagtcgtaacaaggtagccgt
>t243164-Dehalococcoides
gatgaacgctagcggcgtgccttatgcatgcaagtcgaacggagtggcaaacgggtga-gaacgcgtaagtaacctacctctaagtgggggatagcttcgggaaactgaaggtaataccgcatgcttggtgaggggcttgcgtccgattagctagttggtggggtaatggcctaccaaggcttcgatcggtagctggtctga-aggatgatcagccacactgggactgagacacggcccagactcctacgggaggcagcagcaaggaatcttggg-aatgggcgaaagcctgacccagcaacgccgcgtgagggatgaaggctttcgggttgtaaacctcttttcacagggaagcggtacctgtggaataagcttcggctaac-tacgtgccagcagccgcggtaatacgtaggaagcaagcgttatccggatttattgggcgtaaagtgagcgtaggtggtctttcaagttggatgtgaaatttcccggcttaaccgggacgtgtcattcaatactgttggactagagtacagcaggagaaaacggaattcccggtgtagtggtaaaatgcgtagatatcgggaggaacaccagaggcgaaggcggttttctaggttgtcactgacactgaggctcgaaagcgtggggagcgaacagaattagatactctggtagtccacgccttaaac-atggacactaggtatagggctgtgccgaagctaacgctttaagtgtcccgcctggggagtacggtcgcaaggctaaaactcaaaggaattgacgggggcccgcacaagcagcggagcgtgtggtttaattcgatgctacacgaagaaccttaccaagatttgacatgcaggtgctgcatggctgtcgtcagctcgtgccgtgaggtgtttggttaagtcctgcaacgagcgcaacccttgttgctagtta-tt-tctagcgagactgccccgcgaaacggggaggaaggtggggatgacgtcaagtcagcatggcctttatatcttgggctacacacacgctacaatggacagaacaataggttgcaacagtgtgaactggagctaatcccc-aaagctgtcctcagttcggattgcaggctgaaacccgcctgcatgaagttggagttgctagtaaccgcatatcagcaaggtgcggtgaatacgttctcgggccttgtacacaccgcccgtcacgtcatgaaagccggtaacacttgaagtcgacgccgagggtgggactggtaattgggacgaagtcgtaacaaggta-----
>t309801-Thermomicrobium
ggg-aacgctggcggcgtgcctaatgcatgcaagtcggacggcgtggcggacgggtgcgtaacacgtggga-acctgcccgggtgcgggggataacccggggaaactcgggctaataccccatagtgccggagggccctgcggcctatcagctagacggtagggtaacggcctaccgtggcgatgacgggtagctggtctgagaggatggccagccacacgggcactgagacacgggcccgactcctacgggaggcagcagcagggaatcttccgcaatgggggcaac-ctgacggagcgacgccgcgtgcgggaggaagcct-tcggggtgtaaaccgctgttcggggggacgcggtaccctcggagcaagtcccggctaac-tacgtgccagcagccgcggtaagacgtagggggcgagcgttacccggagtcactgggcgtaaagggcgtgtaggcggctgggtacgccgcgtgtgaaagtccccggctcaaccggggagggtcgcgcgggacggcctggctcgagggcgggagaggcgggtggaattcccggtgtagcggtgaaatgcgtagagatcgggaggaacgcc-gtggcgaaggcggcccgctggcccgtacctgacgctgaggcgcgaaggcgtggggagcgaaccggattagatacccgggtagtccacgcagtaaacgatgcgggcgaggtgtgggtccgtgccggcgccaacgcagtaagcccgccgcctggggagtacggccgcaaggctaaaactcaaaggaattgacgggggcccgcacaagcagcggagcgtgtggtttaattcgacgcaacgcgaagaaccttaccagggcttgacatgcaggtgctgcatggctgtcgtcagctcgtgccgtgaggtgttgggttaagtcccgcaacgagcgcaaccctcggggtcagttc-tg-tctgacccgactgccgg-gaaag-ccggaggaaggaggggatgacgtcaagtcagcatggccctgacgccctgggcgacacacacgctacagtgaccgggacagtgggcagcgaaggggcgacctggagccaatcccgcaaacccggtcgtggtggggatcgcaggctgcaacccgcctgcgtgaacgcggagttgctagtaaccgccggtcagcatacggcggtgaatacgttcccgggccttgtacacaccgcccgtcacgtcacgaaagctggcttcacctgaagccggcgtcgagggtggggctggtgattgggacgaagtcgtaacaaggtagccgt
>t316274-Herpetosiphon
gacgaacgctggcggcgtgcctaatgcatgcaagtcgaacgcagtggcgcacggctgaggaacacgtgaca-acctaccccggtgtgggggataacgggtcgaaagactcgctaatcccgcatacactgggcgggggtcgcgtcccattagatagttggtgtggtaatggcgcaccaagtcgatgatgggtctctggtctgagaggacgaccagacagattgggactgagacacggcccaaactcctacggggggcagcagcaaggaattttcggcaatgggcgcaagcctgaccgagcaacgccgcgtggaggatgacggctcttgggttgtaaactccttttgggggggacgcggtaccctccgaatcaggcccggctaac-tacgtgccagcagccgcggtaatacgtaggggccaagcgttgtccggaattactgggcgtaaagcgtgggtaggtggtcgatgatgtgccgcgtgaaagcgccggagtaatgccggcgaggtcgcggtagacacgttgactagaggctcgcagaggaacgtggaattcccggtgtagtggtgaaatgcgtagatatcgggaggaacaccagtggcgcaagcggcgttctgggcgagacctgacactgagccacgacggcgtggggagcaaacaggattagataccctggtagtccacgcagtaaacgatgcataccaggtgtggga-cgtgccgcagcttacgcgatgagtatgccgcctggggactacgagcgcaagcttaaaactcaaaggaattgacgggggcccgcacaagcagcggagcgtgtggtttaattcgacgcaacgcgaagaaccttacctagtcttgacatacaggtgctgcatggctgtcgtcagctcgtgtcgtgagatgttgggttaagtcccgcaacgagcgcaacccctgtgaggtgtta-tg-tcacctcagactcgttc--aca--acggaggaaggcggggatgacgtcaagtccgcatggcccttacgactagggcgacacacacgctacaatggctgggagaatgcgccgcgacctggcaacaggcagcgaatcgag-aacaccagtcacagttcagattgggggctgcaactcgcccccatgaaggcggagttgctagtaatcgccggtcagcatacggcggtgaatcagtacccgggccttgtacacaccgcccgtcacgtcatggaagtgggaaacacctgaagtccgggccgagggtggggctcgtaactgggacgaagtcgtaacaaggtagccgt
>t480224-Chloroflexus
gacgaacgctggcggcgtgcctaatgcatgcaagtcgaacgccgtggcgaacggctgaggaacacgtgggtcacctgccccggagtgggggataccccgtcgaaagacgggacaatcccgcatactccgggaggggcctgcggcccatcaggtagttggtgtggtaacggcgcaccaagccaatgacgggtacccggtctgagaggacgaccgggcagactgggactgcgacacggcccagactcctacgggaggcagcagcaaggaattttccc-aatgggcgcaagcctgagggagcaacgccgcgtggaggacgacggccttcgggttgtaaactcctttcgggtgggacgcggtaccaccagaagcagccccggctaac-tctgtgccagcagccgcggtaagacagagggggcaagcgttgtccggagttactgggcgtaaagggcgcgcaggcggtgggctgcgtcggcgctgaaagcgccccgcttaacggggcgaggcgcgccgatacgagtccactcgaggcaagcagagggtggcggaattccgggtggagcggtgaaatgcgtagagatccggaggaacgccagtggggaagccggccacctgggcttgacctgacgctgcggcgcgacagcgtggggagcaaaccggattagatacccgggtagtccacgccgtaaacgatgccggctcggcgtctgggggtgccttagctcacgcggtaagccggccgcctggggactacgagcgc-agcttaaaactcaaaggaattgacg-gggcccgcacaagcagcggagcgtgtggtttaattcgacgcaacacgaagaaccttacccggacttgacatgcaggtgctgcatggctgtcgtcagctcgtgtcgtgagatgttgggttcagtcccgcaacgagcgcaacccgtgtcggtagtta-tg-tctaccgagactgccgcctgac-ggcggaggaaggcgcggatgacgtcaagtcagcatggcccttacgtccggggcgacacacacgctacaatggccacgacaatgcgttgccaagccgcaaggtggagctaatcgcc-aaacgtggtctcagtgcagatcgggggctgcaactcgcccccgtgaaggcggagttgctagtaaccgcgtatcagcatggcgcggtgaatacgttcccgggccttgtacacaccgcccgtcacgtcatgggagtggccaatgcttgaagtccgggccgagggcaggggccgcgactgggacgaa-tcgtaacaaggtagccgt
>t326427-Chloroflexus
gacgaacgctggcggcgtgcctaatgcatgcaagtcgaacgccgtggcgaacggctgaggaacacgtgggtcaccacccccggagtgggggataccccgtcgaaagacgggacaatcccgcatactccgggacgggcctgcggcccatcaggtagttggtgtggtaacggcgcaccaagccactgacgggtacccggtctgagaggacggccgggcagactgggactgcgacacggcccagactcctacgggaggcagcagcaaggaattttccc-aatgggcgcacgcctgagggagcaacgccgcgtggaggacgacggccttcgggttgtaaactcctttcgggtgggacgcggtaccaccagaagcagccccggctaac-tctgtgccagcagccgcggtaagacagagggggcaagcgttgtccggagttactgggcgtaaagggcgcggaggcggtctgctgcgtcggcgctgaaagcgccccgcttaacggggcgaggcgcgccgatacgagcaggctggaggcgagcagagggtggtggaattccgggtggagcggtgaaatgcgtagagatccggaggaacgccggtggagcagtcggccacctgggctcgacctgacgctgcggcgcgaccgcgtggggagcaaaccggattagatacccgggtagtccacgccgtaaacgatgccggctcggcgtttgggggtgccttagctaacgcggtaagccggccgcctggggactacgagcgc-agcttaaaactcaaaggaattgacg-gggcccgcacaagcagcggagcgtgtggtttaattcgacgcaacccgaagaaccttacccgggcttgacatgcaggtgctgcatggctgtcgtcagctcgtgtcgtgagatgttgggttcagtcccgcaacgagcgcaacccgcgtcggtagtta-tg-tctaccgagactgccgccagac-ggcggaggaaggcgcggatgacgtcaagtcagcatggccctgacgtccggggcgacacacacgctacaatggccacgacaatgcgttgccacgccgcaaggcggcgctaatcgcc-aaacgtggtctcagtgcagatcgggggctgcaactcgcccccgtgaaggcggagttgctagtaaccgcgtatcagcatggcgcggtgaatacgttcccgggccttgtacacaccgcccgtcacgtcatgggagtggctaatgcttgaagtccgggccgagggcaggagccgcgactgggacgaa-tcgtaacaaggtagccgt
>t357808-Roseiflexus
gacgaacgctggcggcgtgcctaatgcatgcaagtcgcacgcagtggcgcacggctgagtaacacgtggga-acccgccccccggtgggggataacgcgacgaaagttgcgctaatcccgcataccgggggaggggcctgcggcccatcaggtcgttggtggggtaagggcctaccaagccgatgacgggtagctggtctgggaggatgaccagccagactgggactgagacacggcccagactcctacgggaggcagcagcaaggaattttcggcaatgggcgcaagcctgaccgagcaacgccgcgtgcgggatgacggccttcgggttgtaaaccgcttttcggggggacgcggtacccccggaatcagccccggctaac-tctgtgccagcagccgcggtaagacagagggggcgagcgttgtccggagtcactgggcgtaaagcgcgcgcaggcggcaacctaagtgtcgtgtgaaagcccccggctcaaccgggggaggccatggcaaactgggtcgctcgagctgcggagaggcccctcgaattgccggtgtagcggtgaaatgcgtagagatcggcaggaagaccaagggggaagccagggggctggccgcaggctgacgctgaggcgcgacagcgtggggagcaaaccggattagatacccgggtagtccacgccgtaaacgatgaccactcggcgtgtgggcgcgccctagctcacgcgataagtggtccgcctgggaactacgagcgcaagcttaaaactcaaaggaattgacgggggcccgcacaagcagcggagcgtgtggtttaattcgacgcaacccgaagaaccttacccagactggacatgcaggtgctgcatggctgtcgtcagctcgtgtcgtgagatgttgggttaagtcccgcaacgagcgcaacccctgcggttagtta-tg-tctaaccggactgccc--ttcg---gggaggaaggcggggatgacgtcaagtccgcatggcccttacgtctggggcgacacacacgctacaatggcgccgacaatgcgtcgctcccgcgcaagcggatgctaatcgcc-aaacggcgccccagtgcagatcgggggctgcaactcgcccccgtgaaggcggagttgctagtaaccgcgtatcagcatggcgcggtgaatacgtacccgggccttgtacacaccgcccgtcacgtcatgggagttgtcaatgcctgaagtccgggccgagggcaggggcagcgactgggacgaagtcgtaacaaggtagccgt
>t383372-Roseiflexus
gacgaacgctggcggcgtgcctaatgcatgcaagtcgaacgcagtggcgcacggctgagtaacacgtggga-acccgccctccggtgggggataacgagacgaaagtcgcgctaatcccgcataccggaggaggggcctgcggcccatcaggtggttggtggggtaacggcctaccaagccgatgacgggtagctggtctgggaggatgaccagccagactgggactgagacacggcccagactcctacgggaggcagcagcaaggaattttcggcaatgggcgcaagcctgaccgagcaacgccgcgtgcgggatgacggccttcgggttgtaaaccgcttttcggggggacgcggtacccccggaagaagccccggctaac-tctgtgccagcagccgcggtaagacagagggggcgagcgttgtccggagttactgggcgtaaagcgcgcgcaggcggtggtctcagtgtcgtgtgaaagcccccggctcaaccgggggaggtcatggcaaactagacgactagagcggcggagaggcccctcgaattgccggtgtagcggtgaaatgcgtagagatcggcaggaagaccaagggggaagccagggggctggccgctggctgacgctgaggcgcgacagcgtggggagcaaaccggattagatacccgggtagtccacgccgtaaacgatgaccactcggcgtgtgggcgcgcctaagcttacgcgtgaagtggtccgcctgggaactacgagcgcaagcttaaaactcaaaggaattgacgggggcccgcacaagcagcggagcgtgtggtttaattcgaggcaacccgaagaaccttacccaggctggacatgcaggtgctgcatggctgtcgtcagctcgtgtcgtgagatgttgggttaagtcccgcaacgagcgcaacccctgcggttagtta-tg-tctaaccggactgccc--ttcg---gggaggaaggcggggatgacgtcaagtccgcatggccctgacgcctggggcgacacacacgctacaatggcgccgacaatgcgtggcgaccgcgcgagcggaggcaaatcgcc-aaacggcgtctcagtgcagatcgggggctgcaactcgcccccgtgaaggcggagttgctagtaaccgcgtatcagcatggcgcggtgaatacgtacccgggccttgtacacaccgcccgtcacgtcatgggagttgtcaatgcctgaagtccgggccgagggcaggggcagcgactgggacgaagtcgtaacaaggtagccgt
>t379066-Gemmatimonas
gacgaacgctggcggcgtgcttaacacatgcaagtcacggggaccggcgaacgggtgcgtaacacgtgaacaatctgcctagatgtgggggatagccggcccaacggccgggtaataccgcatacatctagaggagttcgcggcctatcagctagttggtggggtaacggcctaccaaggcaatgacgggtagctggtctgagaggatggccagccacattgggactgagatacggcccagactcctacgggaggcagcagtggggaatattgcgcaatggccgaaaggctgacgcagcgacgccgcgtgggggatgaagcatttcggtgtgtaaacccctgttgcccgggacgcggtaccgggtgaggaagcaccggctaac-tccgtgccagcagccgcggtaatacggagggtgcgagcgttgtccggaatcactgggcgtaaagggcgcgtaggcggtctgctaagcgtgtggtgaaagctcggggctcaaccccga-tctgccatgcgaactggtggactagagcactgtagaggcaggtggaattccgggtgtagcggtggaatgcgtagagatccggaagaacaccagtggcgaaggcggcctgctgggca-gtgctgacgctgaggcgcgatagcgtggggagcaaacaggattagataccctggtagtccacgccgtaaacgatggggactaggtgcttgggagtgccggcgctaacgcattaagtcccccgcctggggagtacgaccgcaaggttgaaactcaaaggaattgacgggggcccgcacaagcggtggagcatgtggtttaattcgacgcaacgcgaagaaccttacccaggcttgacatgcaggtgctgcatggctgtcgtcagctcgtgtcgtgagatgttgggttaagtcccgcaacgagcgcaacccttgcccttagttacgactctagggggactgccggtgccaaaccggaggaaggtggggacgacgtcaagtcatcatggtccttacgtctggggctacacacgtgctacaatggccggtacagagggctgcgaaagagcaatctggagccaatccct-aaagccggcctcagttcggattgtcgtctgcaactcgacggcatgaagctggaatcgctagtaatcgcggatcagcacgccgcggtgaatacgttcccgggccttgtacacaccgcccgtcacgccatggaagctgtgagcgcccgaagtcggcgcctaaggcgagcgcagtgactggggcgaagtcgtaacaaggtagccgt
>t469378-Cryptobacterium
gatgaacgctggcggcgcgcctaacacatgcaagtcgaacgaagtggcgaacgggtgagtaacgcgtgaccaaccttccccccgcatc-ggacaacccggggaaacccgggctaataccggatagcgggggatggggtcgcgtcccatcaggtagacggcggggtagtagcccaccgtgccaacgacgggtagccgggttgagagaccgaccggccacattgggactgagatacggcccagactcctacgggaggcagcagtggggaatcttgcgcaatgggggaaaccctgacgcagcgacgccgcgtgcgggatggaggccttcgggccgtgaaccgctttcagcaggaaaccggtacctgcagaagaagccccggctaac-tacgtgccagcagccgcggtaatacgtagggggcgagcgttatccggattcattgggcgtaaagcgcgcgcaggcggcgcaccagg-cggatctcgaaaccgggggctcaacctccgggc-ggatcccgaaccggtgtgctcgagtgcggtagaggaagtcggaattcccggtgtagcggtgaaatgcgcagatatcgggaagaacaccgatggcgaaggcagacttctgggccgacactgacgctcaggcgcgaaagctgggggagcgaacaggattagataccctggtagtcccagccgtaaacgatgggcactaggtgtggggccgtgccgcagctaacgcattaagtgccccgcctggggagtacggccgcaaggctaaaactcaaaggaattgacgggggcccgcacaagcagcggagcatgtggcttaattcgaagcaacgcgaagaaccttaccagggcttgacatgcaggtggtgcatggctgtcgtcagctcgtgtcgtgagatgttgggttaagtcccgcaacgagcgcaacccctgccgcatgttgcgactcatgcgggaccgccggcggcaagccggaggaaggcggggacgacgtcaagtcatcatgccccttatgccctgggctgcacacgtgctacaatggccggcacaacgggatgcaaaggcgcgagcccaagcggatcccccaaagccggtcccagttcggatcggaggctgcaacccgcctccgtgaagccggagttgctagtaatcgcggatcagc-tgccgcggtgaatacgttcccgggccttgtacacaccgcccgtcacaccacccgagtcgtctgcacccgaagtcgccgccgaaggcgcgggggataaggggggtgaagtcgtaacaaggtagccgt
>t471855-Slackia
gatgaacgctggcggcgcgcctaacacatgcaagtcgaacg-agtggcgaacgggtgagtaacacgtgaccaacccgccccctcctccgggacaacctcgggaaaccgtggctaataccggataggaggggatggggtcgcggcccatcaggtagacggcggggcaacggcccgccgtgccgacgacgggtagccgggctgagaggctgatcggccacattgggactgagacacggcccagactcctacgggaggcagcagtggggaatcttgcgcaatggggggaaccctgacgcagcgacgccgcgtgcgggacgaaggccttcgggtcgtaaaccgctttcagcagggaagcggtacctgcagaagaagctccggctaac-tacgtgccagcagccgcggtaatacgtagggagcgagcgttatccggattcattgggcgtaaagcgcgcgcaggcggccggccaagcggcctctcgaagccgtgggctcaacccgcggaagcgacccga-actggc-ggctcgagtgaggtaggggaggatggaattcccggtgtagcggtggaatgcgcagatatcgggaggaacaccgacggcgaaggcagtcctctgggccttcactgacgctgaggcgcgaaagctgggggagcgaacaggattagataccctggtagtcccagccgtaaacgatgggcgctaggtgtggggccgtgccgcagccaacgcattaagcgccccgcctggggagtacggccgcaaggctaaaactcaaaggaattgacgggggcccgcacaagcagcggagcatgtggcttaattcgaagcaacgcgaagaaccttaccagggcttgacatgcaggtggtgcatggctgtcgtcagctcgtgtcgtgagatgttgggttaagtcccgcaacgagcgcaacccctgccgcatgttgcgactcatgcgggaccgccggcgccaagccggaggaaggcggggacgacgtcaagtcatcatgcccctcatgccctgggctgcacacgtgctacaatggccggcacagcgggctgcgacgcagcgatgcggagcgaatccctcaaagccggccccagttcggatcggaggctgcaacccgcctccgtgaagccggagttgctagtaatcgcggatcagcacgccgcggtgaatgcgttcccgggccttgtacacaccgcccgtcacaccacccgagtcgtctgcacccgaagccgccgtcgaaggtgtggagggtgaggggggtgaagtcgtaacaaggtagccgt
>t525909-Acidimicrobium
gacgaacgctggcggcgtgcctaacacatgcaagtcgtacgcagtggcgaacgggtgcgtaacacgtgaggaacccaccccgacgtgggggataacaccgggaaaccggtgctaataccgcatgcgacgggacggcctcgcggcctatcagcttgttggtggggtaacggcccaccaaggcgac-acgggtagctggtctgagaggacgatcagccacactgggactgagacacggcccagactcctacgggaggcagcagtggggaatattgcgcaatgggcgaaagcctgacgcagcaacgccgcgtggaggacgaaggccttcgggttgtaaactcctttcagcagggacgcggtacctgcagaagaagccccggctaac-tacgtgccagcagccgcggtaagacgtagggggcgagcgttgtccggatttactgggcgtaaagagctcgtaggcggcttggcaagtcggatgtgaaatcaccaggctcaacctggtgtcgccatccgatact-ccaggcttgagtccggtagaggatcgtggaattcctggtgtagcggtgaaatgcgcagatatcaggaggaacaccaatggcgaaggcagcgatctgggccggtactgacgctgaggagcgaaagcgtggggagcgaacaggattagataccctggtagtccacgccctaaacgttgggcactaggtgtggggccgtgccgacgctaacgcattaagt-ccccgcctggggagtacggccgcaaggctaaaactcaaaggaattgacgggggcccgcacaagcggcggagcatgcggcttaattcgatgcaacgcgaagaacctcacctgggcttgacatgcaggtggtgcatggctgtcgtcagctcgtgtcgtgagatgttgggttaagtcccgcaacgagcgcaacccttgccctatgttgcgactcgtaggggactgccggagttaattcggaggaaggtggggacgacgtcaagtcatcatgccccttacgtccagggctgcacgcatgctacaatggccggtacaaagggtcgccaacccgcgagggggagccaatcccaaaaa-ccggtctcagttcggatcgcagtctgcaactcgactgcgtgaagtcggagtcgctagtaatcccggatcagc-cgccggggtgaatacgttcccgggccttgtacacaccgcccgtcacaccacgaaagtcggcaacacccgaagc-ggcgtcgaaggtggggtcggcgattggggtgaagtcgtaacaaggtagccgt
>t580050-Bifidobacterium
gatgaacgctggcggcgtgcttaacacatgcaagtcgaac-gagtggcgaacgggtgagtaatgcgtgaccaacctgccctgtgcaccggaatagctcctggaaacgggtggtaataccggatggcatgggatggggtcgcgtcctatcagcttgttggcggggtgatggcc-accaaggc-gtgacgggtagccggcctgagagggtgaccggccacattgggactgagatacggcccagactcctacgggaggcagcagtggggaatattgcacaatgggcgcaagcctgatgcagcgacgccgcgtgcgggatggaggccttcgggttgtaaaccgcttttgttcaagggcagggattgttcgaataagcaccggctaac-tacgtgccagcagccgcggtaatacgtagggtgcgagcgttatccggatttattgggcgtaaagggctcgtaggcggttcgtcgcgtccggtgtgaagt-ccatcgcctaacggtggatctgcgccgggtacgggcgggctggagtgcggtaggggagactggaattcccggtgtaacggtggaatgtgtagatatcgggaagaacaccaatggcgaaggcaggtctctgggccgc-actgacgctgaggagcgaaagcgtggggagcgaacaggattagataccctggtagtccacgccgtaaacggtggatgctggatgtggggccgtgtcggagccaacgcgttaagcatcccgcctggggagtacggccgcaaggctaaaactcaaagaaattgacgggggcccgcacaagcggcggagcatgcggattaattcgatgcaacgcgaagaaccttacctgggcttgacatgcaggtggtgcatggtcgtcgtcagctcgtgtcgtgagatgttgggttaagtcccgcaacgagcgcaaccctcgccgcatgttgcaactcatgtgggaccgccggggtcaactcggaggaaggtggggatgacgtcagatcatcatg-cccttacgtccagggcttcacgcatgctacaatggccggtacaacgcggtgcgacacggtgacgtggggcggatcgctgaaaaccggtctcagttcggatcgcagtctgcaactcgactgcgtgaaggcggagtcgctagtaatcgcggatcagcacgccgcggtgaatgcgttcccgggccttgtacacaccgcccgtcaagtcatgaaagtgggtagcacccgaagccggcgtctaaggtgagactcgtgattgggactaagtcgtaacaaggtagccgt
>t206672-Bifidobacterium
gatgaacgctggcggcgtgcttaacacatgcaagtcgaac-gagtggcgaacgggtgagtaatgcgtgaccgacctgccccatacaccggaatagctcctggaaacgggtggtaatgccggatggtatgggatggggtcgcgtcctatcagcttgacggcggggtaacggcc-accgtggc-tcgacgggtagccggcctgagagggcgaccggccacattgggactgagatacggcccagactcctacgggaggcagcagtggggaatattgcacaatgggcgcaagcctgatgcagcgacgccgcgtgagggatggaggccttcgggttgtaaacctcttttatcggggagcgtttacccgttgaataagcaccggctaac-tacgtgccagcagccgcggtaatacgtagggtgcaagcgttatccggaattattgggcgtaaagggctcgtaggcggttcgtcgcgtccggtgtgaagt-ccatcgcttaacggtggatccgcgccgggtacgggcgggcttgagtgcggtaggggagactggaattcccggtgtaacggtggaatgtgtagatatcgggaagaacaccaatggcgaaggcaggtctctgggccgt-actgacgctgaggagcgaaagcgtggggagcgaacaggattagataccctggtagtccacgccgtaaacggtggatgctggatgtggggccgtgtcggagctaacgcgttaagcatcccgcctggggagtacggccgcaaggctaaaactcaaagaaattgacgggggcccgcacaagcggcggagcatgcggattaattcgatgcaacgcgaagaaccttacctgggcttgacatgcaggtggtgcatggtcgtcgtcagctcgtgtcgtgagatgttgggttaagtcccgcaacgagcgcaaccctcgccccgtgttgcaactcacgggggaccgccggggttaactcggaggaaggtggggatgacgtcagatcatcatg-cccttacgtccagggcttcacgcatgctacaatggccggtacaacgggatgcgacgcggcgacgcggagcggatccctgaaaaccggtctcagttcggatcgcagtctgcaactcgactgcgtgaaggcggagtcgctagtaatcgcgaatcagcacgtcgcggtgaatgcgttcccgggccttgtacacaccgcccgtcaagtcatgaaagtgggcagcacccgaagccggcgtctaaggtgaggctcgtgattgggactaagtcgtaacaaggtagccgt
>t367928-Bifidobacterium
gatgaacgctggcggcgtgcttaacacatgcaagtcgaac-gagtggcgaacgggtgagtaatgcgtgaccgacctgccccatacaccggaatagctcctggaaacgggtggtaatgccggatggtatgggatggggtcgcgtcctatcagcttgatggcggggtaacggcc-accatggc-tcgacgggtagccggcctgagagggcgaccggccacattgggactgagatacggcccagactcctacgggaggcagcagtggggaatattgcacaatgggcgcaagcctgatgcagcgacgccgcgtgcgggatgacggccttcgggttgtaaaccgcttttgactgggagcgtgtacctttcgaataagcaccggctaac-tacgtgccagcagccgcggtaatacgtagggtgcaagcgttatccggaattattgggcgtaaagggctcgtaggcggttcgtcgcgtccggtgtgaagt-ccatcgcttaacggtggatccgcgccgggtacgggcgggcttgagtgcggtaggggagactggaattcccggtgtaacggtggaatgtgtagatatcgggaagaacaccaatggcgaaggcaggtctctgggccgc-actgacgctgaggagcgaaagcgtggggagcgaacaggattagataccctggtagtccacgccgtaaacggtggatgctggatgtggggccgtgtcggagccaacgcgttaagcatcccgcctggggagtacggccgcaaggctaaaactcaaagaaattgacgggggcccgcacaagcggcggagcatgcggattaattcgatgcaacgcgaagaaccttacctgggcttgacatgcaggtggtgcatggtcgtcgtcagctcgtgtcgtgagatgttgggttaagccccgcaacgagcgcaaccctcgccctgtgttgcaactcacgggggaccgccggggtcaactcggaggaaggtggggatgacgtcagatcatcatg-cccttacgtccagggcttcacgcatgctacaatggccggtacaacgggatgcgacaccgcgaggtggagcggatcccttaaaaccggtctcagttcggattggagtctgcaacccgactccatgaaggcggagtcgctagtaatcgcggatcagcacgccgcggtgaatgcgttcccgggccttgtacacaccgcccgtcaagtcatgaaagtgggtagcacccgaagccggcgtctaaggtgagactcgtgattgggactaagtcgtaacaaggtagccgt
>t391037-Salinispora
gacgaacgctggcggcgtgcttaacacatgcaagtcgagggaagcggcgaacgggtgagtaacacgtgagtaacctgccccaggctttgggataaccccgggaaaccggggctaataccggatagcttgggatgggctcgcggcctatcagcttgttggtggggtgatggcctaccaaggcggcgacgggtagccggcctgagagggcgaccggccacactgggactgagacacggcccagactcctacgggaggcagcagtggggaatcttgcacaatgggcggaagcctgatgcagcgacgccgcgtgagggatgacggccttcgggttgtaaacctctttcagcagggacgcggtacctgcagaagaagcgccggccaac-tacgtgccagcagccgcggtaagacgtagggcgcaagcgttgtccggatttattgggcgtaaagagctcgtaggcggcttgtcgcgtcgactgtgaaaacccgtggctcaactgcgggcttgcagtcgatacgggcaggctagagttcggtaggggagactggaattcctggtgtagcggtgaaatgcgcagatatcaggaggaacaccggtggcgaaggcgggtctctgggccgatactgacgctgaggagcgaaagcgtggggagcgaacaggattagataccctggtagtccacgctgtaaacgttgggcgctaggtgtggggctgtgccgcagctaacgcattaagcgccccgcctggggagtacggccgcaaggctaaaactcaaaggaattgacgggggcccgcacaagcggcggagcatgcggattaattcgatgcaacgcgaagaaccttacctgggtttgacatccaggtggtgcatggctgtcgtcagctcgtgtcgtgagatgttgggttaagtcccgcaacgagcgcaacccttgttcgatgttgcgactcatcgaagactgccggggtcaactcggaggaaggtggggatgacgtcaagtcatcatgccccttatgtccagggcttcacgcatgctacaatggccggtacagtgggctgcgataccgtgaggtggagcgaatcccaaaaagccggtctcagttcggatcggggtctgcaactcgaccccgtgaagtcggagtcgctagtaatcgcagatcagcacgctgcggtgaatacgttcccgggccttgtacacaccgcccgtcacgtcacgaaagtcggcaacacccgaagccggcgtcgaaggtggggctggcgattgggacgaagtcgtaacaaggtagccgt
>t479433-Catenulispora
gacgaacgctggcggcgtgcttaacacatgcaagtcgacgtgagtggcgaacgggtgagtaacacgtgggtaacctgccctccactctgggataactccgggaaaccggggctaataccggatagtggaggatggacccgcggcctatcagcttgttggtggggtaacggcctaccaaggcgatgacgggtagccggcctgagagggcgaccggccacactgggactgagacacggcccagactcctacgggaggcagcagtggggaatattgcacaatgggcgaaagcctgatgcagcgacgccgcgtgagggatgacggccttcgggttgtaaacctctttcagcagggacgctgtacctgcagaagaagcaccggctaac-tacgtgccagcagccgcggtaatacgtagggtgcgagcgttgtccggaattattgggcgtaaagagcttgtaggtggctcgttgcgtcgggagtgaaaacccgcggcttaaccgcgggcctgcttccgatacgggcgagctagagttcggcaggggagactggaattcctggtgtagcggtggaatgcgcagatatcaggaggaacaccggtggcgaaggcgggtctctgggccgatactgacactgagaagcgaaagcgtggggagcgaacaggattagataccctggtagtccacgccgtaaacgttgggaactaggtgtggggctgtgccgcagctaacgcattaagttccccgcctggggagtacggccgcaaggctaaaactcaaaggaattgacgggggcccgcacaagcggcggagcatgtggcttaattcgatgcaacgcgaagaaccttacctgggcttgacatgcaggtggtgcatggttgtcgtcagctcgtgtcgtgagatgttgggttaagtcccgcaacgagcgcaaccctcgttccatgttgcgactcatgggagactgccggggtcaactcggaggaaggtggggacgacgtcaaatcatcatgccccttatgtccagggctgcacacatgctacaatggccggtacagagggctgcgataccgcaaggtggagcgaatcccaaaaagccggtctcagttcggatcggggtctgcaactcgaccccgtgaagtcggagtcgctagtaatcgcagatcagcacgctgcggtgaatacgttcccgggccttgtacacaccgcccgtcacgtcacgaaagtcggtaacacccgaagccggcgtcgaaggtgggaccggcgattgggacgaagtcgtaacaaggtagccgt
>t247156-Nocardia
gacgaacgctggcggcgtgcttaacacatgcaagtcgagcggagcggcgaacgggtgagtaacacgtgggtgatctgccctgtacttcgggataagcctgggaaactgggtctaataccggatagtacaggatgggcccgcggcctatcagcttgttggtggggtaatggcctaccaaggcgacgacgggtagccggcctgagagggcgaccggccacactgggactgagacacggcccagactcctacgggaggcagcagtggggaatattgcacaatgggcgaaagcctgatgcagcgacgccgcgtgagggatgacggccttcgggttgtaaacctctttcgacagggacgcggtacctgtagaagaagcaccggccaac-tacgtgccagcagccgcggtaatacgtagggtgcgagcgttgtccggaattactgggcgtaaagagcttgtaggcggtttgtcgcgtcgtccgtgaaaacttggggctcaaccccaagcttgcgggcgatacgggcagacttgagtactgcaggggagactggaattcctggtgtagcggtgaaatgcgcagatatcaggaggaacaccggtggcgaaggcgggtctctgggcagtaactgacgctgagaagcgaaagcgtgggtagcgaacaggattagataccctggtagtccacgccgtaaacggtgggcgctaggtgtgggtccgtgccgtagctaacgcattaagcgccccgcctggggagtacggccgcaaggctaaaactcaaaggaattgacgggggcccgcacaagcggcggagcatgtggattaattcgatgcaacgcgaagaaccttacctgggtttgacatacaggtggtgcatggctgtcgtcagctcgtgtcgtgagatgttgggttaagtcccgcaacgagcgcaacccttgtcctgtgttgcgactcgcaggagactgccggggtcaactcggaggaaggtggggacgacgtcaagtcatcatgccccttatgtccagggcttcacacatgctacaatggccggtacagagggctgcgataccgtgaggtggagcgaatcccttaaagccggtctcagttcggatcggggtctgcaactcgaccccgtgaagttggagtcgctagtaatcgcagatcagcacgctgcggtgaatacgttcccgggccttgtacacaccgcccgtcacgtcatgaaagtcggtaacacccgaagccggcgtcgaaggtgggatcggcgattgggacgaagtcgtaacaaggtagccgt
>t632772-Rhodococcus
gacgaacgctggcggcgtgcttaacacatgcaagtcgagcggagcggcgaacgggtgagtaacacgtgggtgatctgccctgcacttcgggataagcctgggaaactgggtctaataccggatagtgcaggatgggcccgcggcctatcagcttgttggtggggtaatggcctaccaaggcgacgacgggtagccgacctgagagggtgaccggccacactgggactgagacacggcccagactcctacgggaggcagcagtggggaatattgcacaatgggcgaaagcctgatgcagcgacgccgcgtgagggatgacggccttcgggttgtaaacctctttcagcagggacgcggtacctgcagaagaagcaccggccaac-tacgtgccagcagccgcggtaatacgtagggtgcaagcgttgtccggaattactgggcgtaaagagctcgtaggcggtttgtcgcgtcgtctgtgaaaactcgaggctcaacctcgagcttgcaggcgatacgggcagacttgagtactgcaggggagactggaattcctggtgtagcggtgaaatgcgcagatatcaggaggaacaccggtggcgaaggcgggtctctgggcagtaactgacgctgaggagcgaaagcgtgggtagcgaacaggattagataccctggtagtccacgccgtaaacggtgggcgctaggtgtgggtccgtgccgtagctaacgcattaagcgccccgcctggggagtacggccgcaaggctaaaactcaaaggaattgacgggggcccgcacaagcggcggagcatgtggattaattcgatgcaacgcgaagaaccttacctgggtttgacatacaggtggtgcatggctgtcgtcagctcgtgtcgtgagatgttgggttaagtcccgcaacgagcgcaacccttgtcttatgttgcgactcgtaagagactgccggggtcaactcggaggaaggtggggacgacgtcaagtcatcatgccccttatgtccagggcttcacacatgctacaatggccggtacagagggctgcgataccgtgaggtggagcgaatcc-ctaaagccggtctcagttcggatcggggtctgcaactcgaccccgtgaagtcggagtcgctagtaatcgcagatcagcacgctgcggtgaatacgttcccgggccttgtacacaccgcccgtcacgtcatgaaagtcggtaacacccgaagccggcgtcgaaggtgggatcggcgattgggacgaagtcgtaacaaggtagccgt
>t101510-Rhodococcus
gacgaacgctggcggcgtgcttaacacatgcaagtcgagcggagcggcgaacgggtgagtaacacgtgggtgatctgccctgcacttcgggataagcctgggaaactgggtctaataccggatagtgcaggatgggcccgcggcctatcagcttgttggtggggtaatggcctaccaaggcgacgacgggtagccgacctgagagggtgaccggccacactgggactgagacacggcccagactcctacgggaggcagcagtggggaatattgcacaatgggcgaaagcctgatgcagcgacgccgcgtgagggatgacggccttcgggttgtaaacctctttcagcagggacgcggtacctgcagaagaagcaccggctaac-tacgtgccagcagccgcggtaatacgtagggtgcaagcgttgtccggaattactgggcgtaaagagttcgtaggcggtttgtcgcgtcgtttgtgaaaactcacagctcaactgtgagcctgcaggcgatacgggcagacttgagtactgcaggggagactggaattcctggtgtagcggtgaaatgcgcagatatcaggaggaacaccggtggcgaaggcgggtctctgggcagtaactgacgctgaggaacgaaagcgtgggtagcaaacaggattagataccctggtagtccacgccgtaaacggtgggcgctaggtgtggg-ctgtgccgtagctaacgcattaagcgccccgcctggggagtacggccgcaaggctaaaactcaaaggaattgacgggggcccgcacaagcggcggagcatgtggattaattcgatgcaacgcgaagaaccttacctgggtttgacatacaggtggtgcatggctgtcgtcagctcgtgtcgtgagatgttgggttaagtcccgcaacgagcgcaacccttgtcttatgttgcgactcgtaagagactgccggggtcaactcggaggaaggtggggacgacgtcaagtcatcatgccccttatgtccagggcttcacacatgctacaatggccagtacagagggctgcgagaccgtgaggtggagcgaatcc-ctaaagctggtctcagttcggatcggggtctgcaactcgaccccgtgaagtcggagtcgctagtaatcgcagatcagcacgctgcggtgaatacgttcccgggccttgtacacaccgcccgtcacgtcatgaaagtcggtaacacccgaagccggcgtcgaaggtgggatcggcgattgggacgaagtcgtaacaaggtagccgt
>t233413-Mycobacterium
gacgaacgctggcggcgtgcttaacacatgcaagtcgaacggagtggcgaacgggtgagtaacacgtgggtgatctgccctgcacttcgggataagcctgggaaactgggtctaataccggatagtgtgggatgagcccgcggcctatcagcttgttggtggggtgacggcctaccaaggcgacgacgggtagccggcctgagagggtgtccggccacactgggactgagatacggcccagactcctacgggaggcagcagtggggaatattgcacaatgggcgcaagcctgatgcagcgacgccgcgtgggggatgacggccttcgggttgtaaacctctttcaccatcgacgcggtaggtggagaagaagcaccggccaac-tacgtgccagcagccgcggtaatacgtagggtgcgagcgttgtccggaattactgggcgtaaagagctcgtaggtggtttgtcgcgttgttcgtgaaatctcacggcttaactgtgagcgtgcgggcgatacgggcagactagagtactgcaggggagactggaattcctggtgtagcggtggaatgcgcagatatcaggaggaacaccggtggcgaaggcgggtctctgggcagtaactgacgctgaggagcgaaagcgtggggagcgaacaggattagataccctggtagtccacgccgtaaacggtgggtactaggtgtgggtccgtgccgtagctaacgcattaagtaccccgcctggggagtacggccgcaaggctaaaactcaaaggaattgacgggggcccgcacaagcggcggagcatgtggattaattcgatgcaacgcgaagaaccttacctgggtttgacatgcaggtggtgcatggctgtcgtcagctcgtgtcgtgagatgttgggttaagtcccgcaacgagcgcaacccttgtctcatgttgcgactcgtgagagactgccggggtcaactcggaggaaggtggggatgacgtcaagtcatcatgccccttatgtccagggcttcacacatgctacaatggccggtacaaagggctgcgatgccgcgaggttaagcgaatcc-taaaagccggtctcagttcggatcggggtctgcaactcgaccccgtgaagtcggagtcgctagtaatcgcagatcagcacgctgcggtgaatacgttcccgggccttgtacacaccgcccgtcacgtcatgaaagtcggtaacacccgaagccagtgtcgaaggtgggatcggcgattgggacgaagtcgtaacaaggtagccgt
>t272631-Mycobacterium
gacgaacgctggcggcgtgcttaacacatgcaagtcgaacggagtggcgaacgggtgagtaacacgtgggtaatctgccctgcacttcgggataagcttgggaaactgggtctaataccggatagtgcaggatgggcccgcggcctatcagcttgttggtggggtgacggcctaccaaggcgacgacgggtagccggcctgagagggtgtacggccacactgggactgagatacggcccagactcctacgggaggcagcagtggggaatattgcacaatgggcgcaagcctgatgcagcgacgccgcgtgggggatgacggctttcgggttgtaaacctctttcaccatcgacgcggtaggtggagaagaagcaccggccaac-tacgtgccagcagccgcggtaatacgtagggtgcgagcgttgtccggaattactgggcgtaaagagctcgtaggtggtttgtcgcgttgttcgtgaaatctcacggcttaactgtgagcgtgcgggcgatacgggcagactggagtactgcaggggagactggaattcctggtgtagcggtggaatgcgcagatatcaggaggaacaccagtggcgaaggcgggtctctgggcagtaactgacgctgaggagcgaaagcgtggggagcaaacaggattagataccctggtagtccacgccgtaaacggtgggtactaggtgtgggtccgtgccgtagctaacgcattaagtaccccgcctggggagtacggccgcaaggctaaaactcaaaggaattgacgggggcccgcacaagcggcggagcatgtggattaattcgatgcaacgcgaagaaccttacctgggtttgacatgcaggtggtgcatggctgtcgtcagctcgtgtcgtgagatgttgggttaagtcccgcaacgagcgcaacccttgtctcatgttgcgactcgtgagagactgccgcggtcaactcggaggaaggtggggatgacgtcaagtcatcatgccccttatgtccagggcttcacacatgctacaatggccggtacaaagggctgcgatgccgcaaggttaagcgaatcc-ttaaagccggtctcagttcggatcggggtctgcaactcgaccccgtgaagtcggagtcgctagtaatcgcagatcagcacgctgcggtgaatacgttcccgggccttgtacacaccgcccgtcacgtcatgaaagtcggtaacacccgaagccagtgtccaaggtgggatcggcgattgggacgaagtcgtaacaaggtagccgt
>t36809-Mycobacterium
gacgaacgctggcggcgtgcttaacacatgcaagtcgaacggagtggcgaacgggtgagtaacacgtgggtgatctgccctgcactctgggataagcctgggaaactgggtctaataccggatagtgtgggatgagcccgcggcctatcagcttgttggtggggtaatggcccaccaaggcgacgacgggtagccggcctgagagggtgaccggccacactgggactgagatacggcccagactcctacgggaggcagcagtggggaatattgcacaatgggcgcaagcctgatgcagcgacgccgcgtgagggatgacggccttcgggttgtaaacctctttcagtagggacgcggtacctacagaagaaggaccggccaac-tacgtgccagcagccgcggtaatacgtagggtccgagcgttgtccggaattactgggcgtaaagagctcgtaggtggtttgtcgcgttgttcgtgaaaactcacagcttaactgtgggcgtgcgggcgatacgggcagactagagtactgcaggggagactggaattcctggtgtagcggtggaatgcgcagatatcaggaggaacaccggtggcgaaggcgggtctctgggcagtaactgacgctgaggagcgaaagcgtgggtagcgaacaggattagataccctggtagtccacgccgtaaacggtgggtactaggtgtgggtccgtgccgtagctaacgcattaagtaccccgcctggggagtacggtcgcaagactaaaactcaaaggaattgacgggggcccgcacaagcggcggagcatgtggattaattcgatgcaacgcgaagaaccttacctgggtttgacatgcaggtggtgcatggctgtcgtcagctcgtgtcgtgagatgttgggttaagtcccgcaacgagcgcaacccttgtcctatgttgcgactcgtaggagactgccggggtcaactcggaggaaggtggggatgacgtcaagtcatcatgccccttatgtccagggcttcacacatgctacaatggccagtacagagggctgcgaagccgtaaggtggagcgaatcc-ctaaagctggtctcagttcggattggggtctgcaactcgaccccatgaagtcggagtcgctagtaatcgcagatcagcacgctgcggtgaatacgttcccgggccttgtacacaccgcccgtcacgtcatgaaagtcggtaacacccgaagccagtgtcgaaggtgggatcggcgattgggacgaagtcgtaacaaggtagccgt
>t246196-Mycobacterium
gacgaacgctggcggcgtgcttaacacatgcaagtcgaacggagtggcgaacgggtgagtaacacgtgggtgatctgccctgcactttgggataagcctgggaaactgggtctaataccgaatagtgtgggatgggcccgcggcctatcagcttgttggtggggtgatggcctaccaaggcgacgacgggtagccggcctgagagggtgaccggccacactgggactgagatacggcccagactcctacgggaggcagcagtggggaatattgcacaatgggcgcaagcctgatgcagcgacgccgcgtgagggatgacggccttcgggttgtaaacctctttcagcacagacgcggtatgtgcagaagaaggaccggccaac-tacgtgccagcagccgcggtaatacgtagggtccgagcgttgtccggaattactgggcgtaaagagctcgtaggtggtttgtcgcgttgttcgtgaaaactcacagcttaactgtgggcgtgcgggcgatacgggcagactagagtactgcaggggagactggaattcctggtgtagcggtggaatgcgcagatatcaggaggaacaccggtggcgaaggcgggtctctgggcagtaactgacgctgaggagcgaaagcgtggggagcgaacaggattagataccctggtagtccacgccgtaaacggtgggtactaggtgtgggtccgtgccgtagctaacgcattaagtaccccgcctggggagtacggccgcaaggctaaaactcaaaggaattgacgggggcccgcacaagcggcggagcatgtggattaattcgatgcaacgcgaagaaccttacctgggtttgacatgcaggtggtgcatggctgtcgtcagctcgtgtcgtgagatgttgggttaagtcccgcaacgagcgcaacccttgtctcatgttgcgactcgtgagagactgccggggtcaactcggaggaaggtggggatgacgtcaagtcatcatgccccttatgtccagggcttcacacatgctacaatggccggtacaaagggctgcgatgccgtgaggtggagcgaatcc-tcaaagccggtctcagttcggatcggggtctgcaactcgaccccgtgaagtcggagtcgctagtaatcgcagatcagcacgctgcggtgaatacgttcccgggccttgtacacaccgcccgtcacgtcatgaaagtcggtaacacccgaagccggcgtcgaaggtgggatcggcgattgggacgaagtcgtaacaaggtagccgt
>t164757-Mycobacterium
gacgaacgctggcggcgtgcttaacacatgcaagtcgaacggagtggcgaacgggtgagtaacacgtgggtgatctgccctgcactttgggataaagcctgggaactgggtctaataccgaatagtgtgggatgggcccgcggcctatcagcttgttggtgaggttacggctcaccaaggcgacgacgggtagccggcctgagagggtgaccggccacactgggactgagatacggcccagactcctacgggaggcagcagtggggaatattgcacaatgggcgcaagcctgatgcagcgacgccgcgtgggggatgacggccttcgggttgtaaacctctttcagtagggacgcggtacctacagaagaaggaccggccaac-tacgtgccagcagccgcggtaatacgtagggtccgagcgttgtccggaattactgggcgtaaagagctcgtaggtggtttgtcgcgttgttcgtgaaaaccgggggcttaaccctcggcgtgcgggcgatacgggcagacttgagtactgcaggggagactggaattcctggtgtagcggtggaatgcgcagatatcaggaggaacaccggtggcgaaggcgggtctctgggcagtaactgacgctgaggagcgaaagcgtggggagcgaacaggattagataccctggtagtccacgccgtaaacggtgggtactaggtgtgggtccgtgccgtagctaacgcattaagtaccccgcctggggagtacggccgcaaggctaaaactcaaagaaattgacgggggcccgcacaagcggcggagcatgtggattaattcgatgcaacgcgaagaaccttacctgggtttgacatgcaggtggtgcatggctgtcgtcagctcgtgtcgtgagatgttgggttaagtcccgcaacgagcgcaacccttgtctcatgttgcgactcgtgagagactgccggggtcaactcggaggaaggtggggatgacgtcaagtcatcatgccccttatgtccagggcttcacacatgctacaatggccggtacaaagggctgcgatgccgtgaggtggagcgaatcc-tcaaagccggtctcagttcggatcggggtctgcaactcgaccccgtgaagtcggagtcgctagtaatcgcagatcagcacgctgcggtgaatacgttcccgggccttgtacacaccgcccgtcacgtcatgaaagtcggtaacacccgaagccggcgtcgaaggtgggatcggcgattgggacgaagtcgtaacaaggtagccgt
>t350058-Mycobacterium
gacgaacgctggcggcgtgcttaacacatgcaagtcgaacggagtggcgaacgggtgagtaacacgtgggtgatctgccctgcactttgggataagcctgggaaactgggtctaataccgaatagtgtgggatgggcccgcggcctatcagcttgttggtgaggttacggctcaccaaggcgacgacgggtagccggcctgagagggtgaccggccacactgggactgagatacggcccagactcctacgggaggcagcagtggggaatattgcacaatgggcgcaagcctgatgcagcgacgccgcgtgagggatgacggccttcgggttgtaaacctctttcgccagggacgcggtacctggagaagaaggaccggccaac-tacgtgccagcagccgcggtaatacgtagggtccgagcgttgtccggaattactgggcgtaaagagctcgtaggtggtttgtcgcgttgttcgtgaaaactcacagctcaactgtgggcgtgcgggcgatacgggcagactggagtactgcaggggagactggaattcctggtgtagcggtggaatgcgcagatatcaggaggaacaccggtggcgaaggcgggtctctgggcagtaactgacgctgaggagcgaaagcgtggggagcgaacaggattagataccctggtagtccacgccgtaaacggtgggtactaggtgtgggtccgtgccgtagctaacgcattaagtaccccgcctggggagtacggccgcaaggctaaaactcaaagaaattgacgggggcccgcacaagcggcggagcatgtggattaattcgatgcaacgcgaagaaccttacctgggtttgacatgcaggtggtgcatggctgtcgtcagctcgtgtcgtgagatgttgggttaagtcccgcaacgagcgcaacccttatcttatgttgcgactcgtgagagactgccggggtcaactcggaggaaggtggggatgacgtcaagtcatcatgccccttatgtccagggcttcacacatgctacaatggccggtacaaagggctgcgatgccgtgaggtggagcgaatcc-tcaaagccggtctcagttcggatcggggtctgcaactcgaccccgtgaagtcggagtcgctagtaatcgcagatcagcacgctgcggtgaatacgttcccgggccttgtacacaccgcccgtcacgtcatgaaagtcggtaacacccgaagccggcgtcgaaggtgggatcggcgattgggacgaagtcgtaacaaggtagccgt
>t645127-Corynebacterium
gacgaacgctggcggcgtgcttaacacatgcaagtcgaac-gagtggcgaacgggtgagtaacacgtgggtgatctgccccttactttgggataagcctgggaaactgggtctaatactggatagtaagggatgagctcgcggcctatcagcttgttggtggggtaatggct-accaaggc-gcgacgggtagccggcctgagagggtggacggccacattgggactgagatacggcccagactcctacgggaggcagcagtggggaatattgcacaatgggcgcaagcctgatgcagcgacgccgcgtgggggatgacggccttcgggttgtaaactcctttcagccatgacgcggtagtggtagaagaagcaccggctaac-tacgtgccagcagccgcggtaatacgtagggtgcgagcgttgtccggaattactgggcgtaaagagctcgtaggtggtctgtcgcgtcatttgtgaagc-ccggggcttaactccgggttggcaggtgatacgggcagactggagtactgtaggggagactggaattcctggtgtagcggtgaaatgcgcagatatcaggaggaacaccggtggcgaaggcgggtctctgggcaga-actgacgctgaggagcgaaagcatgggtagcgaacaggattagataccctggtagtccatgccgtaaacggtgggcgctaggtgtggg-ccgtgccgtagctaacgcattaagcgccccgcctggggagtacggccgcaaggctaaaactcaaaggaattgacgggggcccgcacaagcggcggagcatgtggattaattcgatgcaacgcgaagaaccttacctgggcttgacatgcaggtggtgcatggttgtcgtcagctcgtgtcgtgagatgttgggttaagtcccgcaacgagcgcaacccttgtctcgtgttgcgactcgcgggagactgccggggttaactcggaggaaggtggggatgacgtcaaatcatcatg-cccttatgtccagggcttcacacatgctacaatggctggtacagagagttgcgataccgtgaggtggggctaatctcttaaagccagtctcagttcggattggagtctgcaactcgactccatgaagtcggagtcgctagtaatcgcagatcagcatgctgcggtgaatacgttcccgggccttgtacacaccgcccgtcacgtcatgaaagttggtaacacccgaagccggcgtcgaaggtgggattggcgattgggacgaagtcgtaacaaggtagccgt
>t196164-Corynebacterium
gacgaacgctggcggcgtgcttaacacatgcaagtcgaac-gagtggcgaacgggtgagtaacacgtgggtgatctgccccgcacttcgggataagcctgggaaactgggtctaataccggatagtgtgggatgagcctgcggcctatcagcttgttggtggggtaatggct-accaaggc-gcgacgggtagccggcctgagagggtgatcggccacattgggactgagacacggcccagactcctacgggaggcagcagtggggaatattgcacaatgggcgcaagcctgatgcagcgacgccgcgtgggggatgacggccttcgggttgtaaactcctttcgacagggacgcggtacctgtagaagaagcaccggctaac-tacgtgccagcagccgcggtaatacgtagggtgcgagcgttgtccggaattactgggcgtaaagagctcgtaggtggtttgtcgcgtcgtctgtgaatc-ccggggcttaacttcgggcgtgcaggcgatacgggcatacttgagtgctgtaggggagactggaattcctggtgtagcggtgaaatgcgcagatatcaggaggaacaccaatggcgaaggcaggtctctgggcaga-actgacgctgaggagcgaaagcatgggtagcgaacaggattagataccctggtagtccatgccgtaaacggtgggcgctaggtgtagggctgtgccgcagctaacgcattaagcgccccgcctggggagtacggccgcaaggctaaaactcaaaggaattgacgggggcccgcacaagcggcggagcatgtggattaattcgatgcaacgcgaagaaccttacctgggcttgacatacaggtggtgcatggttgtcgtcagctcgtgtcgtgagatgttgggttaagtcccgcaacgagcgcaacccttgtcttatgttgccactcatgagagactgccggggttaactcggaggaaggtggggatgacgtcaaatcatcatg-cccttatgtccagggcttcacacatgctacaatggtcggtacagcgagttgccacaccgtgaggtggagctaatctctcaaagccggcctcagttcggattggggtctgcaactcgaccccatgaagtcggagtcgctagtaatcgcagatcagcacgctgcggtgaatacgttcccgggccttgtacacaccgcccgtcacgtcatgaaagttggtaacacccgaagccag--------------------------------------------------
>t196627-Corynebacterium
gacgaacgctggcggcgtgcttaacacatgcaagtcgaac-gagtggcgaacgggtgagtaacacgtgggtgatctgccctacactttgggataagcctgggaaactgggtctaataccgaatagtgtgggatgagcctgcggcctatcagcttgttggtggggtaatggct-accaaggc-gcgacgggtagccggcctgagagggtgtacggccacattgggactgagacacggcccagactcctacgggaggcagcagtggggaatattgcacaatgggcgcaagcctgatgcagcgacgccgcgtgggggatgaaggccttcgggttgtaaactcctttcgctagggacgcggtacctggagaagaagcaccggctaac-tacgtgccagcagccgcggtaatacgtagggtgcgagcgttgtccggaattactgggcgtaaagagctcgtaggtggtttgtcgcgtcgtctgtgaatc-ccggggcttaacttcgggcgtgcaggcgatacgggcatacttgagtgctgtaggggagactggaattcctggtgtagcggtgaaatgcgcagatatcaggaggaacaccaatggcgaaggcaggtctctgggcaga-actgacgctgaggagcgaaagcatgggtagcgaacaggattagataccctggtagtccatgccgtaaacggtgggcgctaggtgtagggctgtgccgcagctaacgcattaagcgccccgcctggggagtacggccgcaaggctaaaactcaaaggaattgacgggggcccgcacaagcggcggagcatgtggattaattcgatgcaacgcgaagaaccttacctgggcttgacatgcaggtggtgcatggttgtcgtcagctcgtgtcgtgagatgttgggttaagtcccgcaacgagcgcaacccttgtcttatgttgctactcatgagagactgccggggttaactcggaggaaggtggggatgacgtcaaatcatcatg-cccttatgtccagggcttcacacatgctacaatggtcggtacagcgagttgccacaccgtgaggtggagctaatctcttaaagccggcctcagttcggattggggtctgcaactcgaccccatgaagtcggagtcgctagtaatcgcagatcagcacgctgcggtgaatacgttcccgggccttgtacacaccgcccgtcacgtcatgaaagttggtaacacccgaagccagtgtcgaaggtgggatcggcgattgggacgaagtcgtaacaaggtagccgt
>t306537-Corynebacterium
gacgaacgctggcggcgtgcttaacacatgcaagtcgaac-gagtggcgaacgggtgagtaacacgtgggtgatctgccttgcacttcgggataagcctgggaaactgggtctaataccggatagtgcaagatgagcccgcggcctatcagcttgttggtggggtaatggct-accaaggc-gcgacgggtagccggcctgagagggtgtacggccacattgggactgagacacggcccagactcctacgggaggcagcagtggggaatattgcacaatgggcgcaagcctgatgcagcgacgccgcgtgggggatgacggccttcgggttgtaaactcctttcgctagggaagcggtacctggataagaagcaccggctaac-tacgtgccagcagccgcggtaatacgtagggtgcgagcgttgtccggaattactgggcgtaaagagctcgtaggtggtttgtcgcgtcgtctgtgaatc-ccggggcttaacttcgggcgtgcaggcgatacgggcaaactagagtgctgtaggggagactggaattcctggtgtagcggtgaaatgcgcagatatcaggaggaacaccgatggcgaaggcaggtctctgggcagt-actgacgctgaggagcgaaagcatgggtagcgaacaggattagataccctggtagtccatgccgtaaacggtgggcgctaggtgtggggccgtgccgtagctaacgcattaagcgccccgcctggggagtacggccgcaaggctaaaactcaaaggaattgacgggggcccgcacaagcggcggagcatgtggattaattcgatgcaacgcgaagaaccttacctgggcttgacatacaggtggtgcatggttgtcgtcagctcgtgtcgtgagatgttgggttaagtcccgcaacgagcgcaacccttgtcttgtgttgcgactcgcgagagactgccggggttaactcggaggaaggtggggatgacgtcaaatcatcatg-cccttatgtccagggcttcacacatgctacaatggtcggtacagtgggttgcgataccgtgaggtggagctaatcccttaaagccggtctcagttcggattggagtctgcaactcgactccatgaagtcggagtcgctagtaatcgcagatcagcacgctgcggtgaatacgttcccgggccttgtacacaccgcccgtcgcgtcatgaaagttggtaacacccgaagccagtgtcgaaggtgggattggcgattgggacgaagtcgtaacaaggtagccgt
>t504474-Corynebacterium
gacgaacgctggcggcgtgcttaacacatgcaagtcgaac-gagtggcgaacgggtgagtaacacgtgggtgatctgcccttcacttcgggataagcctgggaaactgggtctaataccggatagtggaggatgagcccgcggcctatcagcttgttggtggggtaatggct-accaaggc-gcgacgggtagccggcctgagagggtggacggccacattgggactgagacacggcccagactcctacgggaggcagcagtggggaatattgcacaatgggcggaagcctgatgcagcgacgccgcgtgagggatgacggccttcgggttgtaaacctctttcgctagggaagcggtacctggataagaagcaccggctaac-tacgtgccagcagccgcggtaatacgtagggtgcgagcgttgtccggaattactgggcgtaaagagctcgtaggtggtttgtcgcgtcgtctgtgaatt-ccggggcttaactccgggcgtgcaggcgatacgggcaaactggagtgctgtaggggagactggaattcctggtgtagcggtggaatgcgcagatatcaggaggaacaccgatggcgaaggcaggtctctgggcagt-actgacactgaggagcgaaagcatgggtagcgaacaggattagataccctggtagtccatgccgtaaacggtgggcgctaggtgtggggccgtgccgtagctaacgcattaagcgccccgcctggggagtacggccgcaaggctaaaactcaaaggaattgacgggggcccgcacaagcggcggagcatgtggattaattcgatgcaacgcgaagaaccttacctgggcttgacatacaggtggtgcatggttgtcgtcagctcgtgtcgtgagatgttgggttaagtcccgtaacgagcgcaacccttgtcttgtgttgcgactcacaagagactgccggggttaactcggaggaaggtggggatgacgtcaaatcatcatg-cccttatgtccagggcttcacacatgctacaatggtcgatacagtgggttgcgatgccgtgaggtggagctaatccctgaaagtcggcctcagttcggattggagtctgcaactcgactccatgaagtcggagtcgctagtaatcgcagatcagcacgctgcggtgaatacgttcccgggccttgtacacaccgcccgtcgcgtcatgaaagttggtaacacccgaagccagtgtcgaaggtgggatcggcgattgggacgaagtcgtaacaaggtagccgt
>t257309-Corynebacterium
-acgaacgctggcggcgtgcttaacacatgcaagtcgaac-gagtggcgaacgggtgagtaacacgtgggtgatctgcctcgtacttcgggataagcctgggaaactgggtctaatactggatagtacgagatgagcccgcggcctatcagcttgttggtggggtaatggct-accaaggc-gcgacgggtagccggcctgagagggtggacggccacattgggactgagatacggcccagactcctacgggaggcagcagtggggaatattgcacaatgggcgcaagcctgatgcagcgacgccgcgtgggggatgacggccttcgggttgtaaacctctttcgctagggacgcggtacctagataagaagcaccggctaac-tacgtgccagcagccgcggtaatacgtagggtgcgagcgttgtccggaattactgggcgtaaagagctcgtaggtggtttgtcgcgtcgtctgtgaatt-ccggggcttaacttcgggcgtgcaggcgatacgggcaaacttgagtgctgtaggggagactggaattcctggtgtagcggtggaatgcgcagatatcaggaggaacaccgatggcgaaggcaggtctctgggcaga-actgacgctgaggagcgaaagcatggggagcgaacaggattagataccctggtagtccatgccgtaaacggtgggcgctaggtgtgaggtcgtgccgtagctaacgcattaagcgccccgcctggggagtacggccgcaaggctaaaactcaaaggaattgacgggggcccgcacaagcggcggagcatgtggattaattcgatgcaacgcgaagaaccttacctgggcttgacatacaggtggtgcatggttgtcgtcagctcgtgtcgtgagatgttgggttaagtcccgcaacgagcgcaacccttgtcttatgttgcgactcatgagagactgccggggttaactcggaggaaggtggggatgacgtcaaatcatcatg-cccttatgtccagggcttcacacatgctacaatggtcggtacaacgcgctgcgagcctgtgagggtgagcgaatcgctgaaagccggcctcagttcggattggggtctgcaactcgaccccatgaagtcggagtcgctagtaatcgcagatcagcacgctgcggtgaatacgttcccgggccttgtacacaccgcccgtcacgtcatgaaagttggtaacacccgaagccag--------------------------------------------------
>t548476-Corynebacterium
------------------------------------------agtggcgaacgggtgagtaacacgtgggtgatctgccttgcactctgggataagcttgggaaactgggtctaataccggatagtgcaagatgagctcgcggcctatcagcttgttggtggggtaatggcctaccaaggcgtcgacgggtagccggcctgagagggtgtacggccacattgggactgagatacggcccagactcctacgggaggcagcagtggggaatattgcacaatgggcggaagcctgatgcagcgacgccgcgtgggggatgacggccttcgggttgtaaactcctttcgacagggacgcggtacctgtataagaagcaccggctaac-tacgtgccagcagccgcggtaatacgtagggtgcgagcgttgtccggaattactgggcgtaaagagctcgtaggtggtttgtcgcgtcgtctgtgaaattccggggcttaacttcgggcgtgcaggcgatacgggcaaacttgagtgctgtaggggagactggaattcctggtgtagcggtgaaatgcgcagatatcaggaggaacaccgatggcgaaggcaggtctctgggcagttactgacgctgaggagcgaaagcatgggtagcaaacaggattagataccctggtagtccatgccgtaaacggtgggcgctaggtgt--agctgtgccgtagctaacgcattaagcgccccgcctggggagtacggccgcaaggctaaaactcaaaggaattgacgggggcccgcacaagcggcggagcatgtggattaattcgatgcaacgcgaagaaccttacctgggcttgacatacaggtggtgcatggttgtcgtcagctcgtgtcgtgagatgttgggttaagtcccgcaacgagcgcaacccttgtcttatgttgcgactcatgagagactgccggggttaactcggaggaaggtggggatgacgtcaaatcatcatgccccttatgtccagggcttcacacatgctacaatggtcggtacaacgcgcagcgacactgtgaggtggagcgaatcgctgaaagccggccttagttcggattggggtctgcaactcgaccccatgaagtcggagtcgctagtaatcgcagatcagcacgctgcggtgaatacgttcccgggccttgtacacaccgcccgtcacgtcatgaaagttggtaacacccgaagccagtgtcgaaggtgggatcggcgattgggacgaagtcgtaacaaggt------
>t471857-Saccharomonospora
gacgaacgctggcggcgtgcttaacacatgcaagtcgaacgcagtggcgaacgggtgagtaacacgtgggtaatctgccctgtactctgggataagcctgggaaactgggtctaataccggatagtacaggatgagcccgcggcctatcagctagttggtggggtgatggcctaccaaggcgacgacgggtagccggcctgagagggtgaccggccacactgggactgagacacggcccagactcctacgggaggcagcagtggggaatattgcacaatgggcggaagcctgatgcagcgacgccgcgtgggggatgacggccttcgggttgtaaacccctttcgcccgggacgcggtaccgggagaagaagcaccggccaac-tacgtgccagcagccgcggtaatacgtagggtgcaagcgttgtccggaattattgggcgtaaagagctcgtaggcggtgtgtcgcgtctgccgtgaaaacctgcggcttaaccgtgggcgtgcggtggatacgggcacacttgagttcggtaggggagactggaattcctggtgtagcggtggaatgcgcagatatcaggaggaacaccagtggcgaaggcgggtctctgggccgaaactgacgctgaggagcgaaagcgtggggagcgaacaggattagataccctggtagtccacgccgtaaacggtgggcgctaggtgtgggaccgtgccgtagctaacgcattaagcgccccgcctggggagtacggccgcaaggctaaaactcaaaggaattgacgggggcccgcacaagcggcggagcatgtggattaattcgatgcaacgcgaagaaccttacctgggtttgacatgcaggtggtgcatggctgtcgtcagctcgtgtcgtgagatgttgggttaagtcccgcaacgagcgcaacccttgtcccatgttgcgactcgtgggagactgccggggtcaactcggaggaaggtggggacgacgtcaagtcatcatgccccttatgcccagggcttcacacatgctacaatggccagtacagagggttgcgagaccgtgaggtggagcgaatcccttaaagctggtctcagttcggatcgtagtctgcaactcgactacgtgaagtcggagtcgctagtaatcgcagatcagcacgctgcggtgaatacgttcccgggccttgtacacaccgcccgtcacgtcatgaaagtcggtaacacccgaagcccaggtcgaaggtgggaccggcgattgggacgaagtcgtaacaaggtagccgt
>t405948-Saccharopolyspora
gacgaacgctggcggcgtgcttaacacatgcaagtcgaacgcagtggcgaacgggtgagtaacacgtgggtaatctgccctgcactctgggataagcccgggaaactgggtctaataccggatagtgcaggatgagcccgcggcctatcagcttgttggtggggtgatggcctaccaaggcgacgacgggtagccggcctgagagggtgaccggccacactgggactgagacacggcccagactcctacgggaggcagcagtggggaatcttgcgcaatgggcgaaagcctgacgcagcaacgccgcgtgggggatgacggccttcgggttgtaaacctctttcgacatcgacgcggtaggtgtagaagaagcaccggctaac-tacgtgccagcagccgcggtaatacgtagggtgcgagcgttgtccggatttattgggcgtaaagagctcgtaggcggtttgtcgcgtcgttcgtgaaaactggaggcttaaccttcagcttgcggtcgatacgggcagacttgagttcggtaggggagactggaattcctggtgtagcggtgaaatgcgcagatatcaggaggaacaccggtggcgaaggcgggtctctgggccgatactgacgctgaggagcgaaagcgtggggagcgaacaggattagataccctggtagtccacgccgtaaacgttgggcgctaggtgtggggctgtgccgtagctaacgcattaagcgccccgcctggggagtacggccgcaaggctaaaactcaaaggaattgacgggggcccgcacaagcggcggagcatgtggattaattcgatgcaacgcgaagaaccttacctgggtttgacatgcaggtggtgcatggctgtcgtcagctcgtgtcgtgagatgttgggttaagtcccgcaacgagcgcaacccttgtcctgtgttgcgactcgcgggagactgccggggtcaactcggaggaaggtggggatgacgtcaagtcatcatgccccttatgtccagggcttcacacatgctacaatggccggtacagagggttgcgatgccgtgaggtggagcgaatcccttaaagctggtctcagttcggatcggggtctgcaactcgaccccgtgaagtcggagtcgctagtaatcgcagatcagcttgctgcggtgaatacgttcccgggccttgtacacaccgcccgtcacgtcatgaaagtcggtaacacccgaagcccaggtcgaaggtgggactggcgattgggacgaagtcgtaacaaggtagccgt
>t446462-Actinosynnema
gacgaacgctggcggcgtgcttaacacatgcaagtcgagcggagcggcgaacgggtgagtaacacgtgggtaacctgccctgtactctgggataagcctgggaaactaggtctaataccggatagtacaggatggacccgcggcctatcagcttgttggtggggtaatggcctaccaaggcgacgacgggtagccggcctgagagggtgaccggccacactgggactgagacacggcccagactcctacgggaggcagcagtggggaatattgcacaatgggcgaaagcctgatgcagcgacgccgcgtgagggacgacggccttcgggttgtaaacctctttcagcagggacgcggtacctgcagaagaagcaccggctaac-tacgtgccagcagccgcggtaatacgtagggtgcgagcgttgtccggaattattgggcgtaaagagctcgtaggcggtttgtcgcgtcggccgtgaaaacttggggcttaaccccgagcctgcggtcgatacgggcagacttgagttcggcaggggagactggaattcctggtgtagcggtgaaatgcgcagatatcaggaggaacaccggtggcgaaggcgggtctctgggccgatactgacgctgaggagcgaaagcgtggggagcgaacaggattagataccctggtagtccacgccgtaaacggtgggtgctaggtgtggggccgtgccgcagctaacgcattaagcaccccgcctggggagtacggccgcaaggctaaaactcaaaggaattgacgggggcccgcacaagcggcggagcatgtggattaattcgatgcaacgcgaagaaccttacctgggcttgacatgcaggtggtgcatggctgtcgtcagctcgtgtcgtgagatgttgggttaagtcccgcaacgagcgcaaccctcgttccatgttgcgactcatgggagactgccggggtcaactcggaggaaggtggggatgacgtcaagtcatcatgccccttatgtccagggcttcacacatgctacaatggccggtacaaagggctgctaagccgtgaggtggagcgaatcccataaagccggtctcagttcggatcggggtctgcaactcgaccccgtgaagtcggagtcgctagtaatcgcagatcagcacgctgcggtgaatacgttcccgggccttgtacacaccgcccgtcacgtcacgaaagtcggtaacacccgaagcccgggtcgaaggtgggactggcgattgggacgaagtcgtaacaaggtagccgt
>t100226-Streptomyces
gacgaacgctggcggcgtgcttaacacatgcaagtcgaacgaagtggcgaacgggtgagtaacacgtgggcaa-ctgcccttcactctgggacaagccctggaaacggggtctaataccggatagtgaaggatgagcccgcggcctatcagcttgttggtgaggtaatggctcaccaaggcgacgacgggtagccggcctgagagggcgaccggccacactggg-ctgagacacggcccagactcctacgggaggcagcagtggggaatattgcacaatgggcgaaagcctgatgcagcgacgccgcgtgagggatgacggccttcgggttgtaaacctctttcagcagggaagcggtacctgcagaagaagcgccggctaac-tacgtgccagcagccgcggtaatacgtagggcgcaagcgttgtccggaattattgggcgtaaagagctcgtaggcggcttgtcacgtcggttgtgaaagcccggggcttaaccccgggtctgcagtcgatacgggcaggctagagttcggtaggggagatcggaattcctggtgtagcggtgaaatgcgcagatatcaggaggaacaccggtggcgaaggcggatctctgggccgatactgacgctgaggagcgaaagcgtggggagcgaacaggattagataccctggtagtccacgccgtaaacggtgggcactaggtgtgggcccgtgccgcagctaacg-attaagtgccccgcctggggagtacggccgcaaggctaaaactcaaaggaattgacgggggcccgcacaagcggcggagcatgtggcttaattcgacgcaacgcgaagaaccttaccaaggcttgacatacaggtggtgcatggctgtcgtcagctcgtgtcgtgagatgttgggttaagtcccgcaacgagcgcaacccttgtcccgtgttgcgactcacgggagaccgccggggtcaactcggaggaaggtggggacgacgtcaagtcatcatgccccttatgtcttgggctgcacacgtgctacaatggccggtacaatgagctgcgataccgcaaggtggagcgaatctcaaaaagccggtctcagttcggattggggtctgcaactcgaccccatgaagtcggagtcgctagtaatcgcagatcagcttgctgcggtgaatacgttcccgggcc-tgtacacaccgcccgtcacgtcacgaaagtcggt-acacccgaagccggtgtcgaaggtgggactggcgattgggacgaagtcgtaacaaggtagccgt
>t227882-Streptomyces
gacgaacgctggcggcgtgcttaacacatgcaagtcgaacgaagtggcgaacgggtgagtaacacgtgggcaa-ctgccctgcactctgggacaagccctggaaacggggtctaataccggatagtgcaggatgagcccgcggcctatcagcttgttggtgaggtagtggctcaccaaggcgacgacgggtagccggcctgagagggcgaccggccacactggg-ctgagacacggcccagactcctacgggaggcagcagtggggaatattgcacaatgggcgaaagcctgatgcagcgacgccgcgtgagggatgacggccttcgggttgtaaacctctttcagcagggaagcggtacctgcagaagaagcgccggctaac-tacgtgccagcagccgcggtaatacgtagggcgcaagcgttgtccggaattattgggcgtaaagagctcgtaggcggcttgtcacgtcgggtgtgaaagcccggggcttaaccccgggtctgcattcgatacgggctagctagagtgtggtaggggagatcggaattcctggtgtagcggtgaaatgcgcagatatcaggaggaacaccggtggcgaaggcggatctctgggccattactgacgctgaggagcgaaagcgtggggagcgaacaggattagataccctggtagtccacgccgtaaacggtgggaactaggtgttggccggtgccgcagctaacg-attaagttccccgcctggggagtacggccgcaaggctaaaactcaaaggaattgacgggggcccgcacaagcagcggagcatgtggcttaattcgacgcaacgcgaagaaccttaccaaggcttgacatacaggtggtgcatggctgtcgtcagctcgtgtcgtgagatgttgggttaagtcccgcaacgagcgcaacccttgttctgtgttgcgactcacaggagaccgccggggtcaactcggaggaaggtggggacgacgtcaagtcatcatgccccttatgtcttgggctgcacacgtgctacaatggccgatacaatgagctgcgataccgcaaggtggagcgaatctcaaaaagtcggtctcagttcggattggggtctgcaactcgaccccatgaagttggagttgctagtaatcgcagatcagcttgctgcggtgaatacgttcccgggcc-tgtacacaccgcccgtcacgtcacgaaagtcggt-acacccgaagccggtgtcgaaggtgggactggcgattgggacgaagtcgtaacaaggtagccgt
>t455632-Streptomyces
gacgaacgctggcggcgtgcttaacacatgcaagtcgaacgaagtggcgaacgggtgagtaacacgtgggcaa-ctgcccttcactctgggacaagccctggaaacggggtctaataccggatagtgaaggatgagcccgcggcctatcagcttgttggtggggtaatggcctaccaaggcgacgacgggtagccggcctgagagggcgaccggccacactggg-ctgagacacggcccagactcctacgggaggcagcagtggggaatattgcacaatgggcgaaagcctgatgcagcgacgccgcgtgagggatgacggccttcgggttgtaaacctctttcagcagggaagcggtacctgcagaagaagcgccggctaac-tacgtgccagcagccgcggtaatacgtagggcgcaagcgttgtccggaattattgggcgtaaagagctcgtaggcggcttgtcacgtcggatgtgaaagcccggggcttaaccccgggtctgcattcgatacgggctagctagagtgtggtaggggagatcggaattcctggtgtagcggtgaaatgcgcagatatcaggaggaacaccggtggcgaaggcggatctctgggccattactgacgctgaggagcgaaagcgtggggagcgaacaggattagataccctggtagtccacgccgtaaacgttgggaactaggtgttggccggtgccgcagctaacg-attaagttccccgcctggggagtacggccgcaaggctaaaactcaaaggaattgacgggggcccgcacaagcagcggagcatgtggcttaattcgacgcaacgcgaagaaccttaccaaggcttgacatacaggtggtgcatggctgtcgtcagctcgtgtcgtgagatgttgggttaagtcccgcaacgagcgcaacccttgttctgtgttgcgactcacaggagactgccggggtcaactcggaggaaggtggggacgacgtcaagtcatcatgccccttatgtcttgggctgcacacgtgctacaatggccggtacaatgagctgcgatgccgcgaggcggagcgaatctcaaaaagccggtctcagttcggattggggtctgcaactcgaccccatgaagtcggagttgctagtaatcgcagatcagcttgctgcggtgaatacgttcccgggcc-tgtacacaccgcccgtcacgtcacgaaagtcggt-acacccgaagccggtgtcgaaggtgggactggcgattgggacgaagtcgtaacaaggtagccgt
>t269800-Thermobifida
-acgaacgctggcggcgtgcttaacacatgcaagtcgagcg-agcggcgaacgggtgagtaacacgtgagtaacctgcccctgactctgggataagcctgggaaactgggtctaataccggatagtcagggatgggctcgcggcctatcagcttgttggtggggtaacggcctaccaaggcgatgacgggtagccggcctgagagggcgaccggccacactgggactgagacacggcccagactcctgcgggaggcagcagtggggaatattgcgcaatgggcggaagcctgacgcagcgacgccgcgtgggggatgaaggccttcgggttgtaaacctcttttaccactcacgcggtaggtggtgaataaggaccggctaac-tacgtgccagcagccgcggtaatacgtagggtccgagcgttgtccggaattattgggcgtaaagagctcgtaggcggcctgtcgcgtctgctgtgaaagtccggggcttaactccgggtgtgcagtggatacgggcaggcttgaggtaggtaggggagactggaattcctggtgtagcggtgaaatgcgcagatatcaggaggaacaccggtggcgaaggcgggtctctgggccttacctgacgctgaggagcgaaagcgtggggagcgaacaggattagataccctggtagtccacgccgtaaacgttgggcgctaggtgtggggccgtgccgtagctaacgcattaagcgccccgcctggggagtacggccgcaaggctaaaactcaaaggaattgacgggggcccgcacaagcggcggagcatgttgcttaattcgacgcaacgcgaagaaccttaccaaggcttgacatccaggtggtgcatggctgtcgtcagctcgtgtcgtgagatgttgggttaagtcccgcaacgagcgcaacccctgtcccatgttgcgactcatgggagactgccggggtcaactcggaggaaggtggggatgacgtcaagtcatcatgccccttatgccttgggctgcaaacatgctacaatggccggtacagagggctgcgatgtcgtgaggcggagcgaatctcttaaagccggtctcagttcggattggggtctgcaactcgaccccatgaaggtggagtcgctagtaatcgcggatcagcacgccgcggtgaatacgttcccgggccttgtacacaccgcccgtcacgtcacgaaagtcggcaacacccgaaacacggtgtgaaggtggggctggcgattgggacgaagtcgtaacaa---------
>t351607-Acidothermus
gacgaacgctggcggcgtgcttaacacatgcaagtcgagc-gagcggcgaacgggtgagtaacacgtgggcaacctacccccagcaccgggataaccccgggaaaccggggctaataccggatagctggggatgggcccgcggcctatcagcttgttggtggggtaacggcctaccaaggcgacgacgggtagccggcctgagagggcgaccggccacactgggactgagacacggcccagactcctacgggaggcagcagtggggaatattgcgcaatgggcgaaagcctgacgcagcgacgccgcgtgggggaagaaggccttcgggttgtaaacccctttcagcaggaacgcggtacctgcagaagaagcaccggctaac-tacgtgccagcagccgcggtaatacgtagggtgcaagcgttgtccggatttactgggcgtaaagagctcgtaggcggtctgtcgcgtcggatgtgaaaacccagggctcaaccctgggcctgcattcgatacgggcagactagagtgcggcaggggagactggaattcctggtgtagcggtgaaatgcgcagatatcaggaggaacaccggtggcgaaggcgggtctctgggccgcaactgacgctgaggagcgaaagcgtggggagcgaacaggattagataccctggtagtccacgctgtaaacgttgggcgctaggtgtggggccgtgccgcagctaacgcattaagcgccccgcctggggagtacggccgcaaggctaaaactcaaaggaattgacgggggcccgcacaagcggcggagcatgtggcttaattcgatgcaacgcgaagaaccttacctgggcttgacatgcaggtggtgcatggctgtcgtcagctcgtgtcgtgagatgttgggttaagtcccgcaacgagcgcaaccctcgtcccatgttgcgactcatgggagactgccggggtcaactcggaggaaggtggggatgacgtcaagtcatcatgccccttacgtccagggctgcacacatgctacaatggccggtacaaagggctgcgaaaccgtgaggtggagcgaatcccaaaaagccggtctcagttcggatcggggtctgcaactcgaccccgtgaagtcggagtcgctagtaatcgcggatcagcatgccgcggtgaatacgttcccgggccttgtacacaccgcccgtcacgtcacgaaagtcggtaacacccgaagccggcgtcgaaggtgggaccggcgattgggacgaagtcgtaacaaggtagccgt
>t298653-Frankia
gacgaacgctggcggcgtgcttaacacatgcaagtcgagcgaagcggcgaacgggtgagtaacacgtgggcaacctgccccaagctctggaataactccgggaaaccggggctaatgccggatagcttgggatgggcccgcggcctatcagcttgttggtggggtgatggcctaccaaggcgacgacgggtagccggcctgagagggcgatcggccacactgggactgagacacggcccagactcctacgggaggcagcagtggggaatattgcgcaatgggcgaaagcctgacgcagcgacgccgcgtgagggatgacggccttcgggttgtaaacctctttcagcagggacgcggtacctgcagaagaagcaccggccaac-tacgtgccagcagccgcggtaatacgtagggtgcaagcgttgtccggaattattgggcgtaaagagctcgtaggcggcctgtcgcgtcggctgtgaaaacccggggctcaaccccgggcctgcagtcgatacgggcaggctagagtccggtaggggagactggaattcctggtgtagcggtgaaatgcgcagatatcaggaggaacaccggtggcgaaggcgggtctctgggccggaactgacgctaaggagcgaaagcgtggggagcgaacaggattagataccctggtagtccacgccgtaaacgttgggcgctaggtgtggggccgtgccgcagctaacgcattaagcgccccgcctggggagtacggccgcaaggctaaaactcaaaggaattgacgggggcccgcacaagcggcggagcatgtggcttaattcgatgcaacgcgaagaaccttaccagggcttgacatgcaggtggtgcatggctgtcgtcagctcgtgtcgtgagatgttgggttaagtcccgcaacgagcgcaacccttgtcctatgttgcgactcataggagactgccggggtcaactcggaggaaggtggggatgacgtcaagtcatcatgccccttacgtcctgggctgcacacatgctacaatggccggtacaatgggctgcgataccgcgaggtggagcgaatcccaaaaagccggtctcagttcggatcggggtctgcaactcgaccccgtgaagtcggagtcgctagtaatcgcagatcagcatgctgcggtgaatacgttcccgggccttgtacacaccgcccgtcacgtcacgaaagtcggtaacacccgaagccggcgtcgaaggtgggaccggcgattgggacgaagtcgtaacaaggtagccgt
>t106370-Frankia
gacgaacgctggcggcgtgcttaacacatgcaagtcgagcggagcggcgaacgggtgagtaacacgtgggcaacctgccccgagctctggaataacctcgggaaaccggggctaatgccggatagctcgggatgggcccgcggcctatcagcttgttggtggggtgatggcctaccaaggcgacgacgggtagccggcctgagagggcgaccggccacactgggactgagacacggcccagactcctacgggaggcagcagtggggaatattgcgcaatgggcggaagcctgacgcagcgacgccgcgtgggggatgacggccttcgggttgtaaacctctttcagcagggacgcggtacctgcagaagaagcaccggccaac-tacgtgccagcagccgcggtaatacgtaggatgcaagcgttgtccggaattattgggcgtaaagagctcgtaggcggcctgttgcgtcggctgtgaaaacccggggctcaactccgggcctgcagtcgatacgggcaggctagagtccggcaggggagactggaattcctggtgtagcggtgaaatgcgcagatatcaggaggaacaccggtggcgaaggcgggtctctgggccggaactgacgctaaggagcgaaagcgtggggagcgaacaggattagataccctggtagtccacgccgtaaacgttgggcgctaggtgtggggccgtgccgcagctaacgcattaagcgccccgcctggggagtacggccgcaaggctaaaactcaaaggaattgacgggggcccgcacaagcggcggagcatgtggcttaattcgatgcaacgcgaagaaccttaccagggcttgacatgcaggtggtgcatggctgtcgtcagctcgtgtcgtgagatgttgggttaagtcccgcaacgagcgcaaccctcgtcctatgttgcgactcataggagactgccggggtcaactcggaggaaggtggggatgacgtcaagtcatcatgccccttacgtcctgggctgcacacatgctacaatggccggtacaaagggctgcgatgccgtgaggtggagcgaatcccaaaaagccggtctcagttcggatcggggtctgcaactcgaccccgtgaagtcggagtcgctagtaatcgcagatcagcatgctgcggtgaatacgttcccgggccttgtacacaccgcccgtcacgtcacgaaagtcggtaacacccgaagccggcgtcgaaggtgggaccggcgattgggacgaagtcgtaacaaggtagccgt
>t266940-Kineococcus
gacgaacgctggcggcgtgcttaacacatgcaagtcgaacggagtggcgaacgggtgagtaacacgtgagcaa-ctgcccctggctctgggacaaccactggaaacggtggctaataccggatagctggggatgggctcgcggcctatcagcttgttggtggggtaatggcctaccaaggcgacgacgggtagccggcctgagagg-ggaccggccacactggg-ctgagacacggcccagactcctacgggaggcagcagtggggaatattgcacaatgggcgaaagcctgatgcagcgacgccgcgtgagggatgacggccttcgggttgtaaacctctttcagctccgaagcggtaggagcagaagaagcaccggctaac-tacgtgccagcagccgcggtaatacgtagggtgcaagcgttgtccggaattattgggcgtaaagagctcgtaggcggtgtgtcgcgtctgctgtgaaaactcagggctcaactctgagcttgcagtgggtacgggcacacttgagtgctgtaggggagactggaattcctggtgtagcggtgaaatgcgcagatatcaggaggaacaccggtggcgaaggcgggtctctgggcagttactgacgctgaggagcgaaagat-ggggagcgaacaggattagataccctggtagtccatgccgtaaacgttgggcgctaggtgtggggccgtgccgcagctaacg-attaagcgccccgcctggggagtacggccgcaaggctaaaactcaaaggaattgacgggggcccgcacaagcggcggagcatgcggattaattcgatgcaacgcgaagaaccttaccaaggcttgacatgcaggtggtgcatggttgtcgtcagctcgtgtcgtgagatgttgggttaagtcccgcaacgagcgcaaccctcgttccatgttgcgactcatgggagactgccggggtcaactcggaggaaggtggggatgacgtcaaatcatcatgccccttatgtcttgggcttcacgcatgctacaatggccagtacagagggctgcgataccgtgaggtggagcgaatcccaaaaagctggtctcagttcggatcggggtctgcaactcgaccccgtgaagtcggagtcgctagtaatcgcagatcagcacgctgcggtgaatacgttcccgggcc-tgtacacaccgcccgtcacgtcatgaaagtcggt-acacccgaagccggtgtcgaaggtgggactggcgattgggacgaagtcgtaacaaggtagccgt
>t471853-Beutenbergia
gacgaacgctggcggcgtgctttacacatgcaagtcgaac-gagtggcgaacgggtgagtaacacgtgagtaacctgccccagactctgggataactccgggaaaccggggctaatactggatagtttgggatgggctcgcggcctatcagcttgttggtggggtgatggct-accaaggc-gtgacgggtagccggcctgagagggtgaccggccacactgggactgagacacggcccagactcctacgggaggcagcagtggggaatattgcacaatgggcgcaagcctgatgcagcgacgccgcgtgagggatgacggccttcgggttgtaaacctctttcagtagggaagcggtacctgcagaagaagcgccggctaac-tacgtgccagcagccgcggtaatacgtagggcgcaagcgttgtccggaattattgggcgtaaagagctcgtaggcggtttgtcgcgtctgctgtgaaac-gcgaggctcaacctcgcgcctgcagtgggtacgggcagactagagtgcggtaggggagactggaattcctggtgtagcggtggaatgcgcagatatcaggaggaacaccggtggcgaaggcgggtctctgggccga-actgacgctgaggagcgaaagcatggggagcgaacaggattagataccctggtagtccatgccgtaaacgttgggcactaggtgtggggccgtgccgtagcaaacgcattaagtgccccgcctggggagtacggccgcaaggctaaaactcaaaggaattgacgggggcccgcacaagcggcggagcatgcggattaattcgatgcaacgcgaagaaccttaccaaggcttgacatgcaggtggtgcatggttgtcgtcagctcgtgtcgtgagatgttgggttaagtcccgcaacgagcgcaaccctcgtcctatgttgcgactcataggagactgccggggtcaactcggaggaaggtggggatgacgtcaaatcatcatg-cccttatgtcttgggcttcacgcatgctacaatggccggtacaaagggctgcgataccgtgaggtggagcgaatcccagaaagccggtctcagttcggattggggtctgcaactcgaccccatgaagtcggagtcgctagtaatcgcagatcagcacgctgcggtgaatacgttctcgggccttgtacacaccgcccgtcaagtcatgaaagtcggtaacacccgaagcccaggtcgaaggtgggatcggcgattaggactaagtcgtaacaaggtagccgt
>t446465-Brachybacterium
gacgaacgctggcggcgtgcttaacacatgcaagtcgaac-gagtggcgaacgggtgagtaacacgtgagtaacctgcccttcacttcgggataacctcgggaaatcgaggctaataccggatagtgagggatggactcgcggcctatcagtttgttggtgaggtaatggtc-accaaggc-gtgacgggtagccggcctgagagggcgaccggccacactgggactgagacacggcccagactcctacgggaggcagcagtggggaatattgcacaatgggcgaaagcctgatgcagcgacgccgcgtgggggatgacggccttcgggttgtaaacccctttcagtagggaagcggtacctgcagaagaagcgccggctaac-tacgtgccagcagccgcggtaatacgtagggcgcaagcgttgtccggaattattgggcgtaaagagcttgtaggtggcttgtcgcgtctgccgtgaaac-ccgaggctcaacctcgggcgtgcggtgggtacgggcaggctagagtgtggtaggggagactggaactcctggtgtagcggtgaaatgcgcagatatcaggaagaacaccgatggcgaaggcaggtctctgggccat-actgacactgagaagcgaaagcatgggtagcgaacaggattagataccctggtagtccatgccgtaaacgttgggcactaggtgtggggccgcgccgtagctaacgcattaagtgccccgcctggggagtacggccgcaaggctaaaactcaaaggaattgacgggggcccgcacaagcggcggagcatgctgattaattcgatgcaacgcgaagaaccttaccaaggcttgacatgcaggtggtgcatggttgtcgtcagctcgtgtcgtgagatgttgggttaagtcccgcaacgagcgcaacccttgttctatgttgcgactcataggagactgccggggtcaactcggaggaaggtggggacgacgtcaaatcatcatg-cccttatgtcttgggcttcaagcatgctacaatggccggtacaatgggttgcgaaactgtgaggtggagcgaatcccaaaaagccggcctcagttcggattggggtctgcaactcgaccccatgaagtcggagtcgctagtaatcgcagatcagcacgctgcggtgaatacgttcccgggccttgtacacaccgcccgtcaagtcacgaaagtcggtaacacccgaagccagtgtcgaaggtgggatcggtgattgggactaagtcgtaacaaggtagccgt
>t471856-Jonesia
gacgaacgctggcggcgtgcttaacacatgcaagtcgaacgaagtggcgaacgggtgagtaacacgtgagtaacctgcccccttcttcgggataaccattggaaacggtggctaataccgggtagtgggggatgggctcgcggcctatcagcttgttggtggggtgatggcctaccaaggctttgacgggtagccggcctgagagggcgaccggccacactgggactgagacacggcccagactcctacgggaggcagcagtggggaatattgcacaatgggggaaaccctgatgcagcgacgccgcgtgggggatgaaggccttcgggttgtaaacccctttcagtaaggaacgggtacttgcagaagaagcgccggctaac-tacgtgccagcagccgcggtaatacgtagggcgcaagcgttgtccggaattattgggcgtaaagagctcgtaggcggtttgtcgcgtctgtcgtgaaatcccgatgcttaacgtcgggcttgcggtgggtacgggcaggctggagtgcggtaggggtgactggaattcctggtgtagcggtggaatgcgcagatatcaggaggaacaccgatggcgaaggcaggtcactgggccgttactgacgctgaggagcgaaagcatggggagcgaacaggattagataccctggtagtccatgccgtaaacgttgggcactaggtgtggggctgtaccgtagctaacgcattaagtgccccgcctggggagtacggccgcaaggctaaaactcaaaggaattgacgggggcccgcacaagcggcggagcatgcggattaattcgatgcaacgcgaagaaccttaccaaggcttgacatacaggtggtgcatggttgtcgtcagctcgtgtcgtgagatgttgggttaagtcccgcaacgagcgcaacccttgttctatgttgcgactcatgggagactgccggggtcaactcggaggaaggtggggacgacgtcaaatcatcatgccccttatgtcttgggcttcacgcatgctacaatggccggtacaatgggttgcgatactgtgaggtggagcgaatccctaaaagccggtctcagttcggattggggtctgcaactcgaccccatgaagtcggagtcgctagtaatcgcagatcagcacgctgcggtgaatacgttcccgggccttgtacacaccgcccgtcaagtcacgaaagttggtaacacccgaagccggtgtcgaaggtgggct-ggcgattgggactaagtcgtaacaaggtagccgt
>t281090-Leifsonia
--cgaacgctggcggcgtgcttaacacatgcaagtcgaacgaagtggcgaacgggtgagtaacacgtgagtaa-ctgcccttgactctgggataacctccggaaacggaagctaataccggata----aggatggactcgcggcctatcaggtagttggtgaggtaacggctcaccaagcctacgacgggtagccggcctgagagg-ggaccggccacactggg-ctgagacacggcccagactcctacgggaggcagcagtggggaatattgcacaatgggcgaaagcctgatgcagcaacgccgcgtgagggatgacggccttcgggttgtaaacctcttttagtagggaagcggtacctgcagaaaaagcaccggctaac-tacgtgccagcagccgcggtaatacgtagggtgcgagcgttgtccggaattattgggcgtaaagagctcgtaggcggtctgtcgcgtctgctgtgaaaacccgaggctcaacctcgggcctgcagtgggtacgggcagactagagtgcggtaggggagaatggaattcctggtgtagcggtggaatgcgcagatatcaggaggaacaccgatggcgaaggcagttctctgggccgtaactgacgctgaggagcgaaaggt-ggggagcgaacaggattagataccctggtagtccacgccgtaaacgttgggcgctagatgtggggccgtgtcgcagctaacg-attaagcgccccgcctggggagtacggccgcaaggctaaaactcaaaggaattgacgggggcccgcacaagcggcggagcatgcggattaattcgatgcaacgcgaagaaccttaccaaggcttgacatacaggtggtgcatggttgtcgtcagctcgtgtcgtgagatgttgggttaagtcccgcaacgagcgcaaccctcgttctatgttgcaactcataggagactgccggggtcaactcggaggaaggtggggatgacgtcaaatcatcatgccccttatgtcttgggcttcacgcatgctacaatggccggtacaaagggctgcaataccgtaaggtggagcgaatcccaaaaagccggtctcagttcggattgaggtctgcaactcgacctcatgaagtcggagtcgctagtaatcgcagatcagcacgctgcggtgaatacgttcccgggcc-tgtacacaccgcccgtcaagtcatgaaagtcggt-acacccgaagccggcgtcgaaggtggggtcggtgattaggactaag------------------
>t31964-Clavibacter
gacgaacgctggcggcgtgcttaacacatgcaagtcgaac-gagtggcgaacgggtgagtaacacgtgagtaacctgcccccgactctgggataactgctagaaatggtagctaataccggatagttggggatggactcgcggcctatcaggttgttggtgaggtaatggtc-accaagcc-tcgacgggtagccggcctgagagggtgaccggccacactgggactgagacacggcccagactcctacgggaggcagcagtggggaatattgcacaatgggcgaaagcctgatgcagcaacgccgcgtgagggatgacggccttcgggttgtaaacctcttttagtagggaagcggtacctgcagaaaaagcaccggctaac-tacgtgccagcagccgcggtaatacgtagggtgcaagcgttgtccggaattattgggcgtaaagagctcgtaggcggtttgtcgcgtctgctgtgaatc-ccgaggctcaacctcgggtctgcagtgggtacgggcagactagagtgcggtaggggagattggaattcctggtgtagcggtggaatgcgcagatatcaggaggaacaccgatggcgaaggcagatctctgggccga-actgacgctgaggagcgaaagcatggggagcgaacaggattagataccctggtagtccatgccgtaaacgttgggaactagatgtggggccgtgtcgcagctaacgcattaagttccccgcctggggagtacggccgcaaggctaaaactcaaaggaattgacgggggcccgcacaagcggcggagcatgcggattaattcgatgcaacgcgaagaaccttaccaaggcttgacatacaggtggtgcatggttgtcgtcagctcgtgtcgtgagatgttgggttaagtcccgcaacgagcgcaaccctcgttctatgttgcaactcataggagactgccggggccaacccggaggaaggtggggatgacgtcaaatcatcatg-cccttatgtcttgggcttcacgcatgctacaatggccggtacaaagggctgcgataccgtaaggtggagcgaatcccaaaaagccggtctcagttcggattgaggtctgcaactcgacctcatgaagtcggagtcgctagtaatcgcagatcagcacgctgcggtgaatacgttcccgggccttgtacacaccgcccgtcaagtcatgaaagtcggtaacacccgaagccagtgtcgaaggtgggatcggtgattaggactaagtcgtaacaaggtagccgt
>t203267-Tropheryma
gacgaacgctggcggcgtgcttaacacatgcaagtcgaac-gagtggcgaacgggtgagtaacacgtgagcaacctgcccctaactttgggataacttcgggaaaccggggctaataccaaatagttggggatgggctcgcggcctatcagcttgttggtggggtaacggct-accaaggc-acgacgggtagccggcctgagagggtgatcggccacactgggactgagacacggcccagactcctacgggaggcagcagtggggaatattgcacaatgggcgcaagcctgatgcagcaacgccgcgtgggggaagaaggccttcgggttgtaaacctcttttggcagggaagcggtacctgcagaaaaagcgccggctaac-tacgtgccagcagccgcggtaatacgtagggcgcgagcgttgtccggaattattgggcgtaaagagctcgtaggcggtttgtcacgtctgccgtgaaat-ccgaggctcaacctcggacctgcggtgggtacgggcaggctagagtgcgataggggagagcggaattcctggtgtagcggtgaaatgcgcagatatcaggaggaacaccgatggcgaaggcagctctctgggtcgt-actgacgctgaggagcgaaagcgtggggagcgaacaggattagataccctggtagtccacgccgtaaacgttgggcgctagacgtggggccgtgtcgcagctaacgcattaagcgccccgcctggggagtacggccgcaaggctaaaactcaaaggaattgacgggggcccgcacaagcggcggagcatgcggattaattcaatgcaacgcgaagaaccttaccaaggcttgatatacaggtggtgcacggttgtcgtcagctcgtgtcgtgagatgttgggttaagtcccgcaacgagcgcaaccctcgtcctgtgttgcgactcacaggagactgccggggtcaactcggaggaaggtggggatgacgtcaaatcatcatg-cccttcggtcttgggcttcacgcgtgctacaatggctggtacagagggttgcaatatcgcaaggtggagcgaatctcaaaaagccagtctcagttcggattggggtctgcaactcgaccccatgaagtcggagtcgctagtaatcgcagatcagcatgctgcggtgaatacgttcccgggccttgtacacaccgcccgtcaagtcatgaaagctggtaacacccgaagccggcgtcgaaggtgggattggtgattgggactaagtcgtaacaaggtagccgt
>t478801-Kytococcus
gacgaacgctggcggcgtgcttaacacatgcaagtcgaac-gagtggcgaacgggtgagtaacacgtgagtaacctgccctccactctgggataagcgctggaaacggcgtctaatactggatagtggtggatggactcgcggcctatcagcttgttggtggggtaatggct-accaaggc-gcgacgggtagccggcctgagagggcgaccggccacactgggactgagacacggcccagactcctacgggaggcagcagtggggaatattgcacaatgggcgaaagcctgatgcagcgacgccgcgtgagggatgacggccttcgggttgtaaacctctttcagcagggaagcggtacctgcagaagaagcaccggctaac-tacgtgccagcagccgcggtaatacgtagggtgcgagcgttgtccggaattattgggcgtaaagagcttgtaggcggtttgtcgcgtctgctgtgaaat-tcagggcttaaccctggacgtgcagtgggtacgggcagactagagtatggtaggggagactggaattcctggtgtagcggtggaatgcgcagatatcaggaggaacaccgatggcgaaggcaggtctctgggccat-actgacgctgagaagcgaaagcatggggagcgaacaggattagataccctggtagtccatgccgtaaacgttgggcgctaggcgtgggtccgtgtcgcagctaacgcattaagcgccccgcctggggagtacggccgcaaggctaaaactcaaaggaattgacgggggcccgcacaagcggcggagcatgctgattaattcgatgcaacgcgaagaaccttaccaaggcttgacatgcaggtggtgcatggttgtcgtcagctcgtgtcgtgagatgttgggttaagtcccgcaacgagcgcaaccctcgttctatgttgcgactcataggagactgccggggtcaactcggaggaaggtggggatgacgtcaaatcatcatg-cccttatgtcttgggcttcaagcatgctacaatggccggtacagagggttgcgaaaccgtgaggtggagcgaatcccaaaaaaccggtctcagttcggattggggtctgcaactcgaccccatgaagtcggagtcgctagtaatcgcagatcagcacgctgcggtgaatacgttcccgggccttgtacacaccgcccgtcaagtcacgaaagtcggtaacacccgaagacggcgtctaaggtgggaccggtgattgggactaagtcgtaacaaggtagccgt
>t378753-Kocuria
gacgaacgctggcggcgtgcttaacacatgcaagtcgaacgcagtggcgaacgggtgagtaatacgtgagtaa-ctgcccttgactctgggataagcctgggaaactgggtctaatactggatagttttggatgggctcacggcctatcagcttgttggtggggtaatggctcaccaaggcgacgacgggtagccggcctgagagg-ggaccggccacactggg-ctgagacacggcccagactcctacgggaggcagcagtggggaatattgcacaatgggcggaagcctgatgcagcgacgccgcgtgagggatgacggccttcgggttgtaaacctctttcagcacggaagcggtacgtgcagaagaagcgccggctaac-tacgtgccagcagccgcggtaatacgtagggcgcaagcgttgtccggaattattgggcgtaaagagctcgtaggcggtttgtcgcgtctgctgtgaaagcccggggcttaaccccgggtgtgcagtgggtacgggcagacttgagtgcagtaggggagactggaattcctggtgtagcggtgaaatgcgcagatatcaggaggaacaccgatggcgaaggcaggtctctgggctgttactgacgctgaggagcgaaagat-ggggagcgaacaggattagataccctggtagtccatgccgtaaacgttgggcactaggtgtggggccgcgccgtagctaacg-attaagtgccccgcctggggagtacggccgcaaggctaaaactcaaaggaattgacgggggcccgcacaagcggcggagcatgcggattaattcgatgcaacgcgaagaaccttaccaaggcttgacatacaggtggtgcatggttgtcgtcagctcgtgtcgtgagatgttgggttaagtcccgcaacgagcgcaaccctcgttctatgttgcgactcataggagactgccggggtcaactcggaggaaggtggggatgacgtcaaatcatcatgccccttatgtcttgggcttcacgcatgctacaatggccagtacaatgggttgcgatgccgtgaggtggagctaatcccaaaaagctggtctcagttcggatcgtggtctgcaactcgaccacgtgaagtcggagtcgctagtaatcgcagatcagcacgctgcggtgaatacgttcccgggcc-tgtacacaccgcccgtcaagtcacgaaagttggt-acacccgaagccggcgtcgaaggtgggactggcgattgggactaagtcgtaacaaggtagccgt
>t290340-Arthrobacter
gatgaacgctggcggcgtgcttaacacatgcaagtcgaacgaagtggcgaacgggtgagtaacacgtgagtaa-ctgcccttgactctgggataagcctgggaaactgggtctaataccggatagttttggatggactcgcggcctatcagcttgttggtggggtaatggcctaccaaggcgacgacgggtagccggcctgagagg-ggaccggccacactggg-ctgagacacggcccagactcctacgggaggcagcagtggggaatattgcacaatgggcgcaagcctgatgcagcgacgccgcgtgagggatgacggccttcgggttgtaaacctctttcagtagggaagcggtacctgcagaagaagcgccggctaac-tacgtgccagcagccgcggtaatacgtagggcgcaagcgttatccggaattattgggcgtaaagagctcgtaggcggtttgtcgcgtctgctgtgaaagaccggggctcaactccggttctgcagtgggtacgggcagactagagtgcagtaggggagactggaattcctggtgtagcggtgaaatgcgcagatatcaggaggaacaccgatggcgaaggcaggtctctgggctgtaactgacgctgaggagcgaaagat-ggggagcgaacaggattagataccctggtagtccatgccgtaaacgttgggcactaggtgtggggccgcgccgtagctaacg-attaagtgccccgcctggggagtacggccgcaaggctaaaactcaaaggaattgacgggggcccgcacaagcggcggagcatgcggattaattcgatgcaacgcgaagaaccttaccaaggcttgacatgcaggtggtgcatggttgtcgtcagctcgtgtcgtgagatgttgggttaagtcccgcaacgagcgcaaccctcgttctatgttgcgactcataggagactgccggggtcaactcggaggaaggtggggacgacgtcaaatcatcatgccccttatgtcttgggcttcacgcatgctacaatggccggtacaaagggttgcgatactgtgaggtggagctaatcccaaaaagccggtctcagttcggattggggtctgcaactcgaccccatgaagtcggagtcgctagtaatcgcagatcagcacgctgcggtgaatacgttcccgggcc-tgtacacaccgcccgtcaagtcacgaaagttggt-acacccgaagccggcgtcgaaggtgggaccggcgattgggactaagtcgtaacaaggtagccgt
>t465515-Micrococcus
gatgaacgctggcggcgtgcttaacacatgcaagtcgaacgaagtggcgaacgggtgagtaacacgtgagtaa-ctgcccttaactctgggataagcctgggaaactgggtctaataccggatagttttggatggactcgcggcctatcagcttgttggtgaggtaatggctcaccaaggcgacgacgggtagccggcctgagagg-ggaccggccacactggg-ctgagacacggcccagactcctacgggaggcagcagtggggaatattgcacaatgggcgaaagcctgatgcagcgacgccgcgtgagggatgacggccttcgggttgtaaacctctttcagtagggaagcggtacctgcagaagaagcaccggctaac-tacgtgccagcagccgcggtaatacgtagggtgcgagcgttatccggaattattgggcgtaaagagctcgtaggcggtttgtcgcgtctgtcgtgaaagtccggggcttaaccccggatctgcggtgggtacgggcagactagagtgcagtaggggagactggaattcctggtgtagcggtggaatgcgcagatatcaggaggaacaccgatggcgaaggcaggtctctgggctgtaactgacgctgaggagcgaaagat-ggggagcgaacaggattagataccctggtagtccatgccgtaaacgttgggcactaggtgtggggccgcgccgcagctaacg-attaagtgccccgcctggggagtacggccgcaaggctaaaactcaaaggaattgacgggggcccgcacaagcggcggagcatgcggattaattcgatgcaacgcgaagaaccttaccaaggcttgacatgcaggtggtgcatggttgtcgtcagctcgtgtcgtgagatgttgggttaagtcccgcaacgagcgcaaccctcgttccatgttgcgactcatgggagactgccggggtcaactcggaggaaggtgaggacgacgtcaaatcatcatgccccttatgtcttgggcttcacgcatgctacaatggccggtacaatgggttgcgatactgtgaggtggagctaatcccaaaaagccggtctcagttcggattggggtctgcaactcgaccccatgaagtcggagtcgctagtaatcgcagatcagcacgctgcggtgaatacgttcccgggcc-tgtacacaccgcccgtcaagtcacgaaagtcggt-acacccgaagccggcgtcgaaggtgggaccagcgattgggactaagtcgtaacaaggtagccgt
>t452863-Arthrobacter
gatgaacgctggcggcgtgcttaacacatgcaagtcgaacgaagtggcgaacgggtgagtaacacgtgagtaa-ctgcccttgactctgggataagcctgggaaactgggtctaataccggatagttttggatggactcgcggcctatcagcttgttggtggggtaatggcctaccaaggcgacgacgggtagccggcctgagagg-ggaccggccacactggg-ctgagacacggcccagactcctacgggaggcagcagtggggaatattgcacaatgggcgaaagcctgatgcagcgacgccgcgtgagggatgacggccttcgggttgtaaacctctttcagtagggaagcggtacctgcagaagaagcgccggctaac-tacgtgccagcagccgcggtaatacgtagggcgcaagcgttatccggaattattgggcgtaaagagctcgtaggcggtttgtcgcgtctgccgtgaaagtccggggctcaactccggatctgcggtgggtacgggcagactagagtgatgtaggggagactggaattcctggtgtagcggtgaaatgcgcagatatcaggaggaacaccgatggcgaaggcaggtctctgggcattaactgacgctgaggagcgaaagat-ggggagcgaacaggattagataccctggtagtccatgccgtaaacgttgggcactaggtgtggggccgcgccgtagctaacg-attaagtgccccgcctggggagtacggccgcaaggctaaaactcaaaggaattgacgggggcccgcacaagcggcggagcatgcggattaattcgatgcaacgcgaagaaccttaccaaggcttgacatgcaggtggtgcatggttgtcgtcagctcgtgtcgtgagatgttgggttaagtcccgcaacgagcgcaaccctcgttctatgttgcgactcataggagactgccggggtcaactcggaggaaggtggggacgacgtcaaatcatcatgccccttatgtcttgggcttcacgcatgctacaatggccggtacaaagggttgcgatactgtgaggtggagctaatcccaaaaagccggtctcagttcggattggggtctgcaactcgaccccatgaagtcggagtcgctagtaatcgcagatcagcacgctgcggtgaatacgttcccgggcc-tgtacacaccgcccgtcaagtcacgaaagttggt-acacccgaagccggcgtcgaaggtgggactggcgattgggactaagtcgtaacaaggtagccgt
>t288705-Renibacterium
gatgaacgctggcggcgtgcttaacacatgcaagtcgaacgaagtggcgaacgggtgagtaatacgtgagtaa-ctgcccttgacttcgggataagcctgggaaactgggtctaatactggatagttttggatggactcgcggcctatcagcttgttggtgaggtaatagctaaccaaggcgacgacgggtagccggcctgagagg-ggaccggccacactggg-ctgagacacggcccagactcctacgggaggcagcagtggggaatattgcacaatgggcgaaagcctgatgcagcgacgccgcgtgagggatgacggccttcgggttgtaaacctctttcagtagggaaagggtacttgcagaagaagcaccggctaac-tacgtgccagcagccgcggtaatacgtagggtgcaagcgttatccggaattattgggcgtaaagagctcgtaggcggtttgtcgcgtctgccgtgaaagtccggggctcaactccggatctgcggtgggtacgggcagactagagtgatgtaggggagactggaattcctggtgtagcggtggaatgcgcagatatcaggaggaacaccgatggcgaaggcaggtctctgggcattaactgacgctgaggagcgaaagat-ggggagcgaacaggattagataccctggtagtccatgccgtaaacgttgggcactaggtgtggggccgcgccgtagctaacg-attaagtgccccgcctggggagtacggccgcaaggctaaaactcaaagaaattgacgggggcccgcacaagcggcggagcatgcggattaattcgatgcaacgcgaagaaccttaccaaggcttgacatgcaggtggtgcatggttgtcgtcagctcgtgtcgtgagatgttgggttaagtcccgcaacgagcgcaaccctcgttctatgttgcgactcataggagactgccggggtcaactcggaggaaggtggggatgacgtcaaatcatcatgccccttatgtcttgggcttcacgcatgctacaatggccggtacaaagggttgcgatactgtgaggtggagctaatcccaaaaagccggtctcagttcggattggggtctgcaactcgaccccatgaagtcggagtcgctagtaatcgcagatcagcacgctgcggtgaatacgttcccgggcc-tgtacacaccgcccgtcaagtcacgaaagttggt-acacccgaagccggcgtcgaaggtggg-------------------------------------
>t267747-Propionibacterium
gacgaacgctggcggcgtgcttaacacatgcaagtcgaacggagtggcgaacgggtgagtaacacgtgagtaacctgcccttgactttgggataacttcaggaaactggggctaataccggatagttggggatggactcgcggcttatcagcttgttggtggggtagtggcttaccaaggctttgacgggtagccggcctgagagggtgaccggccacattgggactgagatacggcccagactcctacgggaggcagcagtggggaatattgcacaatgggcggaagcctgatgcagcaacgccgcgtgcgggatgacggccttcgggttgtaaaccgctttcgcctgtgacgcggtaatgggtaaagaagcaccggctaac-tacgtgccagcagccgcggtgatacgtagggtgcgagcgttgtccggatttattgggcgtaaagggctcgtaggtggttgatcgcgtcggaagtgtaatcttggggcttaaccctgagcgtgctttcgatacgggttgacttgaggaaggtaggggagaatggaattcctggtggagcggtggaatgcgcagatatcaggaggaacaccagtggcgaaggcggttctctgggcctttcctgacgctgaggagcgaaagcgtggggagcgaacaggcttagataccctggtagtccacgctgtaaacggtgggtactaggtgtggggccgtgccgtagctaacgctttaagtaccccgcctggggagtacggccgcaaggctaaaactcaaaggaattgacggggccccgcacaagcggcggagcatgcggattaattcgatgcaacgcgtagaaccttacctgggtttgacatgcaggtggtgcatggctgtcgtcagctcgtgtcgtgagatgttgggttaagtcccgcaacgagcgcaacccttgttcactgttgcgactcagtggagaccgccggggtcaactcggaggaaggtggggatgacgtcaagtcatcatgccccttatgtccagggcttcacgcatgctacaatggctggtacagagagtggcgagcctgtgagggtgagcgaatctcggaaagccggtctcagttcggattggggtctgcaactcgacctcatgaagtcggagtcgctagtaatcgcagatcagcacgctgcggtgaatacgttcccggggcttgtacacaccgcccgtcaagtcatgaaagttggtaacacccgaagccggcgtcgaaggtgggactggtgattaggactaagtcgtaacaaggtagccgt
>t196162-Nocardioides
gacgaacgctggcggcgtgcttaacacatgcaagtcgagcg-agcggcgaacgggtgagtaacacgtgagtaatctgcccttcactttgggataactaccggaaacggtggctaataccggatagtgggggatgtgctcgcggcctatcagcttgttggtggggtaatggcctaccaaggcttcgacgggtagccggcctgagagggtgaccggccacactgggactgagacacggcccagactcctacgggaggcagcagtggggaatattggacaatgggcggaagcctgatccagcaacgccgcgtgagggatgacggccttcgggttgtaaacctctttcagtaccgacgcggtaggtacagaagaagcaccggccaac-tacgtgccagcagccgcggtaatacgtagggtgcgagcgttgtccggaattattgggcgtaaagggctcgtaggcggtttgtcgcgtcgggagtgaaaacactgggcttaactcagtgcttgctttcgatacgggcagactagaggcatgcaggggagaacggaattcctggtgtagcggtgaaatgcgcagatatcaggaggaacaccggtggcgaaggcggttctctgggcatgtcctgacgctgaggagcgaaagtgtggggagcgaacaggattagataccctggtagtccacaccgtaaacgttgggcgctaggtgt-gggccgtgccgcagctaacgcattaagcgccccgcctggggagtacggccgcaaggctaaaactcaaaggaattgacgggggcccgcacaagcggcggagcatgcggattaattcgatgcaacgcgaagaaccttacctgggtttgacatacaggtggtgcatgg-tgtcgtcagctcgtgtcgtgagatgttgggttaagtcccgcaacgagcgcaaccctcgtcctatgttgca---ctcaagagactgccggggtcaactcggaggaaggtggggatgacgtcaagtcatcatgccccttatgtccagggcttcacgcatgctacaatggccg-tcaaag-ggctgcgatgctg-taaggggagcgaatccc-aaaagccggtctcagttcggattggggtctgcaactcgaccccatgaagt-ggagtcgctagtaatcgcagatcagcacgctgcggtgaatacgttcccgggccttgtacacaccgcccgtcacgtcacgaaagtcggcaacacccgaagccggcg-tcgaaggtggggctgcgattgggacgaagcgtaacaa-ggtagccgt
>t292459-Symbiobacterium
gacgaacgctggcggcgtgcctaagacatgcaagtcgagcggagcggcggacgggtgagtaacacgtggataacctgccctctgctctgggataacaggccgaaaggcctgctaataccggatagcagaggaggggtccgcggcccattagctggttggcggggtaacggcccaccaaggcgacgatgggtagccggcctgagagggcgaccggccacactgggactgagacacggcccagactcctacgggaggcagcagtcgggaattttgcacaatggccgaaaggctgatgcagcaacgccgcgtgagcgaagaaggccttcgggttgtaaagctctgttgcctgcgaagcggtagcaggcgaggaagccccggcaaac-tacgtgccagcagccgcggtaatacgtagggggcgagcgttgtccggaattactgggcgtaaagggcgtgtaggcggcctgttaagtcaggggtgaaagaccggggctcaaccccgggggtgcctctgaaactggcgggcttgagtgctctagagggcagtggaattcccggtgtagcagtgaaatgcgtagagatcgggaggaacaccagtggcgaaggcggctgcctggggagtcactgacgctgaggcgcgaaagctaggggagcaaacaggattagataccctggtagtcctagccgtaaacgatgagcgctatgtgtgaggtcgtgcagtagctaacgcattaagcgctccgcctggggagtacggccgcaaggttgaaactcaaaggaattgacgggggcccgcacaagcagcggagcatgtggtttaattcgaagcaacgcgtagaaccttaccagggcttgacatctaggtggtgcatggttgtcgtcagctcgtgtcgtgagatgttgggttaagtcccgcaacgagcgcaacccctgtcgcatgttgccactcatgcgagactgccggtgacaaaccggaggaaggtggggatgacgtcaaatcatcatgccccttatgtcctgggctacacacgtgctacaatggccgtcacagagcgagccgaacctgcgagggggagggaatcgca-aaaggcggtctcagttcggatcgcaggctgcaactcgcctgcgtgaagtcggagttgctagtaatcgcggatcagcatgccgcggtgaatacgttcccgggccttgtacacaccgcccgtcacaccatgggagctggcaacacccgaagtcggcgccgaaggtggggccggtgactggggtgaagtcgtaacaaggtagccgt
>t266117-Rubrobacter
gacgaacgctggcggcgtgctttaggcatgcaagtcgaacgcagtggcgaacgggtgagtaacacgtgggtaacctgcccctcgcagggggataaccgggggaaaccccggctaataccccgtagcgagggaggggcccgcggcccattagctagttggtggggtaacggcccaccaaggcgacgatgggtagctggcctgagagggtggtcagccacactgggactgagacacggcccagactcctacgggaggcagcagccaggaatcttgcgcaatgggcgaaagcctgacgcagcaacgccgcgtgggcgatgaaggccttcgggtcgtaaagccctgttgtcggggacgcggtacccgacgaggaagccccggctaac-tacgtgccagcagccgcggtaatacgtagggggcgagcgttgtccggaatcattgggcgtaaagagcgtgtaggcggcccggtaagtctgctgtgaaaacccggggctcaaccccgggcgtgcagtggaaactgccgggctagagggcggcagaggcgagtggaattcccggtgtagcggtgaaatgcgcagatatcgggaggaacaccagtagcgaaggcggctcgctgggccgttcctgacgctgagacgcgaaagctaggggagcgaacaggattagataccctggtagtcctagccgtaaacgatgggcactaggtgtggggccgtgccgcagccaacgcgttaagtgccccgcctggggagtacggccgcaaggctaaaactcaaaagaattgacgggggcccgcacaagcagcggagcatgttctttaattcgatgcaacgcgaagaaccttacctgggcttgacatgcaggtgctgcatggctgtcgtcagctcgtgtcgtgagatgttgggttaagtcccgcaacgagcgcaacccccgccctgtgttgcgactcacaggggactgccggtgacaaaccggaggaaggtggggatgacgtcaagtcatcatggcccttatgcccagggctagaaacgtgctacaatggccggtacaatgggctgcgatgccgcgaggcggagcgaatcccataaagccggtctaagttcggattggagtctgcaactcgactccatgaaggcggagttgctagtaatcgcggatcagcatgccgcggtgaatacgttcccgggccttgtacacaccgcccgtcacaccacgggagtcggcaatacccgaagcaggttgcgaaggtagggccggcgactggggtgaagtcgtaacaaggtagccgt
>t370438-Pelotomaculum
--------ctggcggcgtgcctaacacatgcaagtcgagcggagcggcggacgggtgagtaacgcgtggataacctgcctgtcagaccgggataacaccgggaaactggtgctaataccggatactgacagatgggtccgcgtcccattagctagttggcggtgtaacggaccaccaaggcgacgatgggtagccggcctgagagggtggacggccacactggaactgagacacggtccagactcctacgggaggcagcagtggggaatcttccgcaatgggcgaaagcctgacggagcaacgccgcgtgagcgaagaaggccttcgggttgtaaagctctgtcttcagggacgcggtacctgaggaggaagccccggctaac-tacgtgccagcagccgcggtaaaacgtagggggcgagcgttgtccggaattactgggcgtaaagggcgcgtaggcggtttcttaagtcaggggtgaaaactgtcggcttaaccggcagcctgcctttgaaactgagggacttgagggcaggagaggggagtggaattcccggtgtagcggtgaaatgcgtagatatcgggaggaacaccagtggcgaaggcggctctctggcct-gttctgacgctgaggcgcgaaagcgtggggagcgaacgggattagataccccggtagtccacgccgtaaacgatgggtgctaggtgtaggactgtgccgtagttaacacaataagcaccccgcctggggagtacggccgcaaggttgaaactcaaaggaattgacgggggcccgcacaagcggtggagcatgtggtttaattcgacgcaacgcgaagaaccttaccagggcttgacatccaggtggtgcatggttgtcgtcagctcgtgtcgtgagatgttgggttaagtcccgcaacgagcgcaaccctcacgtttagttgccactctaaacgaactgccgttgacaaaacggaggaaggtggggatgacgtcaaatcatcatgccccttatgtcctgggccacacacgtgctacaatggccggtacagagggaggcgaagccgtgaggcggagcaaatcccaaaaagccggtctcagttcggattgcaggctgaaattcgcctgcatgaagtcggaatcgctagtaatcgcaggtcagcatactgcggtgaatacgttcccgggccttgtacacaccgcccgtcacaccacgaaagctgacaacacccgaagccggcgtcgaaggtggggttggtgattggggtgaagtcgtaaca----------
>t264732-Moorella
gacaaacgctggcggcgtgcctaacacatgcaagtcgagcggagcggcggacgggtgagtaacgcgtgggtaatctacccttcagactgggataacaccgggaaactggtgctaataccggatactgaaggatgagcccgcgtcccattagctagttggtgaggtaacggctcaccaaggcgacgatgggtagccggcctgagagggtggtcggccacactgggactgagacacggcccagactcctacgggaggcagcagtggggaatcttgcgcaatgggcgaaag-ctgacgcagcaacgccgcgtgagcgatgaaggccttcgggttgtaaagctctgtcatcagggacgcggtacctgaggaggaagccccggctaac-tacgtgccagcagccgcggtaaaacgtagggggcgagcgttgtccggaattactgggcgtaaagggcgtgtaggcggcctggcaagtcagatgtgaaaaaccccggcttaaccgggggcatgcatttgaaactgccgggcttgagggcaggagaggagagtggaattcccggtgtagcggtgaaatgcgtagatatcgggaggaacaccagtggcgaaggcgactctctggcctggccctgacgctgaggcgcgaaagcgtggggagcaaacaggattagataccctggtagtccacgccgtaaac-atgggtactaggtgtaggactgtgccgcagtaaacacaataagtaccccgcctggggagtacggccgcaaggctgaaactcaaaggaattgacgggggcccgcacaagcggtggagcatgtggtttaattcgacgcaacgcgaagaaccttaccggggtttgacatccaggtggtgcatggttgtcgtcagctcgtgtcgtgagatgttgggttaagtcccgcaacgagcgcaacccctacctttagttgccactctaaagggactgccggtgacaaaccggaggaaggtggggatgacgtcaaatcatcatgccccttatatcccgggctacacacgtgctacaatggcctgtacaaaggggtgcgaaggagcgatccggagcgaatcccaaaaagcaggtctcagttcggattgcaggctgcaactcgcctgcatgaagtcggaatcgctagtaatcgcggatcagcatgccgcggtgaatacgttcccgggccttgtacacaccgcccgtcacaccacgaaagctggcaacacccgaagccggcgtctaaggtggggctggtgattggggtgaagtcgtaacaaggtagccgt
>t246194-Carboxydothermus
gacgaacgctggcggcgtgcctaacacatgcaagtcgagcg-agcggcggacgggtgagtaacgcgtgggtgacctacctgtaagaccgggataaccctgggaaaccggggctaataccggatactaccgctaaggcccgcgtcctattagctagttggtagggtaatggcctaccaaggcgacgatgggtagccggcctga-agggtgaccggccacactgggactgagacacggcccagactcctacgggaggcagcagtgggggatattccgcaatgggcgaaagcctgacggagcgacgccgcgtgggggaagaaggccttcgggttgtaaacccctgtcttccgggacgcggtaccggaggaggaagccccggctaac-tacgtgccagcagccgcggtaaaacgtagggggcgagcgttgtccggaattactgggcgtaaagagctcgtaggcggtctggtaagtcaggtgtaaaaggccacggctcaaccgtgggggagcacctgatactgctggacttgagggcaggagaggagagtggaattcccggtgtagcggtgaaatgcgtagatatcgggaggaacaccagtggcgaaggcggctctct-gact-aacctgacgctgaggagcgaaagccaggggagcgaaccggattagatacccgggtagtcctggccgtaaacgatgggtgctaggtgtggggccgtgccggaggtaacccaataagcaccccgcctggggagtacggccgcaaggttgaaactcaaaggaattgacgggggcccgcacaagcagtggagcatgtggtttaattcgacgcaacccgaagaaccttaccagggcttgacatccaggtgctgcatggttgtcgtcagctcgtgtcgtgagatgttgggttaagtcccgcaacgagcgcaacccctacccttagttgccactctaaggggactgccatcgataagatggaggaaggtggggatgacgtcaaatcatcatggcctttatgccctgggctacacacgtgctacaatgggcggtacaaagggaagcgaaggggcgacctggagcaaatcccaaaaagccgctctcagttcggattgcaggctgcaactcgcctgcatgaagtcggaattgctagtaatcgcggatcagcatgccgcggtgaatacgttcccgggccttgtacacaccgcccgtcacaccacgaaagccggtaacacccgaagtcagtgccgaaggtgggaccggtgattggggtg---------------------
>t477974-Candidatus
gacgaacgctggcggcgtgcctaacacatgcaagtcgtgcgaagcggcggacgggtgagtaatgcgtgaacaatctaccggcaagactgggacaacaccgggaaactggtgctaataccggatacttgtcgatgagttcacgtcccattagcttgttggtggggtaacggcccaccaaggcgacgatgggtagccggcctgagagggtggtcggccacactgggactgagacacggcccagactcctacgggaggcagcagtggggaatcttccgcaatgggcgcaagcctgacggagcgacgccgcgtgagggacgaaggccttcgggttgtaaacctcttttctgggggaagcggtacctcaggaataagccccggctaac-tacgtgccagcagccgcggtaatacgtagggggcgagcgttgtccggaatcactgggcgtaaagggcgcgtaggcggcttgagaagtcgcaggtgaaatcccgcggctcaaccgtggaactgcctgcgaaaccattgggcttgaggacaggagagggaagcggaattcctggtgtagcggtgaaatgcgtagatatcaggaggaac-ccagtggcgaaggcggctttctggcctggtcctgacgctgaggcgcgaaagctaggggagcaaacaggattagataccctggtagtcctagctgtaaacgatgggcactaggtgttgggcagtgccgtaggtaacccaataagtgccccgcctggggagtacggtcgcaagactgaaactcaaaggaattgacgggggc-cgcacaagcggtggagcatgtggtttaattcgatgcaacgcgaagaaccttaccagggtttgacatgcaggtggtgcatggttgtcgtcagctcgtgccgtgaggtgttgggttaagtcccgcaacgagcgcaacccttacttctagttgccactctagagggactgccgtcgacaaggcggaggaaggtggggatgacgtcaaatcatcatgccctttataccctgggctacacacgtgctacaatggccggtacagcgggaagctaaggcgtgagctggagcaaatcccaaaaagccggtccaagttcggattgcaggctgcaactcgcctgcatgaagtcggaatcgctagtaatcgcaggtcagcatactgcggtgaatgcgttcccgggccttgtacacaccgcccgtcacaccacgaaagtcggcaacacccgaagtcggcgcctaaggtggggtcggtgattggggtgaagtcgtaacaaggtagccgt
>t515635-Dictyoglomus
gacgaacgctggcggcgtgcctaaggcatgcaagtcgagcg-agcggcgcacgggtgagtaacacgtaggtaacctaccccagagagggggataacacctcgaaaggggtgctaaacccccatactctgggatgggcctgcggcctatcagctagttggtggggtaaaggcccaccaaggctaagacgggtagccggcctgagagggtggtcggccacactgggactgagacacggcccagactcctacgggaggcagcagccgggaatcttccgcaatgggggaaaccctgacggagcgacgccgcgtgagggaagaagcccttcggggtgtaaacctcttttctcggggaagcggtacccgaggaaa--gccccggctaac-tacgtgccagcagccgcggtaagacgtagggggcgagcgttgtccggatttactgggcgtaaagggcgtgtaggcggcttagcaagtcagatgtggaagccccgggctcaactcggggaggacatctgatactgctaagctagagggcaggagaggagagcggaacttccggtgtagcggtgaaatgcgtagatatcggaaggaacgccggtggcgaaggcggctctctggactgtccctgacgctgaggcgcgaaagctaggggagcgaacgggattagataccccggtagtcctagccgtaaacgatgggcactaggtgtggggccgtgctgcagctaacgcgataagtgccccgcctggggagtacggccgcaaggctaaaactcaaaggaattgacgggggcccgcacaagcggtggagcgcgtggtttaattcgatgctaagcgaagaaccttaccagggcttgacatgcaggtggtgcatggctgtcgtcagctcgtgtcgtgagatgttgggttaagtcccgcaacgagcgcaacccctgcccttagttgccactctaaggggactgccggcgaagagccggaggaaggtggggatgacgtcaagtcagtatgccccttatgccctgggctacacacgcgctacaatgggtggtacagaggggagcgaagccgcgaggcggagcgaatccc-taaagccacccccagttcagatcgcaggctgcaactcgcctgcgtgaaggcggaatcgctagtaaccgcagatcagcacgctgcggtgaatacgttctcgggccttgtacacaccgcccgtcacaccacgagagtccgcaacacccgaagtcagtgccgaaggtggggcggatgattggggtgaagtcgtaacaaggtagccgt
>t521460-Anaerocellum
[truncated: 234,414 more chars]
